# Supplementary material for: Locally adaptive inversions in structured populations
Source: Genetics. 2024 May 6;227(3):iyae073. doi: 10.1093/genetics/iyae073 (PMC11979745; doi:10.1093/genetics/iyae073)
Supplement: iyae073_Supplementary_Data [file iyae073_supplementary_data.zip]

Archive with 3 entries (3 files):
- File_S1_GENETICS-2024-306996.nb
- File_S2_GENETICS-2024-306996.pdf
- Supplementary_Information_GENETICS-2024-306996.pdf
