# Supplementary material for: Locally adaptive inversions in structured populations
Source: Genetics. 2024 May 6;227(3):iyae073. doi: 10.1093/genetics/iyae073 (PMC11979745; doi:10.1093/genetics/iyae073)
Supplement: iyae073_Supplementary_Data [file iyae073_supplementary_data.zip › File_S1_GENETICS-2024-306996.nb]

(* Content-type: application/vnd.wolfram.mathematica *)

(*** Wolfram Notebook File ***)
(* http://www.wolfram.com/nb *)

(* CreatedBy='Mathematica 12.0' *)

(*CacheID: 234*)
(* Internal cache information:
NotebookFileLineBreakTest
NotebookFileLineBreakTest
NotebookDataPosition[       158,          7]
NotebookDataLength[   2191908,      40521]
NotebookOptionsPosition[   2172987,      40211]
NotebookOutlinePosition[   2173404,      40228]
CellTagsIndexPosition[   2173361,      40225]
WindowFrame->Normal*)

(* Beginning of Notebook Content *)
Notebook[{

Cell[CellGroupData[{
Cell["Locally adaptive inversions in structured populations", "Title",
 CellChangeTimes->{{3.913375528416403*^9, 
  3.913375538160899*^9}},ExpressionUUID->"dce95404-8256-45d3-a1ca-\
ca9ba5244110"],

Cell["\<\
Carl Mackintosh, Michael F Scott, Max Reuter, Andrew Pomiankowski\
\>", "Subtitle",
 CellChangeTimes->{{3.9133755403400173`*^9, 
  3.9133755673638573`*^9}},ExpressionUUID->"b67156ad-e1e7-425d-9df8-\
8450769d0413"],

Cell["\<\
This Mathematica notebook contains derivations for the results in the main \
text, and code used to generate the figures. The section titled \
\[OpenCurlyDoubleQuote]Preliminaries\[CloseCurlyDoubleQuote] should be run \
before the other sections (Mathematica should prompt you to do so in case you \
don\[CloseCurlyQuote]t!).\
\>", "Text",
 CellChangeTimes->{{3.913375573856002*^9, 3.913375668253491*^9}, {
  3.913375737893559*^9, 3.913375743367133*^9}, {3.914751554406365*^9, 
  3.914751554669565*^9}},ExpressionUUID->"3ecaaebe-b368-43b1-a306-\
f2ac9404ac8c"],

Cell[CellGroupData[{

Cell["Preliminaries", "Section",
 InitializationCell->True,
 CellChangeTimes->{{3.868277223470838*^9, 3.868277235536598*^9}, {
  3.9133756252092648`*^9, 
  3.913375629204627*^9}},ExpressionUUID->"49ddbba1-19f1-4ef9-a3df-\
acfa4092d373"],

Cell["\<\
This section contains useful substitutions, and functions that give \
approximations when the provided parameters are small and of the same order.\
\>", "Text",
 CellChangeTimes->{{3.914751602062236*^9, 3.914751633708797*^9}, {
  3.914751676605173*^9, 
  3.9147516977222013`*^9}},ExpressionUUID->"ea40a899-9d06-4bb7-badc-\
e64421762c5e"],

Cell[BoxData[{
 RowBox[{
  RowBox[{"subeqns2", " ", "=", " ", 
   RowBox[{"{", 
    RowBox[{
     RowBox[{"p1g22", " ", "\[Equal]", " ", 
      RowBox[{"1", "-", "p1g11", "-", "p1g12", "-", "p1g21"}]}], ",", 
     RowBox[{"p1fA1", " ", "\[Equal]", " ", 
      RowBox[{"p1g11", "+", "p1g12"}]}], ",", " ", 
     RowBox[{"p1fB1", " ", "\[Equal]", " ", 
      RowBox[{"p1g11", "+", "p1g21"}]}], ",", " ", 
     RowBox[{"p1D", " ", "\[Equal]", " ", 
      RowBox[{
       RowBox[{"p1g11", " ", "p1g22"}], " ", "-", " ", 
       RowBox[{"p1g12", " ", "p1g21"}]}]}], ",", 
     RowBox[{"p2g22", " ", "\[Equal]", " ", 
      RowBox[{"1", "-", "p2g11", "-", "p2g12", "-", "p2g21"}]}], ",", 
     RowBox[{"p2fA1", " ", "\[Equal]", " ", 
      RowBox[{"p2g11", "+", "p2g12"}]}], ",", " ", 
     RowBox[{"p2fB1", " ", "\[Equal]", " ", 
      RowBox[{"p2g11", "+", "p2g21"}]}], ",", " ", 
     RowBox[{"p2D", " ", "\[Equal]", " ", 
      RowBox[{
       RowBox[{"p2g11", " ", "p2g22"}], " ", "-", " ", 
       RowBox[{"p2g12", " ", "p2g21"}]}]}]}], "}"}]}], 
  ";"}], "\[IndentingNewLine]", 
 RowBox[{
  RowBox[{"alleleSubs", "=", 
   RowBox[{"Flatten", "[", 
    RowBox[{"Solve", "[", 
     RowBox[{"subeqns2", ",", " ", 
      RowBox[{"{", 
       RowBox[{
       "p1g11", ",", "p1g12", ",", "p1g21", ",", "p1g22", ",", "p2g11", ",", 
        "p2g12", ",", "p2g21", ",", "p2g22"}], "}"}]}], "]"}], "]"}]}], 
  ";"}], "\[IndentingNewLine]", 
 RowBox[{
  RowBox[{"symmetrySubs", " ", "=", " ", 
   RowBox[{"{", 
    RowBox[{
     RowBox[{"m12", "\[Rule]", "m"}], ",", 
     RowBox[{"m21", "\[Rule]", "m"}], ",", 
     RowBox[{"s1", "\[Rule]", "s"}], ",", 
     RowBox[{"s2", "\[Rule]", "s"}]}], "}"}]}], 
  ";"}], "\[IndentingNewLine]", 
 RowBox[{
  RowBox[{"linearise", "[", 
   RowBox[{"exp_", ",", "args_"}], "]"}], ":=", 
  RowBox[{"With", "[", 
   RowBox[{
    RowBox[{"{", 
     RowBox[{"subs", " ", "=", " ", 
      RowBox[{"Evaluate", "[", 
       RowBox[{"Table", "[", 
        RowBox[{
         RowBox[{
          RowBox[{"args", "[", 
           RowBox[{"[", "i", "]"}], "]"}], "->", 
          RowBox[{
           RowBox[{"args", "[", 
            RowBox[{"[", "i", "]"}], "]"}], " ", "\[Epsilon]"}]}], ",", 
         RowBox[{"{", 
          RowBox[{"i", ",", "1", ",", 
           RowBox[{"Length", "[", "args", "]"}]}], "}"}]}], "]"}], "]"}]}], 
     "}"}], ",", 
    RowBox[{"Simplify", "[", 
     RowBox[{
      RowBox[{"Normal", "[", 
       RowBox[{"Series", "[", 
        RowBox[{
         RowBox[{"exp", "/.", "subs"}], ",", 
         RowBox[{"{", 
          RowBox[{"\[Epsilon]", ",", "0", ",", "1"}], "}"}]}], "]"}], "]"}], "/.", 
      RowBox[{"\[Epsilon]", "->", "1"}]}], "]"}]}], 
   "]"}]}], "\[IndentingNewLine]", 
 RowBox[{
  RowBox[{"secondOrder", "[", 
   RowBox[{"exp_", ",", "args_"}], "]"}], ":=", 
  RowBox[{"With", "[", 
   RowBox[{
    RowBox[{"{", 
     RowBox[{"subs", " ", "=", " ", 
      RowBox[{"Evaluate", "[", 
       RowBox[{"Table", "[", 
        RowBox[{
         RowBox[{
          RowBox[{"args", "[", 
           RowBox[{"[", "i", "]"}], "]"}], "->", 
          RowBox[{
           RowBox[{"args", "[", 
            RowBox[{"[", "i", "]"}], "]"}], " ", "\[Epsilon]"}]}], ",", 
         RowBox[{"{", 
          RowBox[{"i", ",", "1", ",", 
           RowBox[{"Length", "[", "args", "]"}]}], "}"}]}], "]"}], "]"}]}], 
     "}"}], ",", 
    RowBox[{"Simplify", "[", 
     RowBox[{
      RowBox[{"Normal", "[", 
       RowBox[{"Series", "[", 
        RowBox[{
         RowBox[{"exp", "/.", "subs"}], ",", 
         RowBox[{"{", 
          RowBox[{"\[Epsilon]", ",", "0", ",", "2"}], "}"}]}], "]"}], "]"}], "/.", 
      RowBox[{"\[Epsilon]", "->", "1"}]}], "]"}]}], 
   "]"}]}], "\[IndentingNewLine]", 
 RowBox[{
  RowBox[{"symmMiSubs", " ", "=", " ", 
   RowBox[{"{", 
    RowBox[{
     RowBox[{"m12", "->", "m"}], ",", 
     RowBox[{"m21", "->", "m"}]}], "}"}]}], ";"}], "\[IndentingNewLine]", 
 RowBox[{
  RowBox[{"symmSelSubs", " ", "=", " ", 
   RowBox[{"{", 
    RowBox[{
     RowBox[{"s1", "->", "s"}], ",", 
     RowBox[{"s2", "->", "s"}]}], "}"}]}], ";"}], "\[IndentingNewLine]", 
 RowBox[{
  RowBox[{"equilSubs", "=", 
   RowBox[{"{", 
    RowBox[{
     RowBox[{"p2g21", "\[Rule]", "p2g12"}], ",", 
     RowBox[{"p1g21", "\[Rule]", "p1g12"}], ",", " ", 
     RowBox[{"p1g22", "\[Rule]", 
      RowBox[{"1", "-", 
       RowBox[{"2", "p1g12"}], " ", "-", "p1g11"}]}], ",", 
     RowBox[{"p2g11", "\[Rule]", 
      RowBox[{"1", "-", 
       RowBox[{"2", "p2g12"}], "-", "p2g22"}]}]}], "}"}]}], ";"}]}], "Input",
 InitializationCell->True,
 CellChangeTimes->{{3.868277260639667*^9, 3.868277359979745*^9}, {
  3.868287506364552*^9, 3.868287517932292*^9}, {3.868294607049534*^9, 
  3.8682946318652773`*^9}, {3.878033795531201*^9, 3.8780338032806587`*^9}, {
  3.878212714821045*^9, 3.878212715008255*^9}, {3.878212869163055*^9, 
  3.8782128693217697`*^9}, {3.8786295528567123`*^9, 3.878629553023037*^9}, {
  3.8842529639442263`*^9, 3.884252966522069*^9}},
 CellLabel->"In[5]:=",ExpressionUUID->"45efd97f-164a-4f65-8e42-3ce27a27f5ad"],

Cell["\<\
We use pigjk to refer to the frequency of genotype Aj Bk within deme i.\
\>", "Text",
 CellChangeTimes->{{3.920367132575931*^9, 
  3.920367162068124*^9}},ExpressionUUID->"2c5c4dc5-2dd4-40ff-bb43-\
95974b5881bb"]
}, Open  ]],

Cell[CellGroupData[{

Cell["Continent-island model", "Section",
 CellChangeTimes->{{3.868277371992391*^9, 
  3.86827737461516*^9}},ExpressionUUID->"ce3384d7-d3e6-4218-9db8-\
50be6d455b72"],

Cell[CellGroupData[{

Cell["Recursions", "Subsection",
 CellChangeTimes->{{3.868277377994927*^9, 
  3.8682773840569077`*^9}},ExpressionUUID->"a5a04359-3bfc-4686-88eb-\
dfe663161f1f"],

Cell["\<\
Step by step, we define our recursions. Prior to reproduction, adult \
frequencies are multiplied by their relative fitness...\
\>", "Text",
 CellChangeTimes->{{3.855829723744336*^9, 3.855829729582658*^9}, {
  3.8788129944954987`*^9, 3.878813055562233*^9}, {3.914751710334156*^9, 
  3.9147517215607147`*^9}},ExpressionUUID->"9415f902-d02d-4ea0-a1c2-\
4c1a91c4ee9b"],

Cell[BoxData[{
 RowBox[{"ClearAll", "[", 
  RowBox[{"p1w11", ",", "p1w12", ",", "p1w21", ",", "p1w22"}], 
  "]"}], "\[IndentingNewLine]", 
 RowBox[{
  RowBox[{"p1w11", " ", "=", " ", 
   RowBox[{
    RowBox[{"(", 
     RowBox[{"1", "+", "s"}], ")"}], "^", "2"}]}], 
  ";"}], "\[IndentingNewLine]", 
 RowBox[{
  RowBox[{"p1w12", " ", "=", " ", 
   RowBox[{"(", 
    RowBox[{"1", "+", "s"}], ")"}]}], ";"}], "\[IndentingNewLine]", 
 RowBox[{
  RowBox[{"p1w21", " ", "=", " ", 
   RowBox[{"(", 
    RowBox[{"1", "+", "s"}], ")"}]}], ";"}], "\[IndentingNewLine]", 
 RowBox[{
  RowBox[{
   RowBox[{"p1w22", " ", "=", " ", "1"}], " ", ";"}], 
  "\[IndentingNewLine]"}], "\[IndentingNewLine]", 
 RowBox[{"Clear", "[", "p1Wm", "]"}], "\[IndentingNewLine]", 
 RowBox[{
  RowBox[{
   RowBox[{"p1Wm", " ", "=", " ", 
    RowBox[{
     RowBox[{"p1g11", " ", "p1w11"}], " ", "+", " ", 
     RowBox[{"p1g12", " ", "p1w12"}], " ", "+", " ", 
     RowBox[{"p1g21", " ", "p1w21"}], " ", "+", " ", 
     RowBox[{"p1g22", " ", "p1w22"}]}]}], ";"}], 
  "\[IndentingNewLine]"}], "\[IndentingNewLine]", 
 RowBox[{
  RowBox[{"p1g11s", " ", "=", " ", 
   RowBox[{"p1g11", " ", 
    RowBox[{"p1w11", " ", "/", " ", "p1Wm"}]}]}], 
  ";"}], "\[IndentingNewLine]", 
 RowBox[{
  RowBox[{"p1g12s", " ", "=", " ", 
   RowBox[{"p1g12", " ", 
    RowBox[{"p1w12", " ", "/", " ", "p1Wm"}]}]}], 
  ";"}], "\[IndentingNewLine]", 
 RowBox[{
  RowBox[{"p1g21s", " ", "=", " ", 
   RowBox[{"p1g21", " ", 
    RowBox[{"p1w21", " ", "/", " ", "p1Wm"}]}]}], 
  ";"}], "\[IndentingNewLine]", 
 RowBox[{
  RowBox[{"p1g22s", " ", "=", " ", 
   RowBox[{"p1g22", " ", 
    RowBox[{"p1w22", " ", "/", " ", "p1Wm"}]}]}], ";"}]}], "Input",
 CellChangeTimes->{{3.85444880791418*^9, 3.854449126941804*^9}, {
   3.854449181898971*^9, 3.8544492187985697`*^9}, {3.85591604289145*^9, 
   3.8559160496852713`*^9}, {3.863599328764426*^9, 3.863599336685678*^9}, {
   3.863603015140077*^9, 3.8636030375920057`*^9}, {3.863605503035665*^9, 
   3.8636055048288393`*^9}, {3.863606200112965*^9, 3.863606202298827*^9}, {
   3.863607620173452*^9, 3.8636076256620626`*^9}, 3.865326357022437*^9, {
   3.8653264082176523`*^9, 3.865326413903676*^9}, 3.8654162743543*^9, {
   3.865495728361746*^9, 3.865495749971789*^9}, {3.8654966537366867`*^9, 
   3.865496679087675*^9}, {3.8661937683627567`*^9, 3.866193770140287*^9}, {
   3.866194653592873*^9, 3.8661946563295918`*^9}, {3.866206777329404*^9, 
   3.8662067794852047`*^9}, {3.866208110343773*^9, 3.866208111884322*^9}, {
   3.866283942656679*^9, 3.866283946427526*^9}, {3.866284242412457*^9, 
   3.866284244216811*^9}, {3.8674877050137997`*^9, 3.867487720515586*^9}, 
   3.867488577307493*^9, {3.867567176105133*^9, 3.8675671778964863`*^9}, 
   3.867999787482346*^9, 3.878813060863267*^9, 3.878992163963484*^9, {
   3.884161685288615*^9, 3.884161686898212*^9}, {3.884163224473524*^9, 
   3.884163226235949*^9}},
 CellLabel->"In[13]:=",ExpressionUUID->"9dd1df69-7f58-49fa-83e8-60645416c882"],

Cell["\<\
\[LineSeparator]...so that their probability of reproduction can be \
incorporated into the reproduction phase.\
\>", "Text",
 CellChangeTimes->{{3.855829739246984*^9, 3.855829740191658*^9}, {
   3.878813063977229*^9, 3.878813098120995*^9}, 
   3.884163229846889*^9},ExpressionUUID->"fce79cca-d9f8-48e3-894a-\
c7a843e64e58"],

Cell[BoxData[{
 RowBox[{
  RowBox[{"p1g11r", " ", "=", " ", 
   RowBox[{
    RowBox[{
     RowBox[{"(", 
      RowBox[{"1", "-", "r"}], ")"}], 
     RowBox[{"(", "p1g11s", ")"}]}], "+", 
    RowBox[{"r", " ", 
     RowBox[{"(", 
      RowBox[{
       RowBox[{"p1g11s", "^", "2"}], " ", "+", " ", 
       RowBox[{"p1g11s", " ", "p1g12s"}], " ", "+", " ", 
       RowBox[{"p1g11s", " ", "p1g21s"}], " ", "+", " ", 
       RowBox[{"p1g12s", " ", "p1g21s"}]}], ")"}]}]}]}], 
  ";"}], "\[IndentingNewLine]", 
 RowBox[{
  RowBox[{"p1g12r", " ", "=", " ", 
   RowBox[{
    RowBox[{
     RowBox[{"(", 
      RowBox[{"1", "-", "r"}], ")"}], "p1g12s"}], " ", "+", 
    RowBox[{"r", 
     RowBox[{"(", 
      RowBox[{
       RowBox[{"p1g12s", "^", "2"}], " ", "+", " ", 
       RowBox[{"p1g12s", " ", "p1g11s"}], "  ", "+", 
       RowBox[{"p1g12s", " ", "p1g22s"}], "+", 
       RowBox[{"p1g11s", " ", "p1g22s"}]}], ")"}]}]}]}], 
  ";"}], "\[IndentingNewLine]", 
 RowBox[{
  RowBox[{"p1g21r", " ", "=", " ", 
   RowBox[{
    RowBox[{
     RowBox[{"(", 
      RowBox[{"1", "-", "r"}], ")"}], " ", "p1g21s"}], "+", 
    RowBox[{"r", 
     RowBox[{"(", 
      RowBox[{
       RowBox[{"p1g21s", "^", "2"}], " ", "+", 
       RowBox[{"p1g21s", " ", "p1g11s"}], " ", "+", 
       RowBox[{"p1g21s", " ", "p1g22s"}], " ", "+", 
       RowBox[{"p1g11s", " ", "p1g22s"}]}], ")"}]}]}]}], 
  ";"}], "\[IndentingNewLine]", 
 RowBox[{
  RowBox[{"p1g22r", " ", "=", " ", 
   RowBox[{
    RowBox[{
     RowBox[{"(", 
      RowBox[{"1", "-", "r"}], ")"}], "p1g22s"}], " ", "+", " ", 
    RowBox[{"r", 
     RowBox[{"(", 
      RowBox[{
       RowBox[{"p1g22s", "^", "2"}], " ", "+", 
       RowBox[{"p1g22s", " ", "p1g12s"}], " ", "+", 
       RowBox[{"p1g22s", " ", "p1g21s"}], " ", "+", " ", 
       RowBox[{"p1g12s", " ", "p1g21s"}]}], ")"}]}]}]}], ";"}]}], "Input",
 CellChangeTimes->{{3.854449266579721*^9, 3.854449390082547*^9}, {
   3.854449425824606*^9, 3.85444942725379*^9}, {3.854449460262088*^9, 
   3.854449479498953*^9}, {3.854449511618496*^9, 3.854449511674395*^9}, {
   3.8544495711883297`*^9, 3.854449769674129*^9}, {3.854449825533449*^9, 
   3.854449845815712*^9}, {3.854449970322298*^9, 3.854450075882163*^9}, {
   3.854450133494829*^9, 3.854450152529668*^9}, {3.854450480730826*^9, 
   3.85445071557757*^9}, {3.8544507528942127`*^9, 3.854450838912969*^9}, {
   3.854450885803653*^9, 3.854450988967643*^9}, {3.854451022528232*^9, 
   3.8544510253619413`*^9}, {3.854451055705269*^9, 3.854451066989128*^9}, {
   3.854451111765129*^9, 3.854451144208295*^9}, {3.854451179727841*^9, 
   3.85445118109846*^9}, {3.854451317687787*^9, 3.854451317787119*^9}, 
   3.8544516412315273`*^9, 3.854451692036984*^9, 3.854451758458666*^9, 
   3.854452047947425*^9, {3.854452135468421*^9, 3.854452182882173*^9}, {
   3.85445224033667*^9, 3.8544522643543873`*^9}, {3.854452302336618*^9, 
   3.854452302433256*^9}, {3.8544525477706137`*^9, 3.8544525484322147`*^9}, {
   3.854452893677712*^9, 3.854452905312024*^9}, {3.854453297076771*^9, 
   3.8544533160536833`*^9}, {3.854453379900508*^9, 3.8544533939046383`*^9}, {
   3.8544535831235857`*^9, 3.854453588464924*^9}, {3.854627912656686*^9, 
   3.854627990279467*^9}, {3.855912476198731*^9, 3.855912476367599*^9}, {
   3.855916054158758*^9, 3.8559160546807537`*^9}},
 CellLabel->"In[24]:=",ExpressionUUID->"777186b8-ce49-418f-9341-93ca45180317"],

Cell[TextData[{
 "\[LineSeparator]All haplotype frequencies are reduced by migration, and \
then ",
 Cell[BoxData[
  FormBox[
   RowBox[{
    SubscriptBox["A", "2"], 
    SubscriptBox["B", "2"], " ", "migrants", " ", "are", " ", 
    RowBox[{"introduced", "."}]}], TraditionalForm]],ExpressionUUID->
  "81945833-20dc-4c26-84b6-ec5253552a51"]
}], "Text",
 CellChangeTimes->{{3.855829746502913*^9, 3.8558297471329737`*^9}, {
   3.878813106063447*^9, 3.878813146541833*^9}, 
   3.8841632307929087`*^9},ExpressionUUID->"b7f1bb4b-2318-4d72-997e-\
10e429ebf64c"],

Cell[CellGroupData[{

Cell[BoxData[{
 RowBox[{
  RowBox[{"p1g11m", " ", "=", " ", 
   RowBox[{"p1g11r", 
    RowBox[{"(", 
     RowBox[{"1", "-", "m"}], ")"}]}]}], " ", ";"}], "\[IndentingNewLine]", 
 RowBox[{
  RowBox[{"p1g12m", " ", "=", " ", 
   RowBox[{"p1g12r", " ", 
    RowBox[{"(", 
     RowBox[{"1", "-", "m"}], ")"}]}]}], ";"}], "\[IndentingNewLine]", 
 RowBox[{
  RowBox[{"p1g21m", " ", "=", " ", 
   RowBox[{"p1g21r", " ", 
    RowBox[{"(", 
     RowBox[{"1", "-", "m"}], ")"}]}]}], ";"}], "\[IndentingNewLine]", 
 RowBox[{
  RowBox[{
   RowBox[{"p1g22m", " ", "=", " ", 
    RowBox[{
     RowBox[{"p1g22r", " ", 
      RowBox[{"(", 
       RowBox[{"1", "-", "m"}], ")"}]}], "+", "m"}]}], ";"}], 
  "\[IndentingNewLine]"}], "\[IndentingNewLine]", 
 RowBox[{
  RowBox[{"p1g11m", " ", "+", " ", "p1g12m", "+", "p1g21m", "+", "p1g22m"}], "//",
   "Simplify"}]}], "Input",
 CellChangeTimes->{{3.854628013153872*^9, 3.8546281253819933`*^9}, {
  3.855916065368062*^9, 3.855916079891356*^9}, {3.863609652355138*^9, 
  3.8636097194566717`*^9}, {3.863610234068475*^9, 3.863610255568531*^9}, {
  3.890633876146214*^9, 3.890633883419236*^9}},
 CellLabel->"In[28]:=",ExpressionUUID->"9cc57699-ff1c-4fb6-9bba-a0c41fc1acca"],

Cell[BoxData["1"], "Output",
 CellChangeTimes->{3.878814111038814*^9, 3.8788151439505453`*^9, 
  3.878894129005846*^9, 3.878978566157992*^9, 3.88380955120109*^9, 
  3.884087880834921*^9, 3.884154070918901*^9, 3.884161693103656*^9, 
  3.884163233175042*^9, 3.884248774557805*^9, 3.8842570863102293`*^9, 
  3.890470054953055*^9, 3.890470099201791*^9, 3.8906330942399693`*^9, 
  3.890994426168577*^9, 3.904111370725463*^9, 3.904111446164073*^9, 
  3.904115449396413*^9, 3.904297202524768*^9, 3.904707374865868*^9, 
  3.904794590193471*^9, 3.9059181828214693`*^9, 3.906536603564177*^9, 
  3.908958324360544*^9, 3.909493773165552*^9, 3.9094942765453777`*^9, 
  3.91222300355131*^9, 3.914922674647357*^9, 3.918302543238549*^9, 
  3.9191526968209343`*^9, 3.921314978539647*^9, 3.921315654481587*^9},
 CellLabel->"Out[32]=",ExpressionUUID->"d67b9567-5c50-4913-8247-8f7fd3b47d0a"]
}, Open  ]],

Cell["\<\
The change in frequency is given by the difference between frequencies at the \
beginning of the generation, and the end of it (beginning of the next)\
\>", "Text",
 CellChangeTimes->{{3.855829756470767*^9, 3.855829761162066*^9}, {
  3.878813170223661*^9, 
  3.878813203185587*^9}},ExpressionUUID->"6b0dd873-de47-4f8a-8853-\
57da49382d5d"],

Cell[BoxData[{
 RowBox[{
  RowBox[{"CIdelp1g11", "=", 
   RowBox[{"Simplify", "[", 
    RowBox[{"p1g11m", " ", "-", " ", "p1g11"}], "]"}]}], 
  ";"}], "\[IndentingNewLine]", 
 RowBox[{
  RowBox[{"CIdelp1g12", "=", 
   RowBox[{"Simplify", "[", 
    RowBox[{"p1g12m", "-", "p1g12"}], "]"}]}], ";"}], "\[IndentingNewLine]", 
 RowBox[{
  RowBox[{"CIdelp1g21", "=", 
   RowBox[{"Simplify", "[", 
    RowBox[{"p1g21m", "-", "p1g21"}], "]"}]}], ";"}], "\[IndentingNewLine]", 
 RowBox[{
  RowBox[{"CIdelp1g22", "=", 
   RowBox[{"Simplify", "[", 
    RowBox[{"p1g22m", " ", "-", " ", "p1g22"}], "]"}]}], ";"}]}], "Input",
 CellChangeTimes->{{3.85462867197193*^9, 3.8546287379116497`*^9}, {
   3.854628824089713*^9, 3.854628825941882*^9}, 3.854628903503079*^9, {
   3.8546301363516273`*^9, 3.8546301545208673`*^9}, {3.85463026217489*^9, 
   3.854630386531844*^9}, {3.85522498729268*^9, 3.8552249918698807`*^9}, {
   3.855314838588482*^9, 3.8553149055352077`*^9}, 3.855315134784926*^9, 
   3.855315184304137*^9, {3.8559160886628513`*^9, 3.855916089127911*^9}, {
   3.8636074398361273`*^9, 3.863607444569467*^9}, 3.884170347578162*^9, {
   3.8906337835199823`*^9, 3.890633792502499*^9}, 3.890653836311427*^9},
 CellLabel->"In[33]:=",ExpressionUUID->"77a8eb3c-410a-4cbb-b74c-75eb158c9b12"]
}, Open  ]],

Cell[CellGroupData[{

Cell["Analytical approximations", "Subsection",
 CellChangeTimes->{{3.8841703515011883`*^9, 3.8841703573065567`*^9}, {
  3.904707298388783*^9, 3.904707298611248*^9}, {3.913375241315748*^9, 
  3.9133752448509817`*^9}, {3.913375428716135*^9, 
  3.9133754299477663`*^9}},ExpressionUUID->"b2901e7d-9e4e-4a02-821c-\
81ad90a661be"],

Cell[BoxData[{
 RowBox[{
  RowBox[{"Dprime", " ", "=", " ", 
   RowBox[{
    RowBox[{
     RowBox[{
      RowBox[{"p1g11m", " ", "*", " ", "p1g22m"}], " ", "-", " ", 
      RowBox[{"p1g12m", " ", "*", " ", "p1g21m"}]}], "/.", "alleleSubs"}], "//",
     "Simplify"}]}], ";"}], "\[IndentingNewLine]", 
 RowBox[{
  RowBox[{"delD", " ", "=", " ", 
   RowBox[{
    RowBox[{"Dprime", " ", "-", " ", "p1D"}], "//", "Simplify"}]}], 
  ";"}]}], "Input",
 CellChangeTimes->{{3.884170362418233*^9, 3.884170388491708*^9}, {
   3.884170447631579*^9, 3.884170547996811*^9}, {3.8841718871477013`*^9, 
   3.8841718949470577`*^9}, {3.884248556421771*^9, 3.8842486529332743`*^9}, {
   3.884248722692741*^9, 3.884248732910956*^9}, {3.8842488558828506`*^9, 
   3.884248885956409*^9}, {3.8842489497598267`*^9, 3.884248970287249*^9}, {
   3.884256353633978*^9, 3.884256458626752*^9}, {3.8842564916658363`*^9, 
   3.884256554854755*^9}, {3.8842566133464117`*^9, 3.884256682402274*^9}, {
   3.884256731693055*^9, 3.8842567848399687`*^9}, {3.8842569984991693`*^9, 
   3.884257074389042*^9}, {3.884257112575839*^9, 3.884257130842054*^9}, {
   3.890470205595401*^9, 3.890470206129427*^9}, {3.890470265158227*^9, 
   3.890470294844303*^9}, 3.8904703803140383`*^9, {3.890634100354706*^9, 
   3.890634100493367*^9}},
 CellLabel->"In[37]:=",ExpressionUUID->"c52751e5-fa5f-43df-a84b-66708b5b2a55"],

Cell[CellGroupData[{

Cell["Continuous time QLE", "Subsubsection",
 CellChangeTimes->{{3.890634041106962*^9, 3.890634059785254*^9}, {
  3.890634125455473*^9, 
  3.89063412676966*^9}},ExpressionUUID->"ccc4cd97-3fd8-418b-a85e-\
71c39f23aa0e"],

Cell["\<\
by assuming all rate parameters (m, s, r) are small and of the same order, we \
can derive a continuous time approximation to the discrete time system:\
\>", "Text",
 CellChangeTimes->{{3.8904702113567*^9, 3.890470240764422*^9}, {
  3.89047027277353*^9, 3.890470273760832*^9}, {3.914751594458309*^9, 
  3.91475159559977*^9}},ExpressionUUID->"6a3197e2-77b6-4d91-a6bf-\
79b11f4533be"],

Cell[CellGroupData[{

Cell[BoxData[
 RowBox[{"dDdt", " ", "=", " ", 
  RowBox[{
   RowBox[{"linearise", "[", 
    RowBox[{"delD", ",", 
     RowBox[{"{", 
      RowBox[{"m", ",", "s", ",", "r"}], "}"}]}], "]"}], "//", 
   "Simplify"}]}]], "Input",
 CellChangeTimes->{{3.890470315781304*^9, 3.89047034701052*^9}, {
  3.890470426196508*^9, 3.890470426526392*^9}, {3.890470538275104*^9, 
  3.890470558872422*^9}, {3.904112992492735*^9, 3.904113021678952*^9}},
 CellLabel->"In[39]:=",ExpressionUUID->"de31a112-0258-4b33-a904-e36a0206684f"],

Cell[BoxData[
 RowBox[{
  RowBox[{"m", " ", "p1fA1", " ", "p1fB1"}], "-", 
  RowBox[{"p1D", " ", "r"}], "-", 
  RowBox[{"p1D", " ", 
   RowBox[{"(", 
    RowBox[{"m", "+", 
     RowBox[{"2", " ", 
      RowBox[{"(", 
       RowBox[{
        RowBox[{"-", "1"}], "+", "p1fA1", "+", "p1fB1"}], ")"}], " ", "s"}]}],
     ")"}]}]}]], "Output",
 CellChangeTimes->{{3.8904703220216837`*^9, 3.890470347487668*^9}, 
   3.890470383463039*^9, 3.890470427648808*^9, {3.890470541481432*^9, 
   3.890470559718553*^9}, 3.8906330946868267`*^9, 3.8906341031343822`*^9, 
   3.890994427132852*^9, 3.904111370792284*^9, 3.9041114465459347`*^9, {
   3.9041129960615063`*^9, 3.9041130219466267`*^9}, 3.904297223997056*^9, 
   3.904707375885331*^9, 3.905918183457449*^9, 3.90653660452439*^9, 
   3.908958334678574*^9, 3.9094937732733088`*^9, 3.9094942766643677`*^9, {
   3.9122231513258953`*^9, 3.912223156552059*^9}, 3.914922674770123*^9, 
   3.918302543349259*^9, 3.919152696931439*^9, 3.9213149786518087`*^9, 
   3.921315654582766*^9},
 CellLabel->"Out[39]=",ExpressionUUID->"25c8d457-cf6d-4ced-a3a2-8b2f8f2d40b8"]
}, Open  ]],

Cell["\<\
find the equilibrium LD value in terms of allele frequencies:\
\>", "Text",
 CellChangeTimes->{{3.890470432657494*^9, 3.890470451343688*^9}, {
  3.890470605567031*^9, 
  3.890470619082449*^9}},ExpressionUUID->"f46c01c6-3f78-4164-97c2-\
80e66a954334"],

Cell[CellGroupData[{

Cell[BoxData[
 RowBox[{"DsubAF", " ", "=", 
  RowBox[{"Solve", "[", 
   RowBox[{
    RowBox[{"dDdt", "\[Equal]", "0"}], ",", "p1D"}], "]"}]}]], "Input",
 CellChangeTimes->{{3.8904705694719057`*^9, 3.89047057608486*^9}, {
  3.890470768610436*^9, 3.890470776111659*^9}},
 CellLabel->"In[40]:=",ExpressionUUID->"ef3de8f2-cc4b-4e6e-bc19-6c0747e1d979"],

Cell[BoxData[
 RowBox[{"{", 
  RowBox[{"{", 
   RowBox[{"p1D", "\[Rule]", 
    FractionBox[
     RowBox[{"m", " ", "p1fA1", " ", "p1fB1"}], 
     RowBox[{"m", "+", "r", "-", 
      RowBox[{"2", " ", "s"}], "+", 
      RowBox[{"2", " ", "p1fA1", " ", "s"}], "+", 
      RowBox[{"2", " ", "p1fB1", " ", "s"}]}]]}], "}"}], "}"}]], "Output",
 CellChangeTimes->{
  3.890470776652995*^9, 3.890633094695314*^9, 3.89063410453157*^9, 
   3.89099442741287*^9, 3.904111370884939*^9, 3.9041114465551443`*^9, 
   3.904297235245798*^9, 3.904707375928741*^9, 3.905918183465033*^9, 
   3.906536604705718*^9, 3.908958335824862*^9, 3.909493773276187*^9, 
   3.90949427666783*^9, {3.912223151380144*^9, 3.912223156603902*^9}, 
   3.9149226747736187`*^9, 3.918302543351972*^9, 3.919152696934659*^9, 
   3.921314978654656*^9, 3.921315654585726*^9},
 CellLabel->"Out[40]=",ExpressionUUID->"6ed8df99-2d10-4194-9528-edeb827f0450"]
}, Open  ]],

Cell["\<\
now we repeat for the allele frequencies. since there is no difference \
between locus A and locus B, we can treat just one of them.\
\>", "Text",
 CellChangeTimes->{{3.8904707197260513`*^9, 
  3.890470757290036*^9}},ExpressionUUID->"ff59dfa0-97b7-4158-b686-\
3c3ef5fac497"],

Cell[CellGroupData[{

Cell[BoxData[
 RowBox[{"dfA1dt", " ", "=", 
  RowBox[{"linearise", "[", 
   RowBox[{
    RowBox[{
     RowBox[{
      RowBox[{"p1g11m", " ", "+", " ", "p1g12m", " ", "-", " ", "p1fA1"}], "/.",
       "alleleSubs"}], "/.", 
     RowBox[{"p1fB1", "\[Rule]", "p1fA1"}]}], ",", 
    RowBox[{"{", 
     RowBox[{"m", ",", "s", ",", "r"}], "}"}]}], "]"}]}]], "Input",
 CellChangeTimes->{{3.890470711378992*^9, 3.8904707132347813`*^9}, {
  3.8904707797263203`*^9, 3.890470780962207*^9}, {3.8904708156250134`*^9, 
  3.890470826399535*^9}, {3.890470959186843*^9, 3.890470980032054*^9}, {
  3.890471154230978*^9, 3.8904711789901333`*^9}, {3.890471218255052*^9, 
  3.890471231923812*^9}, {3.890471267012866*^9, 3.8904712812339087`*^9}, {
  3.890471449984352*^9, 3.890471464212325*^9}},
 CellLabel->"In[41]:=",ExpressionUUID->"7fe161f4-6d60-42a8-9414-5158aa1da812"],

Cell[BoxData[
 RowBox[{
  RowBox[{
   RowBox[{"-", "m"}], " ", "p1fA1"}], "+", 
  RowBox[{
   RowBox[{"(", 
    RowBox[{"p1D", "+", "p1fA1", "-", 
     SuperscriptBox["p1fA1", "2"]}], ")"}], " ", "s"}]}]], "Output",
 CellChangeTimes->{{3.890471154576503*^9, 3.8904711794183683`*^9}, {
   3.890471220629513*^9, 3.890471232546853*^9}, {3.890471269693635*^9, 
   3.890471282815487*^9}, {3.890471453662725*^9, 3.89047146450209*^9}, 
   3.890633094726144*^9, 3.8906341061055517`*^9, 3.890994427656352*^9, 
   3.904111370910461*^9, 3.904111446604031*^9, 3.904297237413776*^9, 
   3.904707375979431*^9, 3.9059181834962873`*^9, 3.90653660476096*^9, 
   3.908958337205497*^9, 3.909493773297476*^9, 3.909494276692828*^9, {
   3.912223151404717*^9, 3.912223156610786*^9}, 3.9149226747885437`*^9, 
   3.918302543366617*^9, 3.919152696949765*^9, 3.9213149786653214`*^9, 
   3.921315654606147*^9},
 CellLabel->"Out[41]=",ExpressionUUID->"c66436ed-cf54-40aa-b49a-abbe03e5afc2"]
}, Open  ]],

Cell["\<\
at QLE, m, s << r so that m/r, s/r << 1. therefore, we take 1/r as a small \
parameter in the approximation and solve to order 1/r, using the LD value we \
found earlier:\
\>", "Text",
 CellChangeTimes->{{3.890470829099194*^9, 3.890470923958589*^9}, {
  3.890471621937995*^9, 3.890471629925722*^9}, {3.890471689327808*^9, 
  3.890471705931603*^9}},ExpressionUUID->"8ee73a50-accc-4ab3-a71c-\
88f1dc3299d1"],

Cell[CellGroupData[{

Cell[BoxData[{
 RowBox[{
  RowBox[{"Normal", "[", 
   RowBox[{"Series", "[", 
    RowBox[{
     RowBox[{
      RowBox[{"dfA1dt", "/.", "DsubAF"}], "/.", 
      RowBox[{"p1fB1", "\[Rule]", "p1fA1"}]}], ",", 
     RowBox[{"{", 
      RowBox[{"r", ",", "Infinity", ",", "1"}], "}"}]}], "]"}], "]"}], 
  ";"}], "\[IndentingNewLine]", 
 RowBox[{
  RowBox[{"Solve", "[", 
   RowBox[{
    RowBox[{"%", "\[Equal]", "0"}], ",", "p1fA1"}], "]"}], 
  ";"}], "\[IndentingNewLine]", 
 RowBox[{"Collect", "[", 
  RowBox[{
   RowBox[{"Simplify", "[", 
    RowBox[{
     RowBox[{"Normal", "[", 
      RowBox[{"Series", "[", 
       RowBox[{
        RowBox[{"p1fA1", "/.", 
         RowBox[{"%", "[", 
          RowBox[{"[", "2", "]"}], "]"}]}], ",", 
        RowBox[{"{", 
         RowBox[{"r", ",", " ", "Infinity", ",", "1"}], "}"}]}], "]"}], "]"}],
      ",", 
     RowBox[{
      RowBox[{"r", ">", "0"}], "&&", 
      RowBox[{"s", ">", "0"}]}]}], "]"}], ",", "r"}], "]"}]}], "Input",
 CellChangeTimes->{{3.890470929533771*^9, 3.890471100395554*^9}, 
   3.8904712511161957`*^9, {3.890471379428814*^9, 3.890471408145625*^9}, {
   3.8904715532583227`*^9, 3.890471663069149*^9}, {3.904708366069906*^9, 
   3.904708370372775*^9}},
 CellLabel->"In[42]:=",ExpressionUUID->"d47a812a-c2a9-457d-af6d-3938b794e63e"],

Cell[BoxData[
 RowBox[{
  RowBox[{"-", 
   FractionBox[
    RowBox[{"m", "-", "s"}], "s"]}], "-", 
  FractionBox[
   RowBox[{"m", " ", 
    RowBox[{"(", 
     RowBox[{"m", "-", "s"}], ")"}]}], 
   RowBox[{"r", " ", "s"}]]}]], "Output",
 CellChangeTimes->{{3.890470966173181*^9, 3.890471016695531*^9}, {
   3.890471049712408*^9, 3.890471065225613*^9}, {3.890471095877944*^9, 
   3.890471100769415*^9}, {3.890471236621582*^9, 3.890471251368428*^9}, 
   3.890471285144712*^9, {3.890471392506324*^9, 3.8904714084767733`*^9}, {
   3.8904715590981483`*^9, 3.8904716012067432`*^9}, {3.890471631516959*^9, 
   3.8904716635533943`*^9}, 3.890633094917523*^9, 3.890634108176766*^9, 
   3.890994427864028*^9, 3.9041113710081663`*^9, 3.90411144662951*^9, 
   3.9042972452306833`*^9, 3.9047073760850782`*^9, 3.904708380656796*^9, 
   3.9059181836499023`*^9, 3.9065366048945312`*^9, 3.9089583384876137`*^9, 
   3.909493773316169*^9, 3.909494276727582*^9, {3.912223151427066*^9, 
   3.91222315662853*^9}, 3.9149226748022547`*^9, 3.9183025433822737`*^9, 
   3.919152696963209*^9, 3.921314978675989*^9, 3.9213156546262083`*^9},
 CellLabel->"Out[44]=",ExpressionUUID->"a920e58d-8a98-4b9a-bd21-db7c0705a096"]
}, Open  ]],

Cell["\<\
now we can go back and find the equilibrium LD in terms of the model \
parameters\
\>", "Text",
 CellChangeTimes->{{3.890471776143462*^9, 
  3.890471792827265*^9}},ExpressionUUID->"e4ad345c-25c7-45dd-b2ee-\
a3e08065c552"],

Cell[CellGroupData[{

Cell[BoxData[
 RowBox[{
  RowBox[{"Normal", "[", 
   RowBox[{"Series", "[", 
    RowBox[{
     RowBox[{
      RowBox[{
       RowBox[{"p1D", "/.", "DsubAF"}], "/.", 
       RowBox[{"p1fB1", "\[Rule]", "p1fA1"}]}], "/.", 
      RowBox[{"p1fA1", "->", 
       RowBox[{
        RowBox[{"-", 
         FractionBox[
          RowBox[{"m", "-", "s"}], "s"]}], "-", 
        FractionBox[
         RowBox[{"m", " ", 
          RowBox[{"(", 
           RowBox[{"m", "-", "s"}], ")"}]}], 
         RowBox[{"r", " ", "s"}]]}]}]}], ",", 
     RowBox[{"{", 
      RowBox[{"r", ",", "Infinity", ",", "1"}], "}"}]}], "]"}], "]"}], "//", 
  "Simplify"}]], "Input",
 CellChangeTimes->{{3.8904717137223177`*^9, 3.890471770385882*^9}, {
  3.890640282355953*^9, 3.890640289212425*^9}},
 CellLabel->"In[45]:=",ExpressionUUID->"1638adec-f3e5-43c3-ad24-6e5daa613b4a"],

Cell[BoxData[
 RowBox[{"{", 
  FractionBox[
   RowBox[{"m", " ", 
    SuperscriptBox[
     RowBox[{"(", 
      RowBox[{"m", "-", "s"}], ")"}], "2"]}], 
   RowBox[{"r", " ", 
    SuperscriptBox["s", "2"]}]], "}"}]], "Output",
 CellChangeTimes->{{3.89047173011285*^9, 3.890471770817141*^9}, 
   3.890633094937612*^9, 3.8906341107523737`*^9, {3.8906402831877413`*^9, 
   3.890640289511516*^9}, 3.8909944279528522`*^9, 3.904111371034706*^9, 
   3.904111446659525*^9, 3.90429724691259*^9, 3.904707376126103*^9, 
   3.905918183677559*^9, 3.90653660493017*^9, 3.908958340460223*^9, 
   3.9094937733205833`*^9, 3.909494276748262*^9, {3.912223151432713*^9, 
   3.91222315664874*^9}, 3.9149226748088627`*^9, 3.918302543386373*^9, 
   3.919152696967394*^9, 3.921314978679666*^9, 3.9213156546439953`*^9},
 CellLabel->"Out[45]=",ExpressionUUID->"58f0f63e-61b7-4e09-a992-9b7c9baf0e1f"]
}, Open  ]],

Cell["the initial rate of increase an inversion is then given by ", "Text",
 CellChangeTimes->{{3.9042975090167027`*^9, 
  3.9042975579988213`*^9}},ExpressionUUID->"83e47f18-36b2-4dcc-af5d-\
eadd776422b1"],

Cell[CellGroupData[{

Cell[BoxData[{
 RowBox[{
  RowBox[{"qleInvAdvCI", " ", "=", 
   RowBox[{
    RowBox[{
     RowBox[{
      RowBox[{"linearise", "[", 
       RowBox[{
        RowBox[{
         RowBox[{
          RowBox[{"(", 
           RowBox[{"p1g11m", "-", "p1g11"}], ")"}], "/", "p1g11"}], "/.", 
         "alleleSubs"}], ",", 
        RowBox[{"{", 
         RowBox[{"m", ",", "s", ",", "r"}], "}"}]}], "]"}], "/.", 
      RowBox[{"p1g22", "->", 
       RowBox[{"1", "-", "p1g11", "-", "p1g12", "-", "p1g21"}]}]}], "/.", 
     RowBox[{"r", "->", "0"}]}], "//", "Simplify"}]}], 
  ";"}], "\[IndentingNewLine]", 
 RowBox[{"linearise", "[", 
  RowBox[{
   RowBox[{
    RowBox[{
     RowBox[{"qleInvAdvCI", "/.", "alleleSubs"}], "/.", 
     RowBox[{"p1fA1", "->", 
      RowBox[{
       RowBox[{"-", 
        FractionBox[
         RowBox[{"m", "-", "s"}], "s"]}], "-", 
       FractionBox[
        RowBox[{"m", " ", 
         RowBox[{"(", 
          RowBox[{"m", "-", "s"}], ")"}]}], 
        RowBox[{"r", " ", "s"}]]}]}]}], "/.", 
    RowBox[{"p1fB1", "->", 
     RowBox[{
      RowBox[{"-", 
       FractionBox[
        RowBox[{"m", "-", "s"}], "s"]}], "-", 
      FractionBox[
       RowBox[{"m", " ", 
        RowBox[{"(", 
         RowBox[{"m", "-", "s"}], ")"}]}], 
       RowBox[{"r", " ", "s"}]]}]}]}], ",", 
   RowBox[{"{", 
    RowBox[{"m", ",", "s", ",", "r"}], "}"}]}], "]"}]}], "Input",
 CellChangeTimes->{{3.904115349531229*^9, 3.904115390503875*^9}, {
   3.90411542115598*^9, 3.904115433515003*^9}, {3.9041154844108963`*^9, 
   3.9041154868501377`*^9}, {3.9041155555199327`*^9, 3.904115619407997*^9}, {
   3.904115658635466*^9, 3.904115694469496*^9}, {3.904115724748418*^9, 
   3.90411578306126*^9}, {3.9041158169546127`*^9, 3.904115848051762*^9}, {
   3.9041158792925262`*^9, 3.904115936629306*^9}, {3.904297418755333*^9, 
   3.904297475774725*^9}, 3.904707362775337*^9, {3.90470741743861*^9, 
   3.9047074264761677`*^9}, {3.9047079736806993`*^9, 
   3.9047079836432858`*^9}, {3.904708713964295*^9, 3.9047087163036613`*^9}},
 CellLabel->"In[46]:=",ExpressionUUID->"a43100bc-9d24-4fb6-bb1c-cf0091faea8b"],

Cell[BoxData[
 FractionBox[
  RowBox[{"m", " ", 
   RowBox[{"(", 
    RowBox[{
     RowBox[{"2", " ", "m"}], "+", "r", "-", 
     RowBox[{"2", " ", "s"}]}], ")"}]}], "r"]], "Output",
 CellChangeTimes->{{3.9041153538195047`*^9, 3.904115390923212*^9}, {
   3.904115430356225*^9, 3.904115458027536*^9}, {3.904115562253229*^9, 
   3.9041156206344347`*^9}, {3.904115659365374*^9, 3.90411569510826*^9}, {
   3.9041157274431267`*^9, 3.9041157835929728`*^9}, {3.9041158173986263`*^9, 
   3.90411584843085*^9}, {3.9041158796014767`*^9, 3.904115936987959*^9}, 
   3.904297252611738*^9, {3.904297449160659*^9, 3.904297476562553*^9}, {
   3.9047073702377787`*^9, 3.904707376224558*^9}, 3.904707428064128*^9, {
   3.904707974775497*^9, 3.904707984071579*^9}, 3.904708717094613*^9, 
   3.905918183839027*^9, 3.906536605017591*^9, 3.90895834168157*^9, 
   3.909493773339223*^9, 3.9094942767698298`*^9, {3.912223151454026*^9, 
   3.91222315665281*^9}, 3.914922674829945*^9, 3.918302543406548*^9, 
   3.919152696987769*^9, 3.921314978698442*^9, 3.9213156546641083`*^9},
 CellLabel->"Out[47]=",ExpressionUUID->"26091efb-3d2b-404d-8129-d1c1cd02ef6c"]
}, Open  ]],

Cell[CellGroupData[{

Cell[BoxData[
 RowBox[{"Reduce", "[", 
  RowBox[{
   RowBox[{
    RowBox[{"D", "[", 
     RowBox[{
      FractionBox[
       RowBox[{"m", " ", 
        SuperscriptBox[
         RowBox[{"(", 
          RowBox[{"m", "-", "s"}], ")"}], "2"]}], 
       RowBox[{"r", " ", 
        SuperscriptBox["s", "2"]}]], ",", "m"}], "]"}], ">", "0"}], "&&", 
   RowBox[{"s", ">", "0"}], "&&", 
   RowBox[{"m", ">", "0"}], "&&", 
   RowBox[{"r", ">", "0"}]}], "]"}]], "Input",
 CellChangeTimes->{{3.908958684124995*^9, 3.908958730583523*^9}, {
  3.9089590929966288`*^9, 3.908959093302498*^9}},
 CellLabel->"In[48]:=",ExpressionUUID->"f3676a6f-ac84-461a-99e2-e50c5c619ff5"],

Cell[BoxData[
 RowBox[{
  RowBox[{"s", ">", "0"}], "&&", 
  RowBox[{"(", 
   RowBox[{
    RowBox[{"(", 
     RowBox[{
      RowBox[{"0", "<", "m", "<", 
       FractionBox["s", "3"]}], "&&", 
      RowBox[{"r", ">", "0"}]}], ")"}], "||", 
    RowBox[{"(", 
     RowBox[{
      RowBox[{"m", ">", "s"}], "&&", 
      RowBox[{"r", ">", "0"}]}], ")"}]}], ")"}]}]], "Output",
 CellChangeTimes->{{3.908958677885149*^9, 3.908958730872254*^9}, 
   3.908959093554256*^9, 3.90949377335748*^9, 3.9094942770302877`*^9, {
   3.912223151467002*^9, 3.9122231566657753`*^9}, 3.914922674841391*^9, 
   3.918302543419692*^9, 3.919152696999543*^9, 3.921314978971414*^9, 
   3.921315654680818*^9},
 CellLabel->"Out[48]=",ExpressionUUID->"088ea256-160b-494e-a1f6-f8a13ace47e3"]
}, Open  ]]
}, Open  ]],

Cell[CellGroupData[{

Cell["Continuous time via exact solution", "Subsubsection",
 CellChangeTimes->{{3.904708173306643*^9, 3.90470818499254*^9}, {
  3.912223229898613*^9, 3.91222323035814*^9}, {3.914923864914259*^9, 
  3.914923869323019*^9}},ExpressionUUID->"79614b48-a3a0-4939-8207-\
4346c92dc5ba"],

Cell["\<\
Alternatively, we can find the advantage in the exact continuous time case \
and then check particular cases\
\>", "Text",
 CellChangeTimes->{{3.904710821251986*^9, 3.904710843971258*^9}, {
  3.904710878467834*^9, 
  3.9047108814921*^9}},ExpressionUUID->"59327041-8565-4e8b-9bf2-bc9376c7b802"],

Cell[CellGroupData[{

Cell[BoxData[{
 RowBox[{
  RowBox[{
   RowBox[{"p1fA1cts", "=", 
    RowBox[{"(", 
     RowBox[{"p1fA1", "/.", 
      RowBox[{"Solve", "[", 
       RowBox[{
        RowBox[{
         RowBox[{"(", 
          RowBox[{
           RowBox[{"dfA1dt", "/.", "DsubAF"}], "/.", 
           RowBox[{"p1fB1", "->", "p1fA1"}]}], ")"}], "==", "0"}], ",", 
        "p1fA1"}], "]"}]}], ")"}]}], ";"}], 
  "\[IndentingNewLine]"}], "\[IndentingNewLine]", 
 RowBox[{"Quiet", "[", 
  RowBox[{"CIadvcts", " ", "=", " ", 
   RowBox[{
    RowBox[{"Flatten", "[", 
     RowBox[{"linearise", "[", 
      RowBox[{
       RowBox[{
        RowBox[{
         RowBox[{
          RowBox[{
           RowBox[{
            RowBox[{
             RowBox[{"(", 
              RowBox[{"p1g11m", "-", "p1g11"}], ")"}], "/", "p1g11"}], "/.", 
            RowBox[{"r", "->", "0"}]}], "/.", "alleleSubs"}], "/.", 
          "DsubAF"}], "/.", 
         RowBox[{"p1fB1", "->", "p1fA1"}]}], "/.", 
        RowBox[{"p1fA1", "->", "p1fA1cts"}]}], ",", 
       RowBox[{"{", 
        RowBox[{"m", ",", "s", ",", "r"}], "}"}]}], "]"}], "]"}], "[", 
    RowBox[{"[", "3", "]"}], "]"}]}], "\[IndentingNewLine]", "]"}]}], "Input",\

 CellChangeTimes->{{3.904707446216338*^9, 3.9047074792576838`*^9}, {
  3.9047077971607122`*^9, 3.90470785174264*^9}, {3.9047079107243767`*^9, 
  3.904707917537654*^9}, {3.904710390493532*^9, 3.9047104463766193`*^9}, {
  3.9047104809490767`*^9, 3.9047106227508373`*^9}, {3.912223212776634*^9, 
  3.9122232633141212`*^9}, {3.912223324249053*^9, 3.912223357463931*^9}, {
  3.912223517307433*^9, 3.912223517393306*^9}, {3.913375179814939*^9, 
  3.913375183418314*^9}},
 CellLabel->"In[49]:=",ExpressionUUID->"204a6c5f-a246-4ce8-8109-f31fb06fcb00"],

Cell[BoxData[
 FractionBox[
  RowBox[{
   RowBox[{"r", " ", "s"}], "+", 
   RowBox[{"2", " ", 
    SuperscriptBox["s", "2"]}], "-", 
   SqrtBox[
    RowBox[{
     SuperscriptBox["s", "2"], " ", 
     RowBox[{"(", 
      RowBox[{
       RowBox[{
        RowBox[{"-", "8"}], " ", "m", " ", "r"}], "+", 
       SuperscriptBox[
        RowBox[{"(", 
         RowBox[{"r", "+", 
          RowBox[{"2", " ", "s"}]}], ")"}], "2"]}], ")"}]}]]}], 
  RowBox[{"4", " ", "s"}]]], "Output",
 CellChangeTimes->{{3.9047078490751143`*^9, 3.904707852150299*^9}, 
   3.904707918605152*^9, {3.904710391281562*^9, 3.9047104068423*^9}, {
   3.9047104386398363`*^9, 3.9047104467853003`*^9}, 3.904710482359251*^9, {
   3.904710512931069*^9, 3.904710531789506*^9}, {3.904710563008855*^9, 
   3.904710623308646*^9}, 3.905918183872931*^9, 3.906536605067656*^9, 
   3.90895835825644*^9, 3.909493773362439*^9, 3.909494277052023*^9, 
   3.912223192047057*^9, {3.912223248852738*^9, 3.912223265542173*^9}, {
   3.912223324791895*^9, 3.912223357720985*^9}, 3.9122235199556303`*^9, 
   3.9133752077660017`*^9, 3.914922676697576*^9, 3.918302545226171*^9, 
   3.9191526987746468`*^9, 3.9213149808359327`*^9, 3.9213156564492197`*^9},
 CellLabel->"Out[50]=",ExpressionUUID->"aab03cbf-4ffa-41d6-967d-5f2f2f8b121a"]
}, Open  ]],

Cell["\<\
determine the advantage when i) migration is weak, ii) migration and \
selection are of the same order, iii) when recombination is strong (QLE)\
\>", "Text",
 CellChangeTimes->{{3.904710894499094*^9, 3.904710942791387*^9}, {
  3.9089583788713503`*^9, 
  3.908958384694625*^9}},ExpressionUUID->"8ad496b1-b7c3-4d6f-b3ff-\
83f8fe878072"],

Cell[CellGroupData[{

Cell[BoxData[{
 RowBox[{"FullSimplify", "[", 
  RowBox[{
   RowBox[{"linearise", "[", 
    RowBox[{"CIadvcts", ",", 
     RowBox[{"{", "m", "}"}]}], "]"}], ",", 
   RowBox[{
    RowBox[{"m", ">", "0"}], "&&", 
    RowBox[{"s", ">", "0"}], "&&", 
    RowBox[{"r", ">", "0"}]}]}], "]"}], "\[IndentingNewLine]", 
 RowBox[{"FullSimplify", "[", 
  RowBox[{
   RowBox[{"linearise", "[", 
    RowBox[{"CIadvcts", ",", 
     RowBox[{"{", 
      RowBox[{"m", ",", "s"}], "}"}]}], "]"}], ",", 
   RowBox[{
    RowBox[{"m", ">", "0"}], "&&", 
    RowBox[{"s", ">", "0"}], "&&", 
    RowBox[{"r", ">", "0"}]}]}], "]"}], "\[IndentingNewLine]", 
 RowBox[{"FullSimplify", "[", 
  RowBox[{
   RowBox[{"Normal", "[", 
    RowBox[{"Series", "[", 
     RowBox[{"CIadvcts", ",", 
      RowBox[{"{", 
       RowBox[{"r", ",", "Infinity", ",", "1"}], "}"}]}], "]"}], "]"}], ",", 
   RowBox[{
    RowBox[{"m", ">", "0"}], "&&", 
    RowBox[{"s", ">", "0"}], "&&", 
    RowBox[{"r", ">", "0"}]}]}], "]"}], "\[IndentingNewLine]", 
 RowBox[{"FullSimplify", "[", 
  RowBox[{
   RowBox[{
    RowBox[{"Normal", "[", 
     RowBox[{"Series", "[", 
      RowBox[{
       RowBox[{
        RowBox[{
         RowBox[{"CIadvcts", "/.", 
          RowBox[{"m", "->", 
           RowBox[{"m", " ", "\[Epsilon]"}]}]}], "/.", 
         RowBox[{"s", "->", 
          RowBox[{"s", " ", "\[Epsilon]"}]}]}], "/.", 
        RowBox[{"r", "->", " ", 
         RowBox[{"r", " ", "\[Epsilon]"}]}]}], ",", 
       RowBox[{"{", 
        RowBox[{"\[Epsilon]", ",", "0", ",", "2"}], "}"}]}], "]"}], "]"}], "/.", 
    RowBox[{"\[Epsilon]", "->", "1"}]}], ",", 
   RowBox[{
    RowBox[{"m", ">", "0"}], "&&", 
    RowBox[{"s", ">", "0"}], "&&", 
    RowBox[{"r", ">", "0"}]}]}], "]"}]}], "Input",
 CellChangeTimes->{{3.904707901777419*^9, 3.90470790281142*^9}, {
  3.904710257316002*^9, 3.904710280588109*^9}, {3.904710659644347*^9, 
  3.904710742226738*^9}, {3.905919172719635*^9, 3.905919280569042*^9}, {
  3.905919310669278*^9, 3.90591931083213*^9}, {3.905922407058566*^9, 
  3.9059224189206963`*^9}, {3.905922491636167*^9, 3.905922493923232*^9}, {
  3.908958296263809*^9, 3.908958301771082*^9}, {3.9122232772508574`*^9, 
  3.9122232824784193`*^9}, {3.912223433851782*^9, 3.912223458087682*^9}},
 CellLabel->"In[51]:=",ExpressionUUID->"bbdda510-c03a-4ed5-ad33-ecf29722fc10"],

Cell[BoxData[
 FractionBox[
  RowBox[{"m", " ", "r"}], 
  RowBox[{"r", "+", 
   RowBox[{"2", " ", "s"}]}]]], "Output",
 CellChangeTimes->{{3.9047102681980743`*^9, 3.9047102809133377`*^9}, {
   3.9047106609234123`*^9, 3.904710742664575*^9}, 3.905918190708991*^9, {
   3.905919192529193*^9, 3.905919281256155*^9}, 3.905919311841014*^9, {
   3.905922407835841*^9, 3.90592241954739*^9}, 3.905922494571919*^9, 
   3.906536611001005*^9, 3.9089583663275948`*^9, 3.909493775307235*^9, 
   3.909494279169221*^9, 3.912223194104823*^9, 3.91222332676503*^9, 
   3.912223362125853*^9, {3.9122234347639847`*^9, 3.912223458682187*^9}, 
   3.912223523463263*^9, 3.914922676878983*^9, 3.918302545403192*^9, 
   3.919152698952585*^9, 3.9213149812150917`*^9, 3.921315656629808*^9},
 CellLabel->"Out[51]=",ExpressionUUID->"c64b474a-97f9-4507-afa4-9f46756bf9fb"],

Cell[BoxData["m"], "Output",
 CellChangeTimes->{{3.9047102681980743`*^9, 3.9047102809133377`*^9}, {
   3.9047106609234123`*^9, 3.904710742664575*^9}, 3.905918190708991*^9, {
   3.905919192529193*^9, 3.905919281256155*^9}, 3.905919311841014*^9, {
   3.905922407835841*^9, 3.90592241954739*^9}, 3.905922494571919*^9, 
   3.906536611001005*^9, 3.9089583663275948`*^9, 3.909493775307235*^9, 
   3.909494279169221*^9, 3.912223194104823*^9, 3.91222332676503*^9, 
   3.912223362125853*^9, {3.9122234347639847`*^9, 3.912223458682187*^9}, 
   3.912223523463263*^9, 3.914922676878983*^9, 3.918302545403192*^9, 
   3.919152698952585*^9, 3.9213149812150917`*^9, 3.921315656918434*^9},
 CellLabel->"Out[52]=",ExpressionUUID->"28329b7e-d5f3-4873-b2d1-95cfff2f7f48"],

Cell[BoxData[
 FractionBox[
  RowBox[{"m", " ", 
   RowBox[{"(", 
    RowBox[{
     RowBox[{"2", " ", "m"}], "+", "r", "-", 
     RowBox[{"2", " ", "s"}]}], ")"}]}], "r"]], "Output",
 CellChangeTimes->{{3.9047102681980743`*^9, 3.9047102809133377`*^9}, {
   3.9047106609234123`*^9, 3.904710742664575*^9}, 3.905918190708991*^9, {
   3.905919192529193*^9, 3.905919281256155*^9}, 3.905919311841014*^9, {
   3.905922407835841*^9, 3.90592241954739*^9}, 3.905922494571919*^9, 
   3.906536611001005*^9, 3.9089583663275948`*^9, 3.909493775307235*^9, 
   3.909494279169221*^9, 3.912223194104823*^9, 3.91222332676503*^9, 
   3.912223362125853*^9, {3.9122234347639847`*^9, 3.912223458682187*^9}, 
   3.912223523463263*^9, 3.914922676878983*^9, 3.918302545403192*^9, 
   3.919152698952585*^9, 3.9213149812150917`*^9, 3.921315657024624*^9},
 CellLabel->"Out[53]=",ExpressionUUID->"091fcdb5-cdf0-45a4-81f5-adfb86e69606"],

Cell[BoxData[
 RowBox[{
  FractionBox["1", "4"], " ", 
  RowBox[{"(", 
   RowBox[{"r", "+", 
    RowBox[{"2", " ", "s"}], "-", 
    SqrtBox[
     RowBox[{
      RowBox[{
       RowBox[{"-", "8"}], " ", "m", " ", "r"}], "+", 
      SuperscriptBox[
       RowBox[{"(", 
        RowBox[{"r", "+", 
         RowBox[{"2", " ", "s"}]}], ")"}], "2"]}]]}], ")"}]}]], "Output",
 CellChangeTimes->{{3.9047102681980743`*^9, 3.9047102809133377`*^9}, {
   3.9047106609234123`*^9, 3.904710742664575*^9}, 3.905918190708991*^9, {
   3.905919192529193*^9, 3.905919281256155*^9}, 3.905919311841014*^9, {
   3.905922407835841*^9, 3.90592241954739*^9}, 3.905922494571919*^9, 
   3.906536611001005*^9, 3.9089583663275948`*^9, 3.909493775307235*^9, 
   3.909494279169221*^9, 3.912223194104823*^9, 3.91222332676503*^9, 
   3.912223362125853*^9, {3.9122234347639847`*^9, 3.912223458682187*^9}, 
   3.912223523463263*^9, 3.914922676878983*^9, 3.918302545403192*^9, 
   3.919152698952585*^9, 3.9213149812150917`*^9, 3.921315657498662*^9},
 CellLabel->"Out[54]=",ExpressionUUID->"27274611-e69c-4fdb-8d53-23512ddcfa8b"]
}, Open  ]],

Cell["\<\
using the \[OpenCurlyQuote]reverse\[CloseCurlyQuote] approximation 1 - x \
\\approx 1/(1+x) when x is small, from the QLE expression we can recover \
equation A8 from Charlesworth & Barton 2018, Equation 13 in this manuscript \
(thanks to Denis Roze for pointing this out)\
\>", "Text",
 CellChangeTimes->{{3.904707344008231*^9, 3.904707355216836*^9}, {
  3.9047073935350933`*^9, 3.904707405961508*^9}, {3.904707537839678*^9, 
  3.904707597424979*^9}, {3.904710952451098*^9, 3.904710957526925*^9}, {
  3.912223102502348*^9, 3.9122231111376743`*^9}, {3.914751845087819*^9, 
  3.914751847540963*^9}},ExpressionUUID->"70c9abb9-47ba-472d-bd9b-\
869b5b38692f"],

Cell[CellGroupData[{

Cell[BoxData[
 RowBox[{
  RowBox[{
   FractionBox[
    RowBox[{"m", " ", 
     RowBox[{"(", 
      RowBox[{
       RowBox[{"2", " ", "m"}], "+", "r", "-", 
       RowBox[{"2", " ", "s"}]}], ")"}]}], "r"], " ", "-", " ", 
   RowBox[{"m", 
    RowBox[{"(", 
     RowBox[{"1", "-", 
      RowBox[{"(", 
       RowBox[{
        RowBox[{"2", 
         RowBox[{"(", 
          RowBox[{"s", "/", "r"}], ")"}]}], "-", 
        RowBox[{"2", 
         RowBox[{"(", 
          RowBox[{"m", "/", "r"}], ")"}]}]}], ")"}]}], ")"}]}]}], "//", 
  "Simplify"}]], "Input",
 CellChangeTimes->{{3.90470761011754*^9, 3.904707704169084*^9}},
 CellLabel->"In[55]:=",ExpressionUUID->"3e73bcb3-28b8-4e50-88d4-4001a1432710"],

Cell[BoxData["0"], "Output",
 CellChangeTimes->{{3.9047076573128147`*^9, 3.9047076804598722`*^9}, 
   3.9047077106265497`*^9, 3.905918196556077*^9, 3.906536617292118*^9, 
   3.909493776196864*^9, 3.909494280092759*^9, 3.912223194991096*^9, 
   3.9122236402780724`*^9, 3.914922677802411*^9, 3.918302546318503*^9, 
   3.9191526998680468`*^9, 3.921314982135577*^9, 3.9213156575229187`*^9},
 CellLabel->"Out[55]=",ExpressionUUID->"b71c3cc4-3d30-4cb7-8c4a-9fc900bc59f7"]
}, Open  ]]
}, Open  ]]
}, Open  ]],

Cell[CellGroupData[{

Cell["Numerical solution", "Subsection",
 CellChangeTimes->{{3.9047084967807817`*^9, 
  3.904708498928707*^9}},ExpressionUUID->"13823d20-20dc-462a-94d0-\
f8ee7f3319bb"],

Cell[BoxData[
 RowBox[{
  RowBox[{"CIinvAdvNum", "[", 
   RowBox[{"M_", ",", "S_", ",", "R_"}], "]"}], ":=", 
  RowBox[{"With", "[", 
   RowBox[{
    RowBox[{"{", 
     RowBox[{"freqs", " ", "=", 
      RowBox[{"FindRoot", "[", "\[IndentingNewLine]", 
       RowBox[{
        RowBox[{
         RowBox[{
          RowBox[{
           RowBox[{"{", 
            RowBox[{
             RowBox[{"CIdelp1g11", "==", "0"}], ",", 
             RowBox[{"CIdelp1g12", "==", "0"}], ",", 
             RowBox[{"CIdelp1g21", "==", "0"}], ",", 
             RowBox[{"CIdelp1g22", "==", "0"}]}], "}"}], "/.", 
           RowBox[{"m", "->", "M"}]}], "/.", 
          RowBox[{"r", "->", "R"}]}], "/.", 
         RowBox[{"s", "->", "S"}]}], ",", 
        RowBox[{"{", 
         RowBox[{
          RowBox[{"{", 
           RowBox[{"p1g11", ",", "1"}], "}"}], ",", 
          RowBox[{"{", 
           RowBox[{"p1g12", ",", "0.5"}], "}"}], ",", 
          RowBox[{"{", 
           RowBox[{"p1g21", ",", "0.5"}], "}"}], ",", 
          RowBox[{"{", 
           RowBox[{"p1g22", ",", "0"}], "}"}]}], "}"}]}], "]"}]}], "}"}], ",", 
    RowBox[{
     RowBox[{
      RowBox[{
       RowBox[{
        RowBox[{
         RowBox[{"(", 
          RowBox[{"p1g11m", "-", "p1g11"}], ")"}], "/", "p1g11"}], "/.", 
        RowBox[{"r", "->", "0"}]}], "/.", 
       RowBox[{"m", "->", "M"}]}], "/.", 
      RowBox[{"s", "->", "S"}]}], "/.", "freqs"}]}], "]"}]}]], "Input",
 CellChangeTimes->{{3.90470851912843*^9, 3.9047086941494627`*^9}, {
  3.904708735630764*^9, 3.904708892428087*^9}, {3.90470898683228*^9, 
  3.904709016445427*^9}, {3.9047091044379253`*^9, 3.904709104834165*^9}, {
  3.9047091587929296`*^9, 3.9047091589129963`*^9}, {3.904794407923049*^9, 
  3.904794426838211*^9}, {3.9047945623439503`*^9, 3.904794649404166*^9}, {
  3.904794679764846*^9, 3.904794730189205*^9}, {3.904795063394993*^9, 
  3.904795063964588*^9}, {3.9149220970752363`*^9, 3.914922097732789*^9}},
 CellLabel->"In[56]:=",ExpressionUUID->"0b3a42d8-b4ac-46f8-81d1-f38cb4ca1c1b"]
}, Open  ]]
}, Open  ]],

Cell[CellGroupData[{

Cell["Two deme model", "Section",
 CellChangeTimes->{{3.868288497898921*^9, 
  3.868288503532427*^9}},ExpressionUUID->"04f3d184-dd37-47eb-8690-\
6d141015965b"],

Cell[CellGroupData[{

Cell["Recursions", "Subsection",
 CellChangeTimes->{{3.855826836691321*^9, 3.855826838052005*^9}, {
  3.8682885262823477`*^9, 
  3.868288526526001*^9}},ExpressionUUID->"90aa37d5-b913-4897-85c0-\
faf3c06f80e8"],

Cell["\<\
We proceed as in the continent-island model, but now include fitness and \
frequencies in deme 2:\
\>", "Text",
 CellChangeTimes->{{3.855829723744336*^9, 3.855829729582658*^9}, {
  3.8788172080629063`*^9, 
  3.8788172296513987`*^9}},ExpressionUUID->"e1faf011-7d40-4e18-ba57-\
add28d886887"],

Cell[BoxData[{
 RowBox[{"ClearAll", "[", 
  RowBox[{
  "p1w11", ",", "p1w12", ",", "p1w21", ",", "p1w22", ",", "p2w11", ",", 
   "p2w12", ",", "p2w21", ",", "p2w22"}], "]"}], "\[IndentingNewLine]", 
 RowBox[{
  RowBox[{
   RowBox[{"wSubs", " ", "=", " ", 
    RowBox[{"{", 
     RowBox[{
      RowBox[{"p1w11", " ", "->", " ", 
       RowBox[{
        RowBox[{"(", 
         RowBox[{"1", "+", "s1"}], ")"}], "^", "2"}]}], " ", ",", 
      "\[IndentingNewLine]", 
      RowBox[{"p1w12", " ", "->", " ", 
       RowBox[{"(", 
        RowBox[{"1", "+", "s1"}], ")"}]}], ",", "\[IndentingNewLine]", 
      RowBox[{"p1w21", " ", "->", " ", 
       RowBox[{"(", 
        RowBox[{"1", "+", "s1"}], ")"}]}], ",", "\[IndentingNewLine]", 
      RowBox[{"p1w22", " ", "->", " ", "1"}], ",", "\[IndentingNewLine]", 
      RowBox[{"p2w11", " ", "->", " ", "1"}], ",", "\[IndentingNewLine]", 
      RowBox[{"p2w12", " ", "->", " ", 
       RowBox[{"(", 
        RowBox[{"1", "+", "s2"}], ")"}]}], ",", "\[IndentingNewLine]", 
      RowBox[{"p2w21", " ", "->", " ", 
       RowBox[{"(", 
        RowBox[{"1", "+", "s2"}], ")"}]}], ",", "\[IndentingNewLine]", 
      RowBox[{"p2w22", " ", "->", " ", 
       RowBox[{
        RowBox[{"(", 
         RowBox[{"1", "+", "s2"}], ")"}], "^", "2"}]}]}], " ", "}"}]}], ";"}],
   "\[IndentingNewLine]"}], "\[IndentingNewLine]", 
 RowBox[{"ClearAll", "[", 
  RowBox[{"\"\<p1Wm\>\"", ",", "\"\<p2Wm\>\""}], "]"}], "\[IndentingNewLine]", 
 RowBox[{
  RowBox[{"p1Wm", " ", "=", " ", 
   RowBox[{
    RowBox[{"p1g11", " ", "p1w11"}], " ", "+", " ", 
    RowBox[{"p1g12", " ", "p1w12"}], " ", "+", " ", 
    RowBox[{"p1g21", " ", "p1w21"}], " ", "+", " ", 
    RowBox[{"p1g22", " ", "p1w22"}]}]}], ";"}], "\[IndentingNewLine]", 
 RowBox[{
  RowBox[{
   RowBox[{"p2Wm", " ", "=", " ", 
    RowBox[{
     RowBox[{"p2g11", " ", "p2w11"}], " ", "+", " ", 
     RowBox[{"p2g12", " ", "p2w12"}], " ", "+", " ", 
     RowBox[{"p2g21", " ", "p2w21"}], " ", "+", " ", 
     RowBox[{"p2g22", " ", "p2w22"}]}]}], ";"}], 
  "\[IndentingNewLine]"}], "\[IndentingNewLine]", 
 RowBox[{
  RowBox[{"p1g11s", " ", "=", " ", 
   RowBox[{"p1g11", " ", 
    RowBox[{"p1w11", " ", "/", " ", "p1Wm"}]}]}], 
  ";"}], "\[IndentingNewLine]", 
 RowBox[{
  RowBox[{"p1g12s", " ", "=", " ", 
   RowBox[{"p1g12", " ", 
    RowBox[{"p1w12", " ", "/", " ", "p1Wm"}]}]}], 
  ";"}], "\[IndentingNewLine]", 
 RowBox[{
  RowBox[{"p1g21s", " ", "=", " ", 
   RowBox[{"p1g21", " ", 
    RowBox[{"p1w21", " ", "/", " ", "p1Wm"}]}]}], 
  ";"}], "\[IndentingNewLine]", 
 RowBox[{
  RowBox[{
   RowBox[{"p1g22s", " ", "=", " ", 
    RowBox[{"p1g22", " ", 
     RowBox[{"p1w22", " ", "/", " ", "p1Wm"}]}]}], ";"}], 
  "\[IndentingNewLine]"}], "\[IndentingNewLine]", 
 RowBox[{
  RowBox[{"p2g11s", " ", "=", " ", 
   RowBox[{"p2g11", " ", 
    RowBox[{"p2w11", " ", "/", " ", "p2Wm"}]}]}], 
  ";"}], "\[IndentingNewLine]", 
 RowBox[{
  RowBox[{"p2g12s", " ", "=", " ", 
   RowBox[{"p2g12", " ", 
    RowBox[{"p2w12", " ", "/", " ", "p2Wm"}]}]}], 
  ";"}], "\[IndentingNewLine]", 
 RowBox[{
  RowBox[{"p2g21s", " ", "=", " ", 
   RowBox[{"p2g21", " ", 
    RowBox[{"p2w21", " ", "/", " ", "p2Wm"}]}]}], 
  ";"}], "\[IndentingNewLine]", 
 RowBox[{
  RowBox[{"p2g22s", " ", "=", " ", 
   RowBox[{"p2g22", " ", 
    RowBox[{"p2w22", " ", "/", " ", "p2Wm"}]}]}], ";"}]}], "Input",
 CellChangeTimes->{{3.85444880791418*^9, 3.854449126941804*^9}, {
   3.854449181898971*^9, 3.8544492187985697`*^9}, 3.862477847173827*^9, {
   3.8624779230459433`*^9, 3.8624779623940763`*^9}, 3.862481527767116*^9, 
   3.8625709203768177`*^9, {3.862572056441949*^9, 3.862572060992703*^9}, 
   3.8635925324036293`*^9, {3.863598168840453*^9, 3.863598254925004*^9}, {
   3.863608069775468*^9, 3.863608070617399*^9}, 3.867568904396044*^9, {
   3.867569010456213*^9, 3.867569025652506*^9}, 3.86828855332836*^9, {
   3.868292950135988*^9, 3.8682929537791557`*^9}, 3.878817255900948*^9},
 CellLabel->"In[57]:=",ExpressionUUID->"e6d94553-7913-4cd7-a018-6ebcc502c813"],

Cell[BoxData[{
 RowBox[{
  RowBox[{"p1g11r", " ", "=", " ", 
   RowBox[{
    RowBox[{
     RowBox[{"(", 
      RowBox[{"1", "-", "r"}], ")"}], 
     RowBox[{"(", "p1g11s", ")"}]}], "+", 
    RowBox[{"r", " ", 
     RowBox[{"(", 
      RowBox[{
       RowBox[{"p1g11s", "^", "2"}], " ", "+", " ", 
       RowBox[{"p1g11s", " ", "p1g12s"}], " ", "+", " ", 
       RowBox[{"p1g11s", " ", "p1g21s"}], " ", "+", " ", 
       RowBox[{"p1g12s", " ", "p1g21s"}]}], ")"}]}]}]}], 
  ";"}], "\[IndentingNewLine]", 
 RowBox[{
  RowBox[{"p1g12r", " ", "=", " ", 
   RowBox[{
    RowBox[{
     RowBox[{"(", 
      RowBox[{"1", "-", "r"}], ")"}], "p1g12s"}], " ", "+", 
    RowBox[{"r", 
     RowBox[{"(", 
      RowBox[{
       RowBox[{"p1g12s", "^", "2"}], " ", "+", " ", 
       RowBox[{"p1g12s", " ", "p1g11s"}], "  ", "+", 
       RowBox[{"p1g12s", " ", "p1g22s"}], "+", 
       RowBox[{"p1g11s", " ", "p1g22s"}]}], ")"}]}]}]}], 
  ";"}], "\[IndentingNewLine]", 
 RowBox[{
  RowBox[{"p1g21r", " ", "=", " ", 
   RowBox[{
    RowBox[{
     RowBox[{"(", 
      RowBox[{"1", "-", "r"}], ")"}], " ", "p1g21s"}], "+", 
    RowBox[{"r", 
     RowBox[{"(", 
      RowBox[{
       RowBox[{"p1g21s", "^", "2"}], " ", "+", 
       RowBox[{"p1g21s", " ", "p1g11s"}], " ", "+", 
       RowBox[{"p1g21s", " ", "p1g22s"}], " ", "+", 
       RowBox[{"p1g11s", " ", "p1g22s"}]}], ")"}]}]}]}], 
  ";"}], "\[IndentingNewLine]", 
 RowBox[{
  RowBox[{
   RowBox[{"p1g22r", " ", "=", " ", 
    RowBox[{
     RowBox[{
      RowBox[{"(", 
       RowBox[{"1", "-", "r"}], ")"}], "p1g22s"}], " ", "+", " ", 
     RowBox[{"r", 
      RowBox[{"(", 
       RowBox[{
        RowBox[{"p1g22s", "^", "2"}], " ", "+", 
        RowBox[{"p1g22s", " ", "p1g12s"}], " ", "+", 
        RowBox[{"p1g22s", " ", "p1g21s"}], " ", "+", " ", 
        RowBox[{"p1g12s", " ", "p1g21s"}]}], ")"}]}]}]}], ";"}], 
  "\[IndentingNewLine]", "\[IndentingNewLine]"}], "\[IndentingNewLine]", 
 RowBox[{
  RowBox[{
   RowBox[{"p2g11r", " ", "=", " ", 
    RowBox[{
     RowBox[{
      RowBox[{"(", 
       RowBox[{"1", "-", "r"}], ")"}], 
      RowBox[{"(", "p2g11s", ")"}]}], "+", 
     RowBox[{"r", " ", 
      RowBox[{"(", 
       RowBox[{
        RowBox[{"p2g11s", "^", "2"}], " ", "+", " ", 
        RowBox[{"p2g11s", " ", "p2g12s"}], " ", "+", " ", 
        RowBox[{"p2g11s", " ", "p2g21s"}], " ", "+", " ", 
        RowBox[{"p2g12s", " ", "p2g21s"}]}], ")"}]}]}]}], ";"}], 
  " "}], "\[IndentingNewLine]", 
 RowBox[{
  RowBox[{"p2g12r", " ", "=", " ", 
   RowBox[{
    RowBox[{
     RowBox[{"(", 
      RowBox[{"1", "-", "r"}], ")"}], "p2g12s"}], " ", "+", 
    RowBox[{"r", 
     RowBox[{"(", 
      RowBox[{
       RowBox[{"p2g12s", "^", "2"}], " ", "+", " ", 
       RowBox[{"p2g12s", " ", "p2g11s"}], "  ", "+", 
       RowBox[{"p2g12s", " ", "p2g22s"}], "+", 
       RowBox[{"p2g11s", " ", "p2g22s"}]}], ")"}]}]}]}], 
  ";"}], "\[IndentingNewLine]", 
 RowBox[{
  RowBox[{"p2g21r", " ", "=", " ", 
   RowBox[{
    RowBox[{
     RowBox[{"(", 
      RowBox[{"1", "-", "r"}], ")"}], " ", "p2g21s"}], "+", 
    RowBox[{"r", 
     RowBox[{"(", 
      RowBox[{
       RowBox[{"p2g21s", "^", "2"}], " ", "+", 
       RowBox[{"p2g21s", " ", "p2g11s"}], " ", "+", 
       RowBox[{"p2g21s", " ", "p2g22s"}], " ", "+", 
       RowBox[{"p2g11s", " ", "p2g22s"}]}], ")"}]}]}]}], 
  ";"}], "\[IndentingNewLine]", 
 RowBox[{
  RowBox[{"p2g22r", " ", "=", " ", 
   RowBox[{
    RowBox[{
     RowBox[{"(", 
      RowBox[{"1", "-", "r"}], ")"}], "p2g22s"}], " ", "+", " ", 
    RowBox[{"r", 
     RowBox[{"(", 
      RowBox[{
       RowBox[{"p2g22s", "^", "2"}], " ", "+", 
       RowBox[{"p2g22s", " ", "p2g12s"}], " ", "+", 
       RowBox[{"p2g22s", " ", "p2g21s"}], " ", "+", " ", 
       RowBox[{"p2g12s", " ", "p2g21s"}]}], ")"}]}]}]}], ";"}]}], "Input",
 CellChangeTimes->{{3.854449266579721*^9, 3.854449390082547*^9}, {
   3.854449425824606*^9, 3.85444942725379*^9}, {3.854449460262088*^9, 
   3.854449479498953*^9}, {3.854449511618496*^9, 3.854449511674395*^9}, {
   3.8544495711883297`*^9, 3.854449769674129*^9}, {3.854449825533449*^9, 
   3.854449845815712*^9}, {3.854449970322298*^9, 3.854450075882163*^9}, {
   3.854450133494829*^9, 3.854450152529668*^9}, {3.854450480730826*^9, 
   3.85445071557757*^9}, {3.8544507528942127`*^9, 3.854450838912969*^9}, {
   3.854450885803653*^9, 3.854450988967643*^9}, {3.854451022528232*^9, 
   3.8544510253619413`*^9}, {3.854451055705269*^9, 3.854451066989128*^9}, {
   3.854451111765129*^9, 3.854451144208295*^9}, {3.854451179727841*^9, 
   3.85445118109846*^9}, {3.854451317687787*^9, 3.854451317787119*^9}, 
   3.8544516412315273`*^9, 3.854451692036984*^9, 3.854451758458666*^9, 
   3.854452047947425*^9, {3.854452135468421*^9, 3.854452182882173*^9}, {
   3.85445224033667*^9, 3.8544522643543873`*^9}, {3.854452302336618*^9, 
   3.854452302433256*^9}, {3.8544525477706137`*^9, 3.8544525484322147`*^9}, {
   3.854452893677712*^9, 3.854452905312024*^9}, {3.854453297076771*^9, 
   3.8544533160536833`*^9}, {3.854453379900508*^9, 3.8544533939046383`*^9}, {
   3.8544535831235857`*^9, 3.854453588464924*^9}, {3.854627912656686*^9, 
   3.854627990279467*^9}, {3.85718690473275*^9, 3.857186904936778*^9}, {
   3.873977060439744*^9, 3.873977091492882*^9}},
 CellLabel->"In[70]:=",ExpressionUUID->"b91c7318-b4ee-4e61-8d41-8c88d82534d1"],

Cell[CellGroupData[{

Cell[BoxData[{
 RowBox[{
  RowBox[{"p1g11m", " ", "=", " ", 
   RowBox[{"(", 
    RowBox[{
     RowBox[{"p1g11r", "*", 
      RowBox[{"(", 
       RowBox[{"1", "-", "m21"}], ")"}]}], " ", "+", " ", 
     RowBox[{"m21", " ", "p2g11r"}]}], ")"}]}], 
  ";"}], "\[IndentingNewLine]", 
 RowBox[{
  RowBox[{"p1g12m", " ", "=", " ", 
   RowBox[{"(", 
    RowBox[{
     RowBox[{"p1g12r", "*", 
      RowBox[{"(", 
       RowBox[{"1", "-", "m21"}], ")"}]}], " ", "+", " ", 
     RowBox[{"m21", " ", "p2g12r"}]}], ")"}]}], 
  ";"}], "\[IndentingNewLine]", 
 RowBox[{
  RowBox[{"p1g21m", " ", "=", " ", 
   RowBox[{"(", 
    RowBox[{
     RowBox[{"p1g21r", "*", 
      RowBox[{"(", 
       RowBox[{"1", "-", "m21"}], ")"}]}], " ", "+", " ", 
     RowBox[{"m21", " ", "p2g21r"}]}], ")"}]}], 
  ";"}], "\[IndentingNewLine]", 
 RowBox[{
  RowBox[{"p1g22m", " ", "=", " ", 
   RowBox[{"(", 
    RowBox[{
     RowBox[{"p1g22r", "*", 
      RowBox[{"(", 
       RowBox[{"1", "-", "m21"}], ")"}]}], " ", "+", " ", 
     RowBox[{"m21", " ", "p2g22r"}]}], ")"}]}], 
  ";"}], "\[IndentingNewLine]", 
 RowBox[{
  RowBox[{"p2g11m", " ", "=", " ", 
   RowBox[{"(", 
    RowBox[{
     RowBox[{"p2g11r", "*", 
      RowBox[{"(", 
       RowBox[{"1", "-", "m12"}], ")"}]}], " ", "+", " ", 
     RowBox[{"m12", " ", "p1g11r"}]}], ")"}]}], 
  ";"}], "\[IndentingNewLine]", 
 RowBox[{
  RowBox[{"p2g12m", " ", "=", " ", 
   RowBox[{"(", 
    RowBox[{
     RowBox[{"p2g12r", "*", 
      RowBox[{"(", 
       RowBox[{"1", "-", "m12"}], ")"}]}], " ", "+", " ", 
     RowBox[{"m12", " ", "p1g12r"}]}], ")"}]}], 
  ";"}], "\[IndentingNewLine]", 
 RowBox[{
  RowBox[{"p2g21m", " ", "=", " ", 
   RowBox[{"(", 
    RowBox[{
     RowBox[{"p2g21r", "*", 
      RowBox[{"(", 
       RowBox[{"1", "-", "m12"}], ")"}]}], " ", "+", " ", 
     RowBox[{"m12", " ", "p1g21r"}]}], ")"}]}], ";"}], "\[IndentingNewLine]", 

 RowBox[{
  RowBox[{
   RowBox[{"p2g22m", " ", "=", " ", 
    RowBox[{"(", 
     RowBox[{
      RowBox[{"p2g22r", "*", 
       RowBox[{"(", 
        RowBox[{"1", "-", "m12"}], ")"}]}], " ", "+", " ", 
      RowBox[{"m12", " ", "p1g22r"}]}], ")"}]}], ";"}], 
  "\[IndentingNewLine]"}], "\[IndentingNewLine]", 
 RowBox[{
  RowBox[{"(", 
   RowBox[{"p2g11m", " ", "+", " ", "p2g12m", "+", "p2g21m", "+", "p2g22m"}], 
   ")"}], "//", "Simplify"}], "\[IndentingNewLine]", 
 RowBox[{
  RowBox[{"(", 
   RowBox[{"p1g11m", "+", "p1g12m", "+", "p1g21m", "+", "p1g22m"}], ")"}], "//",
   "Simplify"}]}], "Input",
 CellChangeTimes->{{3.854628013153872*^9, 3.8546281253819933`*^9}, {
   3.864121228870401*^9, 3.864121257139696*^9}, {3.864206143141098*^9, 
   3.864206263693725*^9}, 3.864206532377407*^9, {3.8644614396773167`*^9, 
   3.8644615166353254`*^9}, {3.864461553066327*^9, 3.864461553364328*^9}, {
   3.8644615878622804`*^9, 3.8644617070505977`*^9}, {3.883811140297627*^9, 
   3.883811176957492*^9}},
 CellLabel->"In[78]:=",ExpressionUUID->"136c5a9e-fe92-48e4-8ce3-1246df606656"],

Cell[BoxData["1"], "Output",
 CellChangeTimes->{{3.854628107750407*^9, 3.854628125715*^9}, 
   3.855225003412457*^9, 3.85574000764452*^9, {3.855740059157168*^9, 
   3.85574008257448*^9}, 3.857186909892579*^9, 3.85746623267662*^9, 
   3.85867970963947*^9, 3.85876152004222*^9, 3.860229585653049*^9, 
   3.861956152799987*^9, 3.8623903307723503`*^9, 3.862476707277289*^9, 
   3.862477856245366*^9, 3.862477887421556*^9, 3.862477970616537*^9, 
   3.862481532920396*^9, 3.862570930161813*^9, 3.86257206627759*^9, 
   3.862900977382646*^9, 3.862994310661604*^9, 3.863592555421678*^9, 
   3.863607554516534*^9, 3.8636079974672937`*^9, 3.8638642523401937`*^9, 
   3.864121159729192*^9, 3.8642065684387197`*^9, 3.8644614751983886`*^9, {
   3.8644615080569873`*^9, 3.864461554229333*^9}, {3.864461623794835*^9, 
   3.864461647808345*^9}, {3.8644616868663425`*^9, 3.8644617073667984`*^9}, 
   3.864809243579939*^9, 3.865331253967064*^9, 3.865411995814699*^9, 
   3.865500177073906*^9, 3.865675594686737*^9, 3.866290370732225*^9, 
   3.8662922496683617`*^9, 3.866297649661615*^9, 3.866302168928022*^9, 
   3.8664567374962406`*^9, 3.866456896877551*^9, 3.8665436086107693`*^9, 
   3.866629922102119*^9, 3.866638069343244*^9, 3.866710026031999*^9, 
   3.866787265010696*^9, 3.8668026964762816`*^9, 3.866807550046087*^9, 
   3.8668719086647177`*^9, {3.867481982402321*^9, 3.8674820069616327`*^9}, 
   3.8674940097733517`*^9, 3.86756857001059*^9, 3.867568920102251*^9, 
   3.86756904911584*^9, 3.868288559368081*^9, 3.868292967941188*^9, 
   3.86829313223083*^9, 3.8683535975702333`*^9, 3.868366383255192*^9, 
   3.868461546260923*^9, 3.86846252528769*^9, 3.869037666837027*^9, 
   3.870257412528319*^9, 3.870341016318252*^9, 3.873278076815653*^9, 
   3.8742230492670918`*^9, 3.874394656228242*^9, 3.878032035653702*^9, 
   3.878199762808735*^9, 3.878212749717684*^9, 3.8782128875015783`*^9, 
   3.8786291358865137`*^9, 3.878630497469577*^9, 3.878731500116835*^9, 
   3.878803513114588*^9, 3.8788174476781588`*^9, 3.8788941308344927`*^9, 
   3.878978566957618*^9, 3.8838095562336617`*^9, 3.8838111792223577`*^9, 
   3.883909687650219*^9, 3.884089110739663*^9, 3.890480307721273*^9, 
   3.890635301734717*^9, 3.890994447744824*^9, 3.891012018625545*^9, 
   3.904111371960362*^9, 3.90411144711141*^9, 3.9042074316297417`*^9, 
   3.904209246012726*^9, 3.904640483508753*^9, 3.9047124098440723`*^9, 
   3.9047951940366364`*^9, 3.90602425521069*^9, 3.906536622113452*^9, 
   3.9089588708034573`*^9, 3.9094937765164127`*^9, 3.909494280502336*^9, 
   3.91137798246373*^9, 3.911378141590802*^9, 3.911378232424931*^9, 
   3.9113783463670483`*^9, 3.912223880523628*^9, 3.914922678832472*^9, 
   3.9183025473857822`*^9, 3.919152700925709*^9, 3.921314982166975*^9, 
   3.9213156575540648`*^9},
 CellLabel->"Out[86]=",ExpressionUUID->"9650ae27-dd77-44ec-8bdc-c5ec6c7fd9d9"],

Cell[BoxData["1"], "Output",
 CellChangeTimes->{{3.854628107750407*^9, 3.854628125715*^9}, 
   3.855225003412457*^9, 3.85574000764452*^9, {3.855740059157168*^9, 
   3.85574008257448*^9}, 3.857186909892579*^9, 3.85746623267662*^9, 
   3.85867970963947*^9, 3.85876152004222*^9, 3.860229585653049*^9, 
   3.861956152799987*^9, 3.8623903307723503`*^9, 3.862476707277289*^9, 
   3.862477856245366*^9, 3.862477887421556*^9, 3.862477970616537*^9, 
   3.862481532920396*^9, 3.862570930161813*^9, 3.86257206627759*^9, 
   3.862900977382646*^9, 3.862994310661604*^9, 3.863592555421678*^9, 
   3.863607554516534*^9, 3.8636079974672937`*^9, 3.8638642523401937`*^9, 
   3.864121159729192*^9, 3.8642065684387197`*^9, 3.8644614751983886`*^9, {
   3.8644615080569873`*^9, 3.864461554229333*^9}, {3.864461623794835*^9, 
   3.864461647808345*^9}, {3.8644616868663425`*^9, 3.8644617073667984`*^9}, 
   3.864809243579939*^9, 3.865331253967064*^9, 3.865411995814699*^9, 
   3.865500177073906*^9, 3.865675594686737*^9, 3.866290370732225*^9, 
   3.8662922496683617`*^9, 3.866297649661615*^9, 3.866302168928022*^9, 
   3.8664567374962406`*^9, 3.866456896877551*^9, 3.8665436086107693`*^9, 
   3.866629922102119*^9, 3.866638069343244*^9, 3.866710026031999*^9, 
   3.866787265010696*^9, 3.8668026964762816`*^9, 3.866807550046087*^9, 
   3.8668719086647177`*^9, {3.867481982402321*^9, 3.8674820069616327`*^9}, 
   3.8674940097733517`*^9, 3.86756857001059*^9, 3.867568920102251*^9, 
   3.86756904911584*^9, 3.868288559368081*^9, 3.868292967941188*^9, 
   3.86829313223083*^9, 3.8683535975702333`*^9, 3.868366383255192*^9, 
   3.868461546260923*^9, 3.86846252528769*^9, 3.869037666837027*^9, 
   3.870257412528319*^9, 3.870341016318252*^9, 3.873278076815653*^9, 
   3.8742230492670918`*^9, 3.874394656228242*^9, 3.878032035653702*^9, 
   3.878199762808735*^9, 3.878212749717684*^9, 3.8782128875015783`*^9, 
   3.8786291358865137`*^9, 3.878630497469577*^9, 3.878731500116835*^9, 
   3.878803513114588*^9, 3.8788174476781588`*^9, 3.8788941308344927`*^9, 
   3.878978566957618*^9, 3.8838095562336617`*^9, 3.8838111792223577`*^9, 
   3.883909687650219*^9, 3.884089110739663*^9, 3.890480307721273*^9, 
   3.890635301734717*^9, 3.890994447744824*^9, 3.891012018625545*^9, 
   3.904111371960362*^9, 3.90411144711141*^9, 3.9042074316297417`*^9, 
   3.904209246012726*^9, 3.904640483508753*^9, 3.9047124098440723`*^9, 
   3.9047951940366364`*^9, 3.90602425521069*^9, 3.906536622113452*^9, 
   3.9089588708034573`*^9, 3.9094937765164127`*^9, 3.909494280502336*^9, 
   3.91137798246373*^9, 3.911378141590802*^9, 3.911378232424931*^9, 
   3.9113783463670483`*^9, 3.912223880523628*^9, 3.914922678832472*^9, 
   3.9183025473857822`*^9, 3.919152700925709*^9, 3.921314982166975*^9, 
   3.9213156575565767`*^9},
 CellLabel->"Out[87]=",ExpressionUUID->"d18d238c-0d14-4c16-9271-640fe85b6983"]
}, Open  ]],

Cell[BoxData[{
 RowBox[{
  RowBox[{"delp1g11", " ", "=", " ", 
   RowBox[{"Simplify", "[", 
    RowBox[{"p1g11m", " ", "-", " ", "p1g11"}], "]"}]}], 
  ";"}], "\[IndentingNewLine]", 
 RowBox[{
  RowBox[{"delp1g12", "=", 
   RowBox[{"Simplify", "[", 
    RowBox[{"p1g12m", "-", "p1g12"}], "]"}]}], ";"}], "\[IndentingNewLine]", 
 RowBox[{
  RowBox[{"delp1g21", "=", 
   RowBox[{"Simplify", "[", 
    RowBox[{"p1g21m", "-", "p1g21"}], "]"}]}], ";"}], "\[IndentingNewLine]", 
 RowBox[{
  RowBox[{
   RowBox[{"delp1g22", "=", 
    RowBox[{"Simplify", "[", 
     RowBox[{"p1g22m", " ", "-", " ", "p1g22"}], "]"}]}], ";"}], 
  "\[IndentingNewLine]"}], "\[IndentingNewLine]", 
 RowBox[{
  RowBox[{"delp2g11", "=", 
   RowBox[{"Simplify", "[", 
    RowBox[{"p2g11m", "-", "p2g11"}], "]"}]}], ";"}], "\[IndentingNewLine]", 
 RowBox[{
  RowBox[{"delp2g12", "=", 
   RowBox[{"Simplify", "[", 
    RowBox[{"p2g12m", "-", "p2g12"}], "]"}]}], ";"}], "\[IndentingNewLine]", 
 RowBox[{
  RowBox[{"delp2g21", "=", 
   RowBox[{"Simplify", "[", 
    RowBox[{"p2g21m", "-", "p2g21"}], "]"}]}], ";"}], "\[IndentingNewLine]", 
 RowBox[{
  RowBox[{"delp2g22", "=", 
   RowBox[{"Simplify", "[", 
    RowBox[{"p2g22m", "-", "p2g22"}], "]"}]}], ";"}]}], "Input",
 CellChangeTimes->{{3.85462867197193*^9, 3.8546287379116497`*^9}, {
   3.854628824089713*^9, 3.854628825941882*^9}, 3.854628903503079*^9, {
   3.8546301363516273`*^9, 3.8546301545208673`*^9}, {3.85463026217489*^9, 
   3.854630386531844*^9}, {3.85522498729268*^9, 3.8552249918698807`*^9}, {
   3.855314838588482*^9, 3.8553149055352077`*^9}, 3.855315134784926*^9, 
   3.855315184304137*^9, {3.8571869198402023`*^9, 3.8571869243594227`*^9}, {
   3.878817279829279*^9, 3.8788172879274673`*^9}, {3.8788173415349092`*^9, 
   3.878817341657701*^9}},
 CellLabel->"In[88]:=",ExpressionUUID->"1d55f659-9c96-4ed5-93f4-a91c6f75e616"],

Cell[BoxData[
 RowBox[{
  RowBox[{"postSelectionSubs", " ", "=", " ", 
   RowBox[{"{", 
    RowBox[{
     RowBox[{"D1s", "\[Rule]", 
      RowBox[{"(", 
       RowBox[{
        RowBox[{"s1g11", " ", "s1g22"}], " ", "-", " ", 
        RowBox[{"s1g12", " ", "s1g21"}]}], ")"}]}], ",", 
     RowBox[{"D2s", "\[Rule]", 
      RowBox[{"(", 
       RowBox[{
        RowBox[{"s2g11", " ", "s2g22"}], " ", "-", " ", 
        RowBox[{"s2g12", " ", "s2g21"}]}], ")"}]}], ",", 
     RowBox[{"s1g11", "\[Rule]", 
      RowBox[{"p1g11", " ", 
       RowBox[{"p1w11", "/", "wbar1"}]}]}], ",", 
     RowBox[{"s1g12", " ", "\[Rule]", " ", 
      RowBox[{"p1g12", " ", 
       RowBox[{"p1w12", " ", "/", " ", "wbar1"}]}]}], ",", " ", 
     RowBox[{"s1g21", "\[Rule]", 
      RowBox[{"p1g21", " ", 
       RowBox[{"p1w21", " ", "/", " ", "wbar1"}]}]}], ",", " ", 
     RowBox[{"s1g22", "\[Rule]", 
      RowBox[{"p1g22", " ", 
       RowBox[{"p1w22", " ", "/", " ", "wbar1"}]}]}], ",", 
     RowBox[{"s2g11", "\[Rule]", 
      RowBox[{"p2g11", " ", 
       RowBox[{"p2w11", " ", "/", "wbar2"}]}]}], ",", "  ", 
     RowBox[{"s2g12", " ", "\[Rule]", " ", 
      RowBox[{"p2g12", " ", 
       RowBox[{"p2w12", " ", "/", " ", "wbar2"}]}]}], ",", " ", 
     RowBox[{"s2g21", "\[Rule]", 
      RowBox[{"p2g21", " ", 
       RowBox[{"p2w21", " ", "/", " ", "wbar2"}]}]}], ",", " ", 
     RowBox[{"s2g22", "\[Rule]", 
      RowBox[{"p2g22", " ", 
       RowBox[{"p2w22", " ", "/", " ", "wbar2"}]}]}]}], "}"}]}], 
  ";"}]], "Input",
 CellChangeTimes->{{3.863595936582078*^9, 3.863596061578946*^9}, {
   3.8635960998629436`*^9, 3.8635962042821302`*^9}, {3.863596265800024*^9, 
   3.863596265945072*^9}, {3.86359635399896*^9, 3.86359635617659*^9}, {
   3.863596458179853*^9, 3.863596460704049*^9}, {3.863596798210721*^9, 
   3.863596798276222*^9}, 3.863598106997896*^9},
 CellLabel->"In[96]:=",ExpressionUUID->"923f3a14-3197-4f65-b08d-daf0338258ca"],

Cell["\<\
Verify that the final recursions can be written in the simplified form given \
in the main text:\
\>", "Text",
 CellChangeTimes->{{3.8788173530990057`*^9, 3.878817368117442*^9}, {
  3.904209249301272*^9, 
  3.9042092506018143`*^9}},ExpressionUUID->"d2271d7e-1b16-40b9-9eb2-\
1e10c2a91fca"],

Cell[CellGroupData[{

Cell[BoxData[{
 RowBox[{
  RowBox[{"p1X11", " ", "=", 
   RowBox[{"(", 
    RowBox[{
     RowBox[{
      RowBox[{"(", 
       RowBox[{"1", "-", "m21"}], ")"}], 
      RowBox[{"(", 
       RowBox[{"s1g11", " ", "-", 
        RowBox[{"r", " ", "D1s"}]}], ")"}]}], "+", 
     RowBox[{"m21", 
      RowBox[{"(", 
       RowBox[{"s2g11", "   ", "-", " ", 
        RowBox[{"r", " ", "D2s"}]}], ")"}]}]}], ")"}]}], 
  ";"}], "\[IndentingNewLine]", 
 RowBox[{
  RowBox[{"p1X12", " ", "=", 
   RowBox[{"(", 
    RowBox[{
     RowBox[{
      RowBox[{"(", 
       RowBox[{"1", "-", "m21"}], ")"}], 
      RowBox[{"(", 
       RowBox[{"s1g12", " ", "+", 
        RowBox[{"r", " ", "D1s"}]}], ")"}]}], "+", 
     RowBox[{"m21", " ", 
      RowBox[{"(", 
       RowBox[{"s2g12", "   ", "+", " ", 
        RowBox[{"r", " ", "D2s"}]}], ")"}]}]}], ")"}]}], 
  ";"}], "\[IndentingNewLine]", 
 RowBox[{
  RowBox[{"p1X21", " ", "=", 
   RowBox[{"(", 
    RowBox[{
     RowBox[{
      RowBox[{"(", 
       RowBox[{"1", "-", "m21"}], ")"}], 
      RowBox[{"(", 
       RowBox[{"s1g21", " ", "+", 
        RowBox[{"r", " ", "D1s"}]}], ")"}]}], "+", 
     RowBox[{"m21", 
      RowBox[{"(", 
       RowBox[{"s2g21", "   ", "+", " ", 
        RowBox[{"r", " ", "D2s"}]}], ")"}]}]}], ")"}]}], 
  ";"}], "\[IndentingNewLine]", 
 RowBox[{
  RowBox[{"p1X22", " ", "=", 
   RowBox[{"(", 
    RowBox[{
     RowBox[{
      RowBox[{"(", 
       RowBox[{"1", "-", "m21"}], ")"}], 
      RowBox[{"(", 
       RowBox[{"s1g22", " ", "-", 
        RowBox[{"r", " ", "D1s"}]}], ")"}]}], "+", 
     RowBox[{"m21", " ", 
      RowBox[{"(", 
       RowBox[{"s2g22", "   ", "-", " ", 
        RowBox[{"r", " ", "D2s"}]}], ")"}]}]}], ")"}]}], 
  ";"}], "\[IndentingNewLine]", 
 RowBox[{
  RowBox[{"p2X11", " ", "=", 
   RowBox[{"(", 
    RowBox[{
     RowBox[{
      RowBox[{"(", 
       RowBox[{"1", "-", "m12"}], ")"}], 
      RowBox[{"(", 
       RowBox[{"s2g11", " ", "-", 
        RowBox[{"r", " ", "D2s"}]}], ")"}]}], "+", 
     RowBox[{"m12", " ", 
      RowBox[{"(", 
       RowBox[{"s1g11", "   ", "-", " ", 
        RowBox[{"r", " ", "D1s"}]}], ")"}]}]}], ")"}]}], 
  ";"}], "\[IndentingNewLine]", 
 RowBox[{
  RowBox[{"p2X12", " ", "=", 
   RowBox[{"(", 
    RowBox[{
     RowBox[{
      RowBox[{"(", 
       RowBox[{"1", "-", "m12"}], ")"}], 
      RowBox[{"(", 
       RowBox[{"s2g12", " ", "+", 
        RowBox[{"r", " ", "D2s"}]}], ")"}]}], "+", 
     RowBox[{"m12", " ", 
      RowBox[{"(", 
       RowBox[{"s1g12", "   ", "+", " ", 
        RowBox[{"r", " ", "D1s"}]}], ")"}]}]}], ")"}]}], 
  ";"}], "\[IndentingNewLine]", 
 RowBox[{
  RowBox[{"p2X21", " ", "=", 
   RowBox[{"(", 
    RowBox[{
     RowBox[{
      RowBox[{"(", 
       RowBox[{"1", "-", "m12"}], ")"}], 
      RowBox[{"(", 
       RowBox[{"s2g21", " ", "+", 
        RowBox[{"r", " ", "D2s"}]}], ")"}]}], "+", 
     RowBox[{"m12", " ", 
      RowBox[{"(", 
       RowBox[{"s1g21", "   ", "+", " ", 
        RowBox[{"r", " ", "D1s"}]}], ")"}]}]}], ")"}]}], 
  ";"}], "\[IndentingNewLine]", 
 RowBox[{
  RowBox[{"p2X22", " ", "=", 
   RowBox[{"(", 
    RowBox[{
     RowBox[{
      RowBox[{"(", 
       RowBox[{"1", "-", "m12"}], ")"}], 
      RowBox[{"(", 
       RowBox[{"s2g22", " ", "-", 
        RowBox[{"r", " ", "D2s"}]}], ")"}]}], "+", 
     RowBox[{"m12", " ", 
      RowBox[{"(", 
       RowBox[{"s1g22", "   ", "-", " ", 
        RowBox[{"r", " ", "D1s"}]}], ")"}]}]}], ")"}]}], 
  ";"}], "\[IndentingNewLine]", 
 RowBox[{
  RowBox[{"recursions", " ", "=", " ", 
   RowBox[{"{", 
    RowBox[{
    "p1g11m", ",", "p1g12m", ",", "p1g21m", ",", "p1g22m", ",", "p2g11m", ",",
      "p2g12m", ",", "p2g21m", ",", "p2g22m"}], "}"}]}], 
  ";"}], "\[IndentingNewLine]", 
 RowBox[{
  RowBox[{"simplifiedRecursions", " ", "=", " ", 
   RowBox[{"{", 
    RowBox[{
    "p1X11", ",", "p1X12", ",", "p1X21", ",", "p1X22", ",", "p2X11", ",", 
     "p2X12", ",", "p2X21", ",", "p2X22"}], "}"}]}], 
  ";"}], "\[IndentingNewLine]", 
 RowBox[{
  RowBox[{
   RowBox[{
    RowBox[{
     RowBox[{
      RowBox[{"(", 
       RowBox[{"recursions", " ", "-", " ", "simplifiedRecursions"}], " ", 
       ")"}], "/.", "postSelectionSubs"}], "/.", "postSelectionSubs"}], "/.", 
    
    RowBox[{"wbar1", "\[Rule]", "p1Wm"}]}], "/.", 
   RowBox[{"wbar2", "\[Rule]", "p2Wm"}]}], "//", "Simplify"}]}], "Input",
 CellChangeTimes->{{3.8625534284316196`*^9, 3.862553447129024*^9}, {
   3.862562583070896*^9, 3.862562583213106*^9}, 3.86256366651158*^9, 
   3.863000653718419*^9, 3.863593723382985*^9, {3.863595632636384*^9, 
   3.863595634423738*^9}, {3.863595875843267*^9, 3.863595889806088*^9}, {
   3.8635973264886503`*^9, 3.8635975169586363`*^9}, {3.8635975568028803`*^9, 
   3.86359756974335*^9}, {3.8635976225881367`*^9, 3.863597659768003*^9}, 
   3.86359771668781*^9, {3.8635978462004023`*^9, 3.863597870617322*^9}, 
   3.863598066840988*^9, {3.86359812018242*^9, 3.863598126155465*^9}, {
   3.8642063974853773`*^9, 3.864206401845544*^9}, {3.86420650175849*^9, 
   3.864206505773144*^9}, {3.864461742997342*^9, 3.864461796550121*^9}, 
   3.8644618357144165`*^9, {3.86446190022193*^9, 3.8644620226241064`*^9}, {
   3.883810616255877*^9, 3.8838106289100227`*^9}, {3.883810853993597*^9, 
   3.883810869470686*^9}},
 CellLabel->"In[97]:=",ExpressionUUID->"4094ee89-e569-4305-9fa6-cae61b506804"],

Cell[BoxData[
 RowBox[{"{", 
  RowBox[{
  "0", ",", "0", ",", "0", ",", "0", ",", "0", ",", "0", ",", "0", ",", "0"}],
   "}"}]], "Output",
 CellChangeTimes->{{3.8644619214125357`*^9, 3.864461939246151*^9}, 
   3.86446202421673*^9, 3.8648092459879913`*^9, 3.8653312581835546`*^9, 
   3.8654119984195433`*^9, 3.8655001813485823`*^9, 3.865675598727272*^9, 
   3.866290376135639*^9, 3.866292253910308*^9, 3.866297654144177*^9, 
   3.866302173167304*^9, 3.866456739853841*^9, 3.866456897130925*^9, 
   3.866543613722172*^9, 3.866629925404365*^9, 3.866638072243566*^9, 
   3.866710030015822*^9, 3.866787268289673*^9, 3.8668026988441553`*^9, 
   3.866807551943813*^9, 3.866871910219771*^9, {3.867481985888743*^9, 
   3.867482007015235*^9}, 3.867494020075474*^9, 3.867568579155738*^9, 
   3.867568925615744*^9, 3.867569057801276*^9, 3.868288561952239*^9, 
   3.8682929684417677`*^9, 3.8682931331917133`*^9, 3.868353602155863*^9, 
   3.8683663873271513`*^9, 3.868461548924511*^9, 3.868462527534535*^9, 
   3.8690376700934973`*^9, 3.870257418228333*^9, 3.870341021560659*^9, 
   3.873278082198724*^9, 3.87422305155509*^9, 3.874394661876658*^9, 
   3.878032040903223*^9, 3.8781997653980923`*^9, 3.878212754021559*^9, 
   3.878212893162422*^9, 3.878629140930861*^9, 3.8786305004572353`*^9, 
   3.8787315032735643`*^9, 3.8788035181113043`*^9, 3.8788174516084747`*^9, 
   3.87889413401062*^9, 3.8789785694198856`*^9, 3.883809561698365*^9, 
   3.8838106410850277`*^9, 3.883810873485955*^9, 3.88381118823536*^9, 
   3.883909689921172*^9, 3.88408911349786*^9, {3.890480300646797*^9, 
   3.89048031082817*^9}, 3.890635310048688*^9, 3.890994449800742*^9, 
   3.8910120322856073`*^9, 3.9041113736465263`*^9, 3.9041114488695917`*^9, 
   3.904207437394188*^9, 3.904209251378153*^9, 3.904640486000893*^9, 
   3.904712411720001*^9, 3.904795196841488*^9, 3.906024256757772*^9, 
   3.906536624006658*^9, 3.908958871266103*^9, 3.909493776969613*^9, 
   3.909494281000318*^9, 3.9113779829345503`*^9, 3.911378142038281*^9, 
   3.911378232753284*^9, 3.911378346828105*^9, 3.912223880963889*^9, 
   3.914922679289072*^9, 3.918302547858294*^9, 3.91915270138876*^9, 
   3.921314982635518*^9, 3.921315657995118*^9},
 CellLabel->
  "Out[107]=",ExpressionUUID->"16d9084b-867b-4466-899c-5ba01a24ad7c"]
}, Open  ]],

Cell[TextData[{
 "The following matrix corresponds to ",
 Cell[BoxData[
  FormBox[
   RowBox[{
    SubscriptBox["C", "11"], " ", "as", " ", "written", " ", "in", " ", "the",
     " ", "main", " ", 
    RowBox[{"text", ":"}]}], TraditionalForm]],ExpressionUUID->
  "d6a9f9ec-116b-489e-bcd1-c18bac7ce421"]
}], "Text",
 CellChangeTimes->{{3.878817379570373*^9, 3.87881740281365*^9}, {
  3.914921964331723*^9, 
  3.914921979783189*^9}},ExpressionUUID->"f7cfedc3-9e3a-4b64-9388-\
b00834d9682d"],

Cell[BoxData[{
 RowBox[{
  RowBox[{"mat", "=", 
   RowBox[{"{", 
    RowBox[{
     RowBox[{"{", 
      RowBox[{
       FractionBox[
        RowBox[{
         RowBox[{"(", 
          RowBox[{"1", "-", "m21"}], ")"}], 
         RowBox[{"(", 
          SuperscriptBox[
           RowBox[{"(", 
            RowBox[{"1", "+", "s1"}], ")"}], "2"], ")"}]}], 
        RowBox[{"wbar1", " "}]], ",", 
       FractionBox[
        RowBox[{"m12", 
         RowBox[{"(", 
          SuperscriptBox[
           RowBox[{"(", 
            RowBox[{"1", "+", "s1"}], ")"}], "2"], ")"}]}], 
        RowBox[{"wbar1", " "}]]}], "}"}], ",", 
     RowBox[{"{", 
      RowBox[{
       FractionBox["m21", 
        RowBox[{"wbar2", " "}]], ",", 
       FractionBox[
        RowBox[{"(", 
         RowBox[{"1", "-", "m12"}], ")"}], 
        RowBox[{"wbar2", " "}]]}], "}"}]}], "}"}]}], 
  ";"}], "\[IndentingNewLine]", 
 RowBox[{
  RowBox[{"charpoly", "=", 
   RowBox[{"Simplify", "[", 
    RowBox[{"Det", "[", 
     RowBox[{"mat", "-", 
      RowBox[{
       RowBox[{"IdentityMatrix", "[", "2", "]"}], "*", "\[Lambda]"}]}], "]"}],
     "]"}]}], ";"}]}], "Input",
 CellChangeTimes->{{3.868293630166809*^9, 3.8682936304607983`*^9}, {
  3.873795430071618*^9, 3.873795435621594*^9}, {3.873795476861416*^9, 
  3.873795481541421*^9}, {3.883811195944908*^9, 3.883811246865838*^9}, {
  3.914921984132162*^9, 3.914921984813197*^9}, {3.914922252943842*^9, 
  3.9149222533463993`*^9}},
 CellLabel->
  "In[108]:=",ExpressionUUID->"41278a27-0c66-4c34-a079-75a07b78a63f"],

Cell[CellGroupData[{

Cell["Numerical", "Subsubsection",
 CellChangeTimes->{{3.9047124788825617`*^9, 
  3.904712479640133*^9}},ExpressionUUID->"9279051f-d7e5-4c66-b108-\
2ac7fe4e10d4"],

Cell["Or, we can solve for the allele freq", "Text",
 CellChangeTimes->{{3.914921992697179*^9, 
  3.914921999541398*^9}},ExpressionUUID->"10cc7c2e-5720-4a08-967b-\
37acc0b68c50"],

Cell[BoxData[{
 RowBox[{
  RowBox[{
   RowBox[{"twoDemeHapFreqsNum", "[", 
    RowBox[{"M12_", ",", "M21_", ",", "S1_", ",", "S2_", ",", "R_"}], "]"}], 
   " ", ":=", " ", 
   RowBox[{"FindRoot", "[", 
    RowBox[{
     RowBox[{
      RowBox[{
       RowBox[{
        RowBox[{
         RowBox[{
          RowBox[{
           RowBox[{"{", 
            RowBox[{
             RowBox[{"delp1g11", "==", "0"}], ",", " ", 
             RowBox[{"delp1g12", "==", "0"}], ",", 
             RowBox[{"delp1g21", "==", "0"}], ",", 
             RowBox[{"delp1g22", "==", "0"}], ",", 
             RowBox[{"delp2g11", "==", "0"}], ",", 
             RowBox[{"delp2g12", "==", "0"}], ",", 
             RowBox[{"delp2g21", "==", "0"}], ",", 
             RowBox[{"delp2g22", "==", "0"}]}], "}"}], "/.", "wSubs"}], "/.", 
          
          RowBox[{"m12", "->", "M12"}]}], "/.", 
         RowBox[{"m21", "->", "M21"}]}], "/.", 
        RowBox[{"s1", "->", "S1"}]}], "/.", 
       RowBox[{"s2", "->", "S2"}]}], "/.", 
      RowBox[{"r", "->", "R"}]}], ",", 
     RowBox[{"{", 
      RowBox[{
       RowBox[{"{", 
        RowBox[{"p1g11", ",", "1"}], "}"}], ",", 
       RowBox[{"{", 
        RowBox[{"p1g12", ",", "0.5"}], "}"}], ",", 
       RowBox[{"{", 
        RowBox[{"p1g21", ",", "0.5"}], "}"}], ",", 
       RowBox[{"{", 
        RowBox[{"p1g22", ",", "0"}], "}"}], ",", 
       RowBox[{"{", 
        RowBox[{"p2g11", ",", "0"}], "}"}], ",", 
       RowBox[{"{", 
        RowBox[{"p2g12", ",", "0.5"}], "}"}], ",", 
       RowBox[{"{", 
        RowBox[{"p2g21", ",", "0.5"}], "}"}], ",", 
       RowBox[{"{", 
        RowBox[{"p2g22", ",", "1"}], "}"}]}], "}"}]}], "]"}]}], 
  "\[IndentingNewLine]"}], "\[IndentingNewLine]", 
 RowBox[{
  RowBox[{"twoDemeInvAdvNum", "[", 
   RowBox[{"M12_", ",", "M21_", ",", "S1_", ",", "S2_", ",", "R_"}], "]"}], ":=", 
  RowBox[{"With", "[", 
   RowBox[{
    RowBox[{"{", 
     RowBox[{"freqs", "=", 
      RowBox[{"FindRoot", "[", 
       RowBox[{
        RowBox[{
         RowBox[{
          RowBox[{
           RowBox[{
            RowBox[{
             RowBox[{
              RowBox[{"{", 
               RowBox[{
                RowBox[{"delp1g11", "==", "0"}], ",", " ", 
                RowBox[{"delp1g12", "==", "0"}], ",", 
                RowBox[{"delp1g21", "==", "0"}], ",", 
                RowBox[{"delp1g22", "==", "0"}], ",", 
                RowBox[{"delp2g11", "==", "0"}], ",", 
                RowBox[{"delp2g12", "==", "0"}], ",", 
                RowBox[{"delp2g21", "==", "0"}], ",", 
                RowBox[{"delp2g22", "==", "0"}]}], "}"}], "/.", "wSubs"}], "/.", 
             RowBox[{"m12", "->", "M12"}]}], "/.", 
            RowBox[{"m21", "->", "M21"}]}], "/.", 
           RowBox[{"s1", "->", "S1"}]}], "/.", 
          RowBox[{"s2", "->", "S2"}]}], "/.", 
         RowBox[{"r", "->", "R"}]}], ",", 
        RowBox[{"{", 
         RowBox[{
          RowBox[{"{", 
           RowBox[{"p1g11", ",", "1"}], "}"}], ",", 
          RowBox[{"{", 
           RowBox[{"p1g12", ",", "0.5"}], "}"}], ",", 
          RowBox[{"{", 
           RowBox[{"p1g21", ",", "0.5"}], "}"}], ",", 
          RowBox[{"{", 
           RowBox[{"p1g22", ",", "0"}], "}"}], ",", 
          RowBox[{"{", 
           RowBox[{"p2g11", ",", "0"}], "}"}], ",", 
          RowBox[{"{", 
           RowBox[{"p2g12", ",", "0.5"}], "}"}], ",", 
          RowBox[{"{", 
           RowBox[{"p2g21", ",", "0.5"}], "}"}], ",", 
          RowBox[{"{", 
           RowBox[{"p2g22", ",", "1"}], "}"}]}], "}"}]}], "]"}]}], "}"}], ",",
     "\[IndentingNewLine]", "\[IndentingNewLine]", 
    RowBox[{
     RowBox[{"Max", "[", 
      RowBox[{"\[Lambda]", "/.", 
       RowBox[{"Solve", "[", 
        RowBox[{
         RowBox[{
          RowBox[{"(", 
           RowBox[{
            RowBox[{
             RowBox[{
              RowBox[{
               RowBox[{
                RowBox[{
                 RowBox[{
                  RowBox[{
                   RowBox[{"charpoly", "/.", 
                    RowBox[{"wbar1", "->", "p1Wm"}]}], "/.", 
                   RowBox[{"wbar2", "->", "p2Wm"}]}], "/.", "wSubs"}], "/.", 
                 RowBox[{"m12", "->", "M12"}]}], "/.", 
                RowBox[{"m21", "->", "M21"}]}], "/.", 
               RowBox[{"s1", "->", "S1"}]}], "/.", 
              RowBox[{"s2", "->", "S2"}]}], "/.", 
             RowBox[{"r", "->", "R"}]}], "/.", "freqs"}], ")"}], " ", "==", 
          "0"}], ",", " ", "\[Lambda]"}], "]"}]}], "]"}], "-", "1"}]}], 
   "]"}]}]}], "Input",
 CellChangeTimes->{{3.904712483157805*^9, 3.904712905249042*^9}, {
   3.904712936645486*^9, 3.904712944964447*^9}, {3.904731259250922*^9, 
   3.9047312802378902`*^9}, {3.904731423234902*^9, 3.904731428281808*^9}, 
   3.9149222888181877`*^9},
 CellLabel->
  "In[110]:=",ExpressionUUID->"97bcc96b-5264-47af-931e-cb95a1bd2faa"]
}, Open  ]]
}, Open  ]],

Cell[CellGroupData[{

Cell["Analytical approximations ", "Subsection",
 CellChangeTimes->{{3.868288597945776*^9, 3.8682886000319347`*^9}, {
  3.8780393744990883`*^9, 3.87803937680481*^9}, {3.878817994376896*^9, 
  3.878817995197812*^9}, {3.891871233055967*^9, 3.8918712385444727`*^9}, {
  3.9133752945274363`*^9, 3.9133752969884663`*^9}, {3.913375423204401*^9, 
  3.913375424263329*^9}},ExpressionUUID->"a0102807-80f2-48b4-813a-\
f3a68db7e5ac"],

Cell[CellGroupData[{

Cell["Equilibrium allele frequencies", "Subsubsection",
 CellChangeTimes->{{3.913375269233482*^9, 
  3.913375276355516*^9}},ExpressionUUID->"4336aed3-cb5c-4848-9233-\
b43697ec41ef"],

Cell["\<\
in the QLE approximation, we assume that r >> m, s, so that m/r, s/r << 1. \
so, we take 1/r as a small parameter in the model. this method follows that \
of Akerman and Buerger 2014. 

so, the allele frequencies at QLE are of the form f1A1 = F0 + F1/r + O(1/r^2) \
etc.

first, we convert the model to continuous time\
\>", "Text",
 CellChangeTimes->{
  3.8873742903162622`*^9, {3.887375323446679*^9, 3.887375333884624*^9}, {
   3.91492252971362*^9, 3.914922542271789*^9}, {3.91492259328439*^9, 
   3.9149225991202497`*^9}},ExpressionUUID->"e69e013f-aed0-4190-a789-\
2aca3186acd3"],

Cell[CellGroupData[{

Cell[BoxData[{
 RowBox[{
  RowBox[{"df1A1", " ", "=", " ", 
   RowBox[{"linearise", "[", 
    RowBox[{
     RowBox[{
      RowBox[{
       RowBox[{"p1g11m", " ", "+", "p1g12m", " ", "-", " ", "p1fA1"}], "/.", 
       "alleleSubs"}], "/.", "wSubs"}], ",", 
     RowBox[{"{", 
      RowBox[{"m12", ",", "m21", ",", "s1", ",", "s2", ",", "r"}], "}"}]}], 
    "]"}]}], ";"}], "\[IndentingNewLine]", 
 RowBox[{
  RowBox[{"df2A1", " ", "=", " ", 
   RowBox[{"linearise", "[", 
    RowBox[{
     RowBox[{
      RowBox[{
       RowBox[{"p2g11m", " ", "+", "p2g12m", "-", "p2fA1"}], "/.", 
       "alleleSubs"}], "/.", "wSubs"}], ",", 
     RowBox[{"{", 
      RowBox[{"m12", ",", "m21", ",", "s1", ",", "s2", ",", "r"}], "}"}]}], 
    "]"}]}], ";"}], "\[IndentingNewLine]", 
 RowBox[{
  RowBox[{"df1B1", " ", "=", " ", 
   RowBox[{"linearise", "[", 
    RowBox[{
     RowBox[{
      RowBox[{
       RowBox[{"p1g11m", " ", "+", "p1g21m", " ", "-", " ", "p1fB1"}], "/.", 
       "alleleSubs"}], "/.", "wSubs"}], ",", 
     RowBox[{"{", 
      RowBox[{"m12", ",", "m21", ",", "s1", ",", "s2", ",", "r"}], "}"}]}], 
    "]"}]}], ";"}], "\[IndentingNewLine]", 
 RowBox[{
  RowBox[{"df2B1", " ", "=", " ", 
   RowBox[{"linearise", "[", 
    RowBox[{
     RowBox[{
      RowBox[{
       RowBox[{"p2g11m", " ", "+", "p2g21m", " ", "-", " ", "p2fB1"}], "/.", 
       "alleleSubs"}], "/.", "wSubs"}], ",", 
     RowBox[{"{", 
      RowBox[{"m12", ",", "m21", ",", "s1", ",", "s2", ",", "r"}], "}"}]}], 
    "]"}]}], ";"}], "\[IndentingNewLine]", 
 RowBox[{
  RowBox[{"dD1", " ", "=", " ", 
   RowBox[{"linearise", "[", 
    RowBox[{
     RowBox[{
      RowBox[{
       RowBox[{
        RowBox[{"p1g11m", " ", "p1g22m"}], " ", "-", " ", 
        RowBox[{"p1g12m", " ", "p1g21m"}], " ", "-", " ", "p1D"}], "/.", 
       "alleleSubs"}], "/.", "wSubs"}], ",", 
     RowBox[{"{", 
      RowBox[{"m12", ",", "m21", ",", "s1", ",", "s2", ",", "r"}], "}"}]}], 
    "]"}]}], ";"}], "\[IndentingNewLine]", 
 RowBox[{
  RowBox[{"dD2", " ", "=", " ", 
   RowBox[{"linearise", "[", 
    RowBox[{
     RowBox[{
      RowBox[{
       RowBox[{
        RowBox[{"p2g11m", " ", "p2g22m"}], " ", "-", " ", 
        RowBox[{"p2g12m", " ", "p2g21m"}], " ", "-", " ", "p2D"}], "/.", 
       "alleleSubs"}], "/.", "wSubs"}], ",", 
     RowBox[{"{", 
      RowBox[{"m12", ",", "m21", ",", "s1", ",", "s2", ",", "r"}], "}"}]}], 
    "]"}]}], ";"}], "\[IndentingNewLine]", 
 RowBox[{"rsubs", " ", "=", " ", 
  RowBox[{"{", 
   RowBox[{
    RowBox[{"p1fA1", "\[Rule]", " ", 
     RowBox[{"f10", " ", "+", " ", 
      RowBox[{"f11", " ", "/", " ", "r"}]}]}], ",", 
    RowBox[{"p2fA1", "\[Rule]", 
     RowBox[{"f20", " ", "+", " ", 
      RowBox[{"f21", " ", "/", "r"}]}]}], ",", 
    RowBox[{"p1fB1", "\[Rule]", " ", 
     RowBox[{"g10", " ", "+", " ", 
      RowBox[{"g11", "/", "r"}]}]}], " ", ",", 
    RowBox[{"p2fB1", "\[Rule]", 
     RowBox[{"g20", " ", "+", " ", 
      RowBox[{"g21", " ", "/", " ", "r"}]}]}]}], "}"}]}]}], "Input",
 CellChangeTimes->{{3.8873726847076483`*^9, 3.887372723717648*^9}, {
   3.8873727800896883`*^9, 3.887372785695513*^9}, {3.887372841016306*^9, 
   3.887373011631041*^9}, {3.887374045258788*^9, 3.887374059823807*^9}, {
   3.887374090989245*^9, 3.8873741022029057`*^9}, {3.8873744490238123`*^9, 
   3.887374468247653*^9}, {3.8873754890048733`*^9, 3.8873754947504673`*^9}, 
   3.887377874483658*^9, {3.887378036002919*^9, 3.88737804256824*^9}, 
   3.8873880429681787`*^9, {3.889692005960429*^9, 3.889692042751234*^9}},
 CellLabel->
  "In[112]:=",ExpressionUUID->"2bcc319f-05bd-4e2a-b24f-83d9729003f7"],

Cell[BoxData[
 RowBox[{"{", 
  RowBox[{
   RowBox[{"p1fA1", "\[Rule]", 
    RowBox[{"f10", "+", 
     FractionBox["f11", "r"]}]}], ",", 
   RowBox[{"p2fA1", "\[Rule]", 
    RowBox[{"f20", "+", 
     FractionBox["f21", "r"]}]}], ",", 
   RowBox[{"p1fB1", "\[Rule]", 
    RowBox[{"g10", "+", 
     FractionBox["g11", "r"]}]}], ",", 
   RowBox[{"p2fB1", "\[Rule]", 
    RowBox[{"g20", "+", 
     FractionBox["g21", "r"]}]}]}], "}"}]], "Output",
 CellChangeTimes->{
  3.887374111603835*^9, 3.887374471710371*^9, 3.8873754964384947`*^9, 
   3.887376068676642*^9, 3.887377879032489*^9, {3.887378023328088*^9, 
   3.887378044434119*^9}, 3.887388043555574*^9, 3.889692047746756*^9, 
   3.889692115663116*^9, 3.889869606298431*^9, 3.889970235096246*^9, 
   3.891351540165766*^9, 3.8918713336151867`*^9, 3.891956230571924*^9, 
   3.9040404969404984`*^9, 3.904207625964117*^9, 3.904209271356694*^9, 
   3.906024260939855*^9, 3.906536629917803*^9, 3.908958899028605*^9, 
   3.9094937789726686`*^9, 3.909494282610446*^9, {3.9113779696272297`*^9, 
   3.911377984081044*^9}, 3.911378145851191*^9, 3.911378234447309*^9, 
   3.911378346915605*^9, 3.912224149148157*^9, 3.9149226793505898`*^9, 
   3.91830254793049*^9, 3.919152701460923*^9, 3.92131498271201*^9, 
   3.92131565807232*^9},
 CellLabel->
  "Out[118]=",ExpressionUUID->"8e7f4785-7190-4b06-9d68-19ca39c13294"]
}, Open  ]],

Cell["\<\
at QLE, close to D = 0, the rate of generation of LD due to selection is \
equal to the rate of decay caused by recombination: \
\>", "Text",
 CellChangeTimes->{{3.887373029034526*^9, 3.887373038540597*^9}, {
  3.8873731348755493`*^9, 3.8873731845667877`*^9}, {3.8873737805185003`*^9, 
  3.887373812456152*^9}, {3.887374287961678*^9, 
  3.887374295384679*^9}},ExpressionUUID->"d7dafd8c-d33e-45ca-b867-\
cbabc5fc0085"],

Cell[CellGroupData[{

Cell[BoxData[
 RowBox[{" ", 
  RowBox[{
   RowBox[{
    RowBox[{
     RowBox[{"p1D", "/.", 
      RowBox[{"Solve", "[", 
       RowBox[{
        RowBox[{
         RowBox[{"(", 
          RowBox[{
           RowBox[{"dD1", "/.", 
            RowBox[{"p1D", "\[Rule]", "0"}]}], "/.", 
           RowBox[{"p2D", "\[Rule]", "0"}]}], ")"}], "\[Equal]", 
         RowBox[{"r", " ", "p1D"}]}], ",", " ", "p1D"}], "]"}]}], "//", 
     "Simplify"}], ";"}], "\[IndentingNewLine]", " ", 
   RowBox[{
    RowBox[{
     RowBox[{"p2D", "/.", 
      RowBox[{"Solve", "[", 
       RowBox[{
        RowBox[{
         RowBox[{"(", 
          RowBox[{
           RowBox[{"dD2", "/.", 
            RowBox[{"p1D", "\[Rule]", "0"}]}], "/.", 
           RowBox[{"p2D", "\[Rule]", "0"}]}], ")"}], "\[Equal]", 
         RowBox[{"r", " ", "p2D"}]}], ",", " ", "p2D"}], "]"}]}], "//", 
     "Simplify"}], ";"}], "\[IndentingNewLine]", 
   RowBox[{
    RowBox[{
     RowBox[{"{", 
      RowBox[{"%%", ",", "%"}], "}"}], "/.", "rsubs"}], ";"}], 
   "\[IndentingNewLine]", 
   RowBox[{
    RowBox[{
     RowBox[{
      RowBox[{"Coefficient", "[", 
       RowBox[{"%", ",", 
        RowBox[{"1", "/", "r"}]}], "]"}], "/", "r"}], "//", "Simplify"}], 
    ";"}], "\[IndentingNewLine]", 
   RowBox[{
    RowBox[{"{", 
     RowBox[{"D1sub", ",", "D2sub"}], "}"}], "=", 
    RowBox[{"%", "//", "Flatten"}]}]}]}]], "Input",
 CellChangeTimes->{{3.8873738311565866`*^9, 3.887373835654646*^9}, {
   3.8873739184781837`*^9, 3.887373945241622*^9}, {3.88737397860287*^9, 
   3.887374012246719*^9}, {3.887374117275025*^9, 3.8873741177161703`*^9}, {
   3.887374197843051*^9, 3.887374199560523*^9}, 3.887374242959505*^9, {
   3.887374599032658*^9, 3.887374604249394*^9}, {3.887379467017383*^9, 
   3.8873794795747623`*^9}, {3.887379534389015*^9, 3.887379580420841*^9}, {
   3.887379798772731*^9, 3.887379839544643*^9}, {3.887387807795875*^9, 
   3.887387970162863*^9}, {3.887389040391038*^9, 3.887389041407445*^9}, {
   3.887389422433967*^9, 3.8873894236513577`*^9}, {3.889692132792479*^9, 
   3.8896921351260033`*^9}},
 CellLabel->
  "In[119]:=",ExpressionUUID->"07be9b70-7109-495c-a5f4-4556c9b0bc88"],

Cell[BoxData[
 RowBox[{"{", 
  RowBox[{
   FractionBox[
    RowBox[{
     RowBox[{"(", 
      RowBox[{"f10", "-", "f20"}], ")"}], " ", 
     RowBox[{"(", 
      RowBox[{"g10", "-", "g20"}], ")"}], " ", "m21"}], "r"], ",", 
   FractionBox[
    RowBox[{
     RowBox[{"(", 
      RowBox[{"f10", "-", "f20"}], ")"}], " ", 
     RowBox[{"(", 
      RowBox[{"g10", "-", "g20"}], ")"}], " ", "m12"}], "r"]}], 
  "}"}]], "Output",
 CellChangeTimes->{
  3.8873739578932467`*^9, 3.887374013575493*^9, 3.887374118154503*^9, 
   3.887374200077186*^9, 3.887374254992231*^9, 3.887374475652701*^9, 
   3.887374635687048*^9, {3.887379469224079*^9, 3.887379479971705*^9}, {
   3.8873795628627567`*^9, 3.8873795809594297`*^9}, {3.887379804409852*^9, 
   3.887379839842463*^9}, {3.8873878102364063`*^9, 3.8873878360710773`*^9}, {
   3.887387874233622*^9, 3.887387927869873*^9}, {3.887387963927497*^9, 
   3.8873879710268307`*^9}, 3.88738904178226*^9, 3.887389423974989*^9, 
   3.889692146294064*^9, 3.88986960632586*^9, 3.889970235115856*^9, 
   3.891351540471724*^9, 3.891871333664198*^9, 3.891956230763802*^9, 
   3.90404049700558*^9, 3.9042076288413754`*^9, 3.904209275086954*^9, 
   3.90602426096369*^9, 3.906536629958065*^9, 3.9089589116253433`*^9, 
   3.909493778990348*^9, 3.9094942826390543`*^9, 3.911377986341281*^9, 
   3.911378181639127*^9, 3.911378234478282*^9, 3.911378346933858*^9, 
   3.912224149183651*^9, 3.9149226793621187`*^9, 3.9183025479423733`*^9, 
   3.919152701472877*^9, 3.921314982730817*^9, 3.921315658079809*^9},
 CellLabel->
  "Out[123]=",ExpressionUUID->"f511bec9-d6c4-44c6-aa00-8cd07a3de518"]
}, Open  ]],

Cell["at equilibrium the following expressions are equal to 0", "Text",
 CellChangeTimes->{{3.887373471590719*^9, 3.887373496835602*^9}, {
   3.887373540227428*^9, 3.887373637157686*^9}, 3.8873737752533197`*^9, {
   3.88737380783362*^9, 3.887373808987258*^9}, {3.887374294141534*^9, 
   3.887374376963131*^9}, {3.8873744175155*^9, 3.887374419209441*^9}, {
   3.88737461275392*^9, 3.887374613035063*^9}, {3.8873751177937603`*^9, 
   3.887375118602549*^9}, {3.88737727785106*^9, 
   3.887377279249596*^9}},ExpressionUUID->"4b06d709-6167-4dc9-bb06-\
dd220ca1bf74"],

Cell[BoxData[
 RowBox[{
  RowBox[{"dAlleleFreq", "=", 
   RowBox[{"{", 
    RowBox[{
    "df1A1", ",", " ", "df2A1", " ", ",", " ", "df1B1", ",", " ", "df2B1"}], 
    "}"}]}], ";"}]], "Input",
 CellChangeTimes->{{3.887374339593768*^9, 3.887374433483794*^9}, {
   3.8873744874114943`*^9, 3.887374551261313*^9}, {3.887374616570114*^9, 
   3.887374629799054*^9}, 3.88737524582658*^9, {3.887375341660906*^9, 
   3.8873753455396643`*^9}, {3.887375520820146*^9, 3.887375541527355*^9}, {
   3.8873759564601192`*^9, 3.887375964238275*^9}, {3.887376051176694*^9, 
   3.887376056387937*^9}, {3.887376500719635*^9, 3.8873765018912067`*^9}, {
   3.8873765818496017`*^9, 3.8873765833301992`*^9}, {3.887376639167346*^9, 
   3.8873766463536777`*^9}, {3.889692194168586*^9, 3.889692205179661*^9}},
 CellLabel->
  "In[124]:=",ExpressionUUID->"5fd58b88-4a9c-406f-bd11-d654d4131f14"],

Cell["\<\
using this value of LD, determine the linear term in the allele frequencies, \
which are the allele frequencies when the system is in full linkage \
equilibrium (ie D = 0)\
\>", "Text",
 CellChangeTimes->{{3.887374568608576*^9, 3.887374583942644*^9}, {
  3.88737467351598*^9, 3.887374694934784*^9}, {3.887374905691551*^9, 
  3.8873749091937447`*^9}, {3.887374968719029*^9, 3.887374972295795*^9}, {
  3.887375138606223*^9, 3.887375169329124*^9}, {3.887376918018395*^9, 
  3.887376921677143*^9}, {3.887388234388886*^9, 3.887388252460464*^9}, {
  3.889692227523937*^9, 
  3.889692273996072*^9}},ExpressionUUID->"3e3b59cf-faa0-432c-b0d3-\
2bdaad4818e7"],

Cell[CellGroupData[{

Cell[BoxData[{
 RowBox[{
  RowBox[{
   RowBox[{
    RowBox[{
     RowBox[{"dAlleleFreq", "/.", "rsubs"}], "/.", 
     RowBox[{"p1D", "\[Rule]", "D1sub"}]}], "/.", 
    RowBox[{"p2D", "\[Rule]", "D2sub"}]}], "//", "Simplify"}], 
  ";"}], "\[IndentingNewLine]", 
 RowBox[{
  RowBox[{
   RowBox[{"%", "/.", 
    RowBox[{"r", "\[Rule]", 
     RowBox[{"1", "/", "R"}]}]}], "//", "Simplify"}], 
  ";"}], "\[IndentingNewLine]", 
 RowBox[{
  RowBox[{"%", "/.", 
   RowBox[{"R", "\[Rule]", "0"}]}], ";"}], "\[IndentingNewLine]", 
 RowBox[{"freqLinearTermSubs", " ", "=", " ", 
  RowBox[{"Simplify", "[", 
   RowBox[{
    RowBox[{"Solve", "[", 
     RowBox[{
      RowBox[{"%", "\[Equal]", "0"}], ",", 
      RowBox[{"{", 
       RowBox[{"f10", ",", "f20", ",", "g10", ",", "g20"}], "}"}]}], "]"}], 
    "[", 
    RowBox[{"[", "16", "]"}], "]"}], "]"}]}]}], "Input",
 CellChangeTimes->{{3.887374587954192*^9, 3.8873745906360397`*^9}, {
   3.8873746471318407`*^9, 3.887374738205165*^9}, {3.887374819629758*^9, 
   3.887374821645433*^9}, {3.887375184204733*^9, 3.8873752267839203`*^9}, {
   3.887375266219298*^9, 3.887375266350305*^9}, {3.887375387506145*^9, 
   3.8873753947261963`*^9}, {3.887375428551414*^9, 3.887375470291677*^9}, {
   3.887375546311832*^9, 3.8873755701750307`*^9}, {3.887375625355688*^9, 
   3.887375704242337*^9}, {3.887375764225606*^9, 3.887375827886994*^9}, {
   3.887375940971521*^9, 3.887375969132325*^9}, 3.88737601477125*^9, {
   3.8873760928539*^9, 3.8873761015565863`*^9}, {3.8873765129426203`*^9, 
   3.887376567422634*^9}, {3.8873766610384903`*^9, 3.88737666606352*^9}, {
   3.887376785351367*^9, 3.8873768202909927`*^9}, {3.887376862988554*^9, 
   3.887376882864443*^9}, {3.887377022176227*^9, 3.887377107371059*^9}, {
   3.887377145039954*^9, 3.8873771723402348`*^9}, {3.8873777824806767`*^9, 
   3.887377838350402*^9}, 3.887377872453972*^9, {3.887388121233129*^9, 
   3.88738820497547*^9}},
 CellLabel->
  "In[125]:=",ExpressionUUID->"51088ac6-363d-4897-9498-932a03572a51"],

Cell[BoxData[
 RowBox[{"{", 
  RowBox[{
   RowBox[{"f10", "\[Rule]", 
    RowBox[{
     FractionBox["1", "2"], " ", 
     RowBox[{"(", 
      RowBox[{"1", "-", 
       FractionBox[
        RowBox[{"2", " ", "m21"}], "s1"], "+", 
       FractionBox[
        SqrtBox[
         RowBox[{
          RowBox[{"4", " ", "m12", " ", "m21"}], "+", 
          RowBox[{"s1", " ", "s2"}]}]], 
        RowBox[{
         SqrtBox["s1"], " ", 
         SqrtBox["s2"]}]]}], ")"}]}]}], ",", 
   RowBox[{"f20", "\[Rule]", 
    FractionBox[
     RowBox[{
      RowBox[{"2", " ", "m12"}], "+", "s2", "-", 
      FractionBox[
       RowBox[{
        SqrtBox["s2"], " ", 
        SqrtBox[
         RowBox[{
          RowBox[{"4", " ", "m12", " ", "m21"}], "+", 
          RowBox[{"s1", " ", "s2"}]}]]}], 
       SqrtBox["s1"]]}], 
     RowBox[{"2", " ", "s2"}]]}], ",", 
   RowBox[{"g10", "\[Rule]", 
    RowBox[{
     FractionBox["1", "2"], " ", 
     RowBox[{"(", 
      RowBox[{"1", "-", 
       FractionBox[
        RowBox[{"2", " ", "m21"}], "s1"], "+", 
       FractionBox[
        SqrtBox[
         RowBox[{
          RowBox[{"4", " ", "m12", " ", "m21"}], "+", 
          RowBox[{"s1", " ", "s2"}]}]], 
        RowBox[{
         SqrtBox["s1"], " ", 
         SqrtBox["s2"]}]]}], ")"}]}]}], ",", 
   RowBox[{"g20", "\[Rule]", 
    FractionBox[
     RowBox[{
      RowBox[{"2", " ", "m12"}], "+", "s2", "-", 
      FractionBox[
       RowBox[{
        SqrtBox["s2"], " ", 
        SqrtBox[
         RowBox[{
          RowBox[{"4", " ", "m12", " ", "m21"}], "+", 
          RowBox[{"s1", " ", "s2"}]}]]}], 
       SqrtBox["s1"]]}], 
     RowBox[{"2", " ", "s2"}]]}]}], "}"}]], "Output",
 CellChangeTimes->{
  3.88737582876381*^9, 3.887375941942163*^9, 3.887375972809231*^9, 
   3.8873760150746613`*^9, {3.88737605975665*^9, 3.887376102414671*^9}, {
   3.887376507447191*^9, 3.887376588019734*^9}, {3.8873766498732233`*^9, 
   3.887376666554874*^9}, {3.887376793146339*^9, 3.8873768207111*^9}, {
   3.887376878164856*^9, 3.887376883317418*^9}, {3.887377025617098*^9, 
   3.887377059411461*^9}, 3.887377107945252*^9, {3.887377152798477*^9, 
   3.8873771738508663`*^9}, 3.887377799886567*^9, 3.8873778331978817`*^9, 
   3.887388009453969*^9, {3.8873881116389093`*^9, 3.887388205659093*^9}, 
   3.8873890476119328`*^9, 3.88969221434508*^9, 3.889869606910503*^9, 
   3.889970235627906*^9, 3.891351541381741*^9, 3.8918713340984535`*^9, 
   3.891956231613538*^9, 3.9040404976434803`*^9, 3.904207633092805*^9, 
   3.9042092782379637`*^9, 3.906024261442361*^9, 3.906536630519198*^9, 
   3.9089589235500298`*^9, 3.9094937791516*^9, 3.909494282828433*^9, 
   3.911377989719289*^9, 3.911378234533934*^9, 3.911378347120504*^9, 
   3.912224149378168*^9, 3.9149226795566063`*^9, 3.918302548137004*^9, 
   3.919152701667643*^9, {3.9213156202746067`*^9, 3.921315658283163*^9}},
 CellLabel->
  "Out[128]=",ExpressionUUID->"217a5e8d-d23a-41be-b3a8-f1d4aededf75"]
}, Open  ]],

Cell["now find the O(1/r) term", "Text",
 CellChangeTimes->{{3.8873882678172398`*^9, 
  3.887388274050016*^9}},ExpressionUUID->"cac68fa7-bccb-424d-b590-\
b943854ca2e0"],

Cell[CellGroupData[{

Cell[BoxData[{
 RowBox[{
  RowBox[{
   RowBox[{
    RowBox[{
     RowBox[{"dAlleleFreq", "/.", "rsubs"}], "/.", 
     RowBox[{"p1D", "\[Rule]", "D1sub"}]}], "/.", 
    RowBox[{"p2D", "\[Rule]", "D2sub"}]}], "//", "Simplify"}], 
  ";"}], "\[IndentingNewLine]", 
 RowBox[{
  RowBox[{
   RowBox[{"%", "/.", 
    RowBox[{"r", "\[Rule]", 
     RowBox[{"1", "/", "R"}]}]}], "//", "Simplify"}], 
  ";"}], "\[IndentingNewLine]", 
 RowBox[{
  RowBox[{
   RowBox[{"D", "[", 
    RowBox[{"%", ",", "R"}], "]"}], "/.", 
   RowBox[{"R", "\[Rule]", "0"}]}], "//", "Simplify"}], "\[IndentingNewLine]", 
 RowBox[{"freqFirstOrderTermSubs", "=", " ", 
  RowBox[{
   RowBox[{"Simplify", "[", 
    RowBox[{"Solve", "[", 
     RowBox[{
      RowBox[{"%", "\[Equal]", "0"}], ",", " ", 
      RowBox[{"{", 
       RowBox[{"f11", ",", "f21", ",", "g11", ",", "g21"}], "}"}]}], "]"}], 
    "]"}], "//", "Flatten"}]}]}], "Input",
 CellChangeTimes->{{3.887388277440282*^9, 3.887388329423374*^9}, {
  3.88738839646262*^9, 3.887388407612093*^9}, {3.8873884421287193`*^9, 
  3.8873884801741457`*^9}, {3.887389402943109*^9, 3.887389404368943*^9}},
 CellLabel->
  "In[129]:=",ExpressionUUID->"9c598b2d-af2e-4e89-a2be-4428c467ae3a"],

Cell[BoxData[
 RowBox[{"{", 
  RowBox[{
   RowBox[{
    RowBox[{"f11", " ", 
     RowBox[{"(", 
      RowBox[{
       RowBox[{"-", "m21"}], "+", "s1", "-", 
       RowBox[{"2", " ", "f10", " ", "s1"}]}], ")"}]}], "+", 
    RowBox[{"m21", " ", 
     RowBox[{"(", 
      RowBox[{"f21", "+", 
       RowBox[{
        RowBox[{"(", 
         RowBox[{"f10", "-", "f20"}], ")"}], " ", 
        RowBox[{"(", 
         RowBox[{"g10", "-", "g20"}], ")"}], " ", "s1"}]}], ")"}]}]}], ",", 
   RowBox[{
    RowBox[{"f11", " ", "m12"}], "-", 
    RowBox[{
     RowBox[{"(", 
      RowBox[{"f10", "-", "f20"}], ")"}], " ", 
     RowBox[{"(", 
      RowBox[{"g10", "-", "g20"}], ")"}], " ", "m12", " ", "s2"}], "-", 
    RowBox[{"f21", " ", 
     RowBox[{"(", 
      RowBox[{"m12", "+", "s2", "-", 
       RowBox[{"2", " ", "f20", " ", "s2"}]}], ")"}]}]}], ",", 
   RowBox[{
    RowBox[{"g11", " ", 
     RowBox[{"(", 
      RowBox[{
       RowBox[{"-", "m21"}], "+", "s1", "-", 
       RowBox[{"2", " ", "g10", " ", "s1"}]}], ")"}]}], "+", 
    RowBox[{"m21", " ", 
     RowBox[{"(", 
      RowBox[{"g21", "+", 
       RowBox[{
        RowBox[{"(", 
         RowBox[{"f10", "-", "f20"}], ")"}], " ", 
        RowBox[{"(", 
         RowBox[{"g10", "-", "g20"}], ")"}], " ", "s1"}]}], ")"}]}]}], ",", 
   RowBox[{
    RowBox[{"g11", " ", "m12"}], "-", 
    RowBox[{
     RowBox[{"(", 
      RowBox[{"f10", "-", "f20"}], ")"}], " ", 
     RowBox[{"(", 
      RowBox[{"g10", "-", "g20"}], ")"}], " ", "m12", " ", "s2"}], "-", 
    RowBox[{"g21", " ", 
     RowBox[{"(", 
      RowBox[{"m12", "+", "s2", "-", 
       RowBox[{"2", " ", "g20", " ", "s2"}]}], ")"}]}]}]}], "}"}]], "Output",
 CellChangeTimes->{{3.887388299423129*^9, 3.88738833128428*^9}, 
   3.887388408225292*^9, {3.887388467629072*^9, 3.887388481064508*^9}, 
   3.887389049786614*^9, 3.887389405145651*^9, 3.889692324332273*^9, 
   3.8898696069835577`*^9, 3.889970235714019*^9, 3.891351541797282*^9, 
   3.891871334141524*^9, 3.891956232026966*^9, 3.9040404977484913`*^9, 
   3.904207635667111*^9, 3.9042092799860973`*^9, 3.9060242614864264`*^9, 
   3.90653663058784*^9, 3.908958925635344*^9, 3.909493779169434*^9, 
   3.909494282848494*^9, 3.9113779963520203`*^9, 3.911378234547501*^9, 
   3.911378347142558*^9, 3.912224149397797*^9, 3.914922679578742*^9, 
   3.9183025481645937`*^9, 3.9191527016883802`*^9, 3.921315658306916*^9},
 CellLabel->
  "Out[131]=",ExpressionUUID->"bc80f3db-df6e-4080-b771-27b17ad6a3bd"],

Cell[BoxData[
 RowBox[{"{", 
  RowBox[{
   RowBox[{"f11", "\[Rule]", 
    FractionBox[
     RowBox[{
      RowBox[{"(", 
       RowBox[{"f10", "-", "f20"}], ")"}], " ", 
      RowBox[{"(", 
       RowBox[{"g10", "-", "g20"}], ")"}], " ", "m21", " ", 
      RowBox[{"(", 
       RowBox[{
        RowBox[{
         RowBox[{"(", 
          RowBox[{
           RowBox[{"-", "1"}], "+", 
           RowBox[{"2", " ", "f20"}]}], ")"}], " ", "s1", " ", "s2"}], "+", 
        RowBox[{"m12", " ", 
         RowBox[{"(", 
          RowBox[{
           RowBox[{"-", "s1"}], "+", "s2"}], ")"}]}]}], ")"}]}], 
     RowBox[{
      RowBox[{"m12", " ", 
       RowBox[{"(", 
        RowBox[{"s1", "-", 
         RowBox[{"2", " ", "f10", " ", "s1"}]}], ")"}]}], "+", 
      RowBox[{
       RowBox[{"(", 
        RowBox[{
         RowBox[{"-", "1"}], "+", 
         RowBox[{"2", " ", "f20"}]}], ")"}], " ", 
       RowBox[{"(", 
        RowBox[{"m21", "+", 
         RowBox[{
          RowBox[{"(", 
           RowBox[{
            RowBox[{"-", "1"}], "+", 
            RowBox[{"2", " ", "f10"}]}], ")"}], " ", "s1"}]}], ")"}], " ", 
       "s2"}]}]]}], ",", 
   RowBox[{"f21", "\[Rule]", 
    FractionBox[
     RowBox[{
      RowBox[{"(", 
       RowBox[{"f10", "-", "f20"}], ")"}], " ", 
      RowBox[{"(", 
       RowBox[{"g10", "-", "g20"}], ")"}], " ", "m12", " ", 
      RowBox[{"(", 
       RowBox[{
        RowBox[{
         RowBox[{"(", 
          RowBox[{
           RowBox[{"-", "1"}], "+", 
           RowBox[{"2", " ", "f10"}]}], ")"}], " ", "s1", " ", "s2"}], "+", 
        RowBox[{"m21", " ", 
         RowBox[{"(", 
          RowBox[{
           RowBox[{"-", "s1"}], "+", "s2"}], ")"}]}]}], ")"}]}], 
     RowBox[{
      RowBox[{"m12", " ", 
       RowBox[{"(", 
        RowBox[{"s1", "-", 
         RowBox[{"2", " ", "f10", " ", "s1"}]}], ")"}]}], "+", 
      RowBox[{
       RowBox[{"(", 
        RowBox[{
         RowBox[{"-", "1"}], "+", 
         RowBox[{"2", " ", "f20"}]}], ")"}], " ", 
       RowBox[{"(", 
        RowBox[{"m21", "+", 
         RowBox[{
          RowBox[{"(", 
           RowBox[{
            RowBox[{"-", "1"}], "+", 
            RowBox[{"2", " ", "f10"}]}], ")"}], " ", "s1"}]}], ")"}], " ", 
       "s2"}]}]]}], ",", 
   RowBox[{"g11", "\[Rule]", 
    FractionBox[
     RowBox[{
      RowBox[{"(", 
       RowBox[{"f10", "-", "f20"}], ")"}], " ", 
      RowBox[{"(", 
       RowBox[{"g10", "-", "g20"}], ")"}], " ", "m21", " ", 
      RowBox[{"(", 
       RowBox[{
        RowBox[{
         RowBox[{"(", 
          RowBox[{
           RowBox[{"-", "1"}], "+", 
           RowBox[{"2", " ", "g20"}]}], ")"}], " ", "s1", " ", "s2"}], "+", 
        RowBox[{"m12", " ", 
         RowBox[{"(", 
          RowBox[{
           RowBox[{"-", "s1"}], "+", "s2"}], ")"}]}]}], ")"}]}], 
     RowBox[{
      RowBox[{"m12", " ", 
       RowBox[{"(", 
        RowBox[{"s1", "-", 
         RowBox[{"2", " ", "g10", " ", "s1"}]}], ")"}]}], "+", 
      RowBox[{
       RowBox[{"(", 
        RowBox[{
         RowBox[{"-", "1"}], "+", 
         RowBox[{"2", " ", "g20"}]}], ")"}], " ", 
       RowBox[{"(", 
        RowBox[{"m21", "+", 
         RowBox[{
          RowBox[{"(", 
           RowBox[{
            RowBox[{"-", "1"}], "+", 
            RowBox[{"2", " ", "g10"}]}], ")"}], " ", "s1"}]}], ")"}], " ", 
       "s2"}]}]]}], ",", 
   RowBox[{"g21", "\[Rule]", 
    FractionBox[
     RowBox[{
      RowBox[{"(", 
       RowBox[{"f10", "-", "f20"}], ")"}], " ", 
      RowBox[{"(", 
       RowBox[{"g10", "-", "g20"}], ")"}], " ", "m12", " ", 
      RowBox[{"(", 
       RowBox[{
        RowBox[{
         RowBox[{"(", 
          RowBox[{
           RowBox[{"-", "1"}], "+", 
           RowBox[{"2", " ", "g10"}]}], ")"}], " ", "s1", " ", "s2"}], "+", 
        RowBox[{"m21", " ", 
         RowBox[{"(", 
          RowBox[{
           RowBox[{"-", "s1"}], "+", "s2"}], ")"}]}]}], ")"}]}], 
     RowBox[{
      RowBox[{"m12", " ", 
       RowBox[{"(", 
        RowBox[{"s1", "-", 
         RowBox[{"2", " ", "g10", " ", "s1"}]}], ")"}]}], "+", 
      RowBox[{
       RowBox[{"(", 
        RowBox[{
         RowBox[{"-", "1"}], "+", 
         RowBox[{"2", " ", "g20"}]}], ")"}], " ", 
       RowBox[{"(", 
        RowBox[{"m21", "+", 
         RowBox[{
          RowBox[{"(", 
           RowBox[{
            RowBox[{"-", "1"}], "+", 
            RowBox[{"2", " ", "g10"}]}], ")"}], " ", "s1"}]}], ")"}], " ", 
       "s2"}]}]]}]}], "}"}]], "Output",
 CellChangeTimes->{{3.887388299423129*^9, 3.88738833128428*^9}, 
   3.887388408225292*^9, {3.887388467629072*^9, 3.887388481064508*^9}, 
   3.887389049786614*^9, 3.887389405145651*^9, 3.889692324332273*^9, 
   3.8898696069835577`*^9, 3.889970235714019*^9, 3.891351541797282*^9, 
   3.891871334141524*^9, 3.891956232026966*^9, 3.9040404977484913`*^9, 
   3.904207635667111*^9, 3.9042092799860973`*^9, 3.9060242614864264`*^9, 
   3.90653663058784*^9, 3.908958925635344*^9, 3.909493779169434*^9, 
   3.909494282848494*^9, 3.9113779963520203`*^9, 3.911378234547501*^9, 
   3.911378347142558*^9, 3.912224149397797*^9, 3.914922679578742*^9, 
   3.9183025481645937`*^9, 3.9191527016883802`*^9, 3.921315658340724*^9},
 CellLabel->
  "Out[132]=",ExpressionUUID->"b57a5290-530c-4ed3-b96e-e9bae061a0a4"]
}, Open  ]],

Cell["then we can find the value of LD at the QLE:", "Text",
 CellChangeTimes->{{3.914922377188662*^9, 
  3.914922386774993*^9}},ExpressionUUID->"52b12a62-8eba-475b-bce4-\
3528c5479896"],

Cell[CellGroupData[{

Cell[BoxData[{
 RowBox[{
  RowBox[{"qleAlleleFreqs", " ", "=", " ", 
   RowBox[{
    RowBox[{"Simplify", "[", 
     RowBox[{
      RowBox[{
       RowBox[{"rsubs", "/.", "freqFirstOrderTermSubs"}], "/.", 
       "freqLinearTermSubs"}], ",", 
      RowBox[{
       RowBox[{"s1", ">", "0"}], "&&", 
       RowBox[{"s2", ">", "0"}], "&&", 
       RowBox[{"m12", ">", "0"}], "&&", 
       RowBox[{"m21", ">", "0"}], "&&", 
       RowBox[{"r", ">", "0"}]}]}], "]"}], "//", "Flatten"}]}], 
  ";"}], "\[IndentingNewLine]", 
 RowBox[{"qleD", " ", "=", " ", 
  RowBox[{"FullSimplify", "[", 
   RowBox[{
    RowBox[{
     RowBox[{"{", 
      RowBox[{
       RowBox[{"p1D", "->", "D1sub"}], ",", 
       RowBox[{"p2D", "->", "D2sub"}]}], "}"}], "/.", "freqLinearTermSubs"}], 
    ",", 
    RowBox[{
     RowBox[{"s1", ">", "0"}], "&&", 
     RowBox[{"s2", ">", "0"}], "&&", 
     RowBox[{"m12", ">", "0"}], "&&", 
     RowBox[{"m21", ">", "0"}]}]}], "]"}]}]}], "Input",
 CellChangeTimes->{{3.887388447518729*^9, 3.887388447942582*^9}, {
  3.887388484849752*^9, 3.8873885553472157`*^9}, {3.8873886004739513`*^9, 
  3.8873886036553593`*^9}, {3.887388668706933*^9, 3.8873886696040783`*^9}, {
  3.8873893844904757`*^9, 3.887389385716544*^9}, {3.8918714701874695`*^9, 
  3.891871499819477*^9}, {3.8918719373867617`*^9, 3.891871977461866*^9}},
 CellLabel->
  "In[133]:=",ExpressionUUID->"4fa42de3-b443-4c22-b76a-a2f4b6cbea41"],

Cell[BoxData[
 RowBox[{"{", 
  RowBox[{
   RowBox[{"p1D", "\[Rule]", 
    FractionBox[
     RowBox[{"m21", " ", 
      SuperscriptBox[
       RowBox[{"(", 
        RowBox[{
         RowBox[{"m12", " ", "s1"}], "+", 
         RowBox[{"m21", " ", "s2"}], "-", 
         SqrtBox[
          RowBox[{"s1", " ", "s2", " ", 
           RowBox[{"(", 
            RowBox[{
             RowBox[{"4", " ", "m12", " ", "m21"}], "+", 
             RowBox[{"s1", " ", "s2"}]}], ")"}]}]]}], ")"}], "2"]}], 
     RowBox[{"r", " ", 
      SuperscriptBox["s1", "2"], " ", 
      SuperscriptBox["s2", "2"]}]]}], ",", 
   RowBox[{"p2D", "\[Rule]", 
    FractionBox[
     RowBox[{"m12", " ", 
      SuperscriptBox[
       RowBox[{"(", 
        RowBox[{
         RowBox[{"m12", " ", "s1"}], "+", 
         RowBox[{"m21", " ", "s2"}], "-", 
         SqrtBox[
          RowBox[{"s1", " ", "s2", " ", 
           RowBox[{"(", 
            RowBox[{
             RowBox[{"4", " ", "m12", " ", "m21"}], "+", 
             RowBox[{"s1", " ", "s2"}]}], ")"}]}]]}], ")"}], "2"]}], 
     RowBox[{"r", " ", 
      SuperscriptBox["s1", "2"], " ", 
      SuperscriptBox["s2", "2"]}]]}]}], "}"}]], "Output",
 CellChangeTimes->{{3.8918719607265387`*^9, 3.8918719778470263`*^9}, 
   3.891956233492968*^9, 3.904040498763177*^9, 3.904207638694676*^9, 
   3.904209282449192*^9, 3.906024262364151*^9, 3.9065366315000668`*^9, 
   3.90895892730542*^9, 3.909493779449141*^9, 3.909494283172595*^9, 
   3.911377997834667*^9, 3.9113782346790133`*^9, 3.911378347466476*^9, 
   3.9122241496840677`*^9, 3.914922679894224*^9, 3.91830254848777*^9, 
   3.9191527020015707`*^9, 3.921315658621087*^9},
 CellLabel->
  "Out[134]=",ExpressionUUID->"495bdca9-4611-458d-8b1d-03f8b54a43e9"]
}, Open  ]],

Cell["Find the conditions under which it increases:", "Text",
 CellChangeTimes->{{3.914922404594335*^9, 
  3.9149224177049847`*^9}},ExpressionUUID->"1da0c40f-aced-4966-aed6-\
cfd9c37f27c9"],

Cell[CellGroupData[{

Cell[BoxData[{
 RowBox[{"FullSimplify", "[", 
  RowBox[{
   RowBox[{"D1sub", "/.", "freqLinearTermSubs"}], ",", 
   RowBox[{
    RowBox[{"s1", ">", "0"}], "&&", 
    RowBox[{"s2", ">", "0"}], "&&", 
    RowBox[{"m12", ">", "0"}], "&&", 
    RowBox[{"m21", ">", "0"}]}]}], "]"}], "\[IndentingNewLine]", 
 RowBox[{"Simplify", "[", 
  RowBox[{
   RowBox[{"%", "/.", "symmetrySubs"}], ",", " ", 
   RowBox[{
    RowBox[{"s", ">", "0"}], "&&", 
    RowBox[{"r", ">", "0"}], "&&", 
    RowBox[{"m", ">", "0"}]}]}], "]"}], "\[IndentingNewLine]", 
 RowBox[{"Reduce", "[", 
  RowBox[{
   RowBox[{
    RowBox[{"D", "[", 
     RowBox[{"%", ",", "m"}], "]"}], ">", "0"}], "&&", 
   RowBox[{"s", ">", "0"}], "&&", 
   RowBox[{"m", ">", "0"}], "&&", 
   RowBox[{"r", ">", "0"}]}], "]"}]}], "Input",
 CellChangeTimes->{{3.887388835949012*^9, 3.887388903255952*^9}, {
  3.9089589355118637`*^9, 3.908959002223897*^9}, {3.908959067974606*^9, 
  3.90895906828903*^9}},
 CellLabel->
  "In[135]:=",ExpressionUUID->"55c2a79b-9a86-4840-bdc5-6a8277bcbb6b"],

Cell[BoxData[
 FractionBox[
  RowBox[{"m21", " ", 
   SuperscriptBox[
    RowBox[{"(", 
     RowBox[{
      RowBox[{"m12", " ", "s1"}], "+", 
      RowBox[{"m21", " ", "s2"}], "-", 
      SqrtBox[
       RowBox[{"s1", " ", "s2", " ", 
        RowBox[{"(", 
         RowBox[{
          RowBox[{"4", " ", "m12", " ", "m21"}], "+", 
          RowBox[{"s1", " ", "s2"}]}], ")"}]}]]}], ")"}], "2"]}], 
  RowBox[{"r", " ", 
   SuperscriptBox["s1", "2"], " ", 
   SuperscriptBox["s2", "2"]}]]], "Output",
 CellChangeTimes->{{3.887388843987515*^9, 3.887388903732565*^9}, 
   3.887389058212305*^9, 3.889692340820364*^9, 3.889869607946147*^9, 
   3.889970236432577*^9, 3.891351543285121*^9, 3.8918713348072767`*^9, 
   3.891956233681108*^9, 3.904040498797248*^9, 3.906024262400733*^9, 
   3.9065366315396767`*^9, {3.908958930218192*^9, 3.908959002788703*^9}, 
   3.908959068751864*^9, 3.909493779452932*^9, 3.909494283176751*^9, 
   3.9113779987497873`*^9, 3.9113782346834087`*^9, 3.9113783475229273`*^9, 
   3.912224149688509*^9, 3.91492267991951*^9, 3.91830254852289*^9, 
   3.919152702042962*^9, 3.921315658652616*^9},
 CellLabel->
  "Out[135]=",ExpressionUUID->"43f29a98-7170-4fe5-939b-09962e0f2eb3"],

Cell[BoxData[
 FractionBox[
  RowBox[{"m", " ", 
   SuperscriptBox[
    RowBox[{"(", 
     RowBox[{
      RowBox[{
       RowBox[{"-", "2"}], " ", "m"}], "+", 
      SqrtBox[
       RowBox[{
        RowBox[{"4", " ", 
         SuperscriptBox["m", "2"]}], "+", 
        SuperscriptBox["s", "2"]}]]}], ")"}], "2"]}], 
  RowBox[{"r", " ", 
   SuperscriptBox["s", "2"]}]]], "Output",
 CellChangeTimes->{{3.887388843987515*^9, 3.887388903732565*^9}, 
   3.887389058212305*^9, 3.889692340820364*^9, 3.889869607946147*^9, 
   3.889970236432577*^9, 3.891351543285121*^9, 3.8918713348072767`*^9, 
   3.891956233681108*^9, 3.904040498797248*^9, 3.906024262400733*^9, 
   3.9065366315396767`*^9, {3.908958930218192*^9, 3.908959002788703*^9}, 
   3.908959068751864*^9, 3.909493779452932*^9, 3.909494283176751*^9, 
   3.9113779987497873`*^9, 3.9113782346834087`*^9, 3.9113783475229273`*^9, 
   3.912224149688509*^9, 3.91492267991951*^9, 3.91830254852289*^9, 
   3.919152702042962*^9, 3.921315658654011*^9},
 CellLabel->
  "Out[136]=",ExpressionUUID->"f5608acc-874f-46f2-9c6b-9961d4c5fb6c"],

Cell[BoxData[
 RowBox[{
  RowBox[{"s", ">", "0"}], "&&", 
  RowBox[{"0", "<", "m", "<", 
   FractionBox[
    SqrtBox[
     SuperscriptBox["s", "2"]], 
    RowBox[{"2", " ", 
     SqrtBox["3"]}]]}], "&&", 
  RowBox[{"r", ">", "0"}]}]], "Output",
 CellChangeTimes->{{3.887388843987515*^9, 3.887388903732565*^9}, 
   3.887389058212305*^9, 3.889692340820364*^9, 3.889869607946147*^9, 
   3.889970236432577*^9, 3.891351543285121*^9, 3.8918713348072767`*^9, 
   3.891956233681108*^9, 3.904040498797248*^9, 3.906024262400733*^9, 
   3.9065366315396767`*^9, {3.908958930218192*^9, 3.908959002788703*^9}, 
   3.908959068751864*^9, 3.909493779452932*^9, 3.909494283176751*^9, 
   3.9113779987497873`*^9, 3.9113782346834087`*^9, 3.9113783475229273`*^9, 
   3.912224149688509*^9, 3.91492267991951*^9, 3.91830254852289*^9, 
   3.919152702042962*^9, 3.921315658654811*^9},
 CellLabel->
  "Out[137]=",ExpressionUUID->"f75d1e62-c34d-4c58-967e-ba7b768c3925"]
}, Open  ]],

Cell[CellGroupData[{

Cell[BoxData[{
 RowBox[{"simpleLinearTerms", " ", "=", " ", 
  RowBox[{"Simplify", "[", 
   RowBox[{
    RowBox[{
     RowBox[{"freqLinearTermSubs", "/.", 
      RowBox[{"m12", "\[Rule]", 
       RowBox[{"s2", " ", "l2"}]}]}], "/.", 
     RowBox[{"m21", "\[Rule]", 
      RowBox[{"s1", " ", "l1"}]}]}], ",", 
    RowBox[{
     RowBox[{"s1", ">", "0"}], "&&", 
     RowBox[{"s2", ">", "0"}], "&&", 
     RowBox[{"l1", ">", "0"}], "&&", 
     RowBox[{"l2", ">", "0"}]}]}], "]"}]}], "\[IndentingNewLine]", 
 RowBox[{
  RowBox[{"Simplify", "[", 
   RowBox[{
    RowBox[{
     RowBox[{"freqFirstOrderTermSubs", "/.", 
      RowBox[{"m12", "\[Rule]", 
       RowBox[{"s2", " ", "l2"}]}]}], "/.", 
     RowBox[{"m21", "\[Rule]", 
      RowBox[{"s1", " ", "l1"}]}]}], ",", 
    RowBox[{
     RowBox[{"s1", ">", "0"}], "&&", 
     RowBox[{"s2", ">", "0"}], "&&", 
     RowBox[{"l1", ">", "0"}], "&&", 
     RowBox[{"l2", ">", "0"}]}]}], "]"}], ";"}], "\[IndentingNewLine]", 
 RowBox[{
  RowBox[{"{", 
   RowBox[{
    RowBox[{
     RowBox[{
      RowBox[{"f11", "/", 
       RowBox[{"(", 
        RowBox[{"g10", "-", "g20"}], ")"}]}], "/.", "%"}], "/.", 
     "simpleLinearTerms"}], ",", "\[IndentingNewLine]", 
    RowBox[{
     RowBox[{
      RowBox[{"f21", "/", 
       RowBox[{"(", 
        RowBox[{"g10", "-", "g20"}], ")"}]}], "/.", "%"}], "/.", 
     "simpleLinearTerms"}], ",", "\[IndentingNewLine]", 
    RowBox[{
     RowBox[{
      RowBox[{"g11", "/", 
       RowBox[{"(", 
        RowBox[{"f10", "-", "f20"}], ")"}]}], "/.", "%"}], "/.", 
     "simpleLinearTerms"}], ",", "\[IndentingNewLine]", 
    RowBox[{
     RowBox[{
      RowBox[{"g21", "/", 
       RowBox[{"(", 
        RowBox[{"f10", "-", "f20"}], ")"}]}], "/.", "%"}], "/.", 
     "simpleLinearTerms"}]}], "}"}], "//", "Simplify"}]}], "Input",
 CellChangeTimes->{{3.887390493106703*^9, 3.887390567641137*^9}, {
   3.887390680858499*^9, 3.887391097597857*^9}, {3.8873912629099197`*^9, 
   3.887391273683566*^9}, {3.8918713504566393`*^9, 3.891871351910617*^9}, 
   3.919234244940576*^9, {3.9192344002637*^9, 3.91923441961624*^9}},
 CellLabel->
  "In[138]:=",ExpressionUUID->"67511e78-db01-4f2f-8886-7e0133645d36"],

Cell[BoxData[
 RowBox[{"{", 
  RowBox[{
   RowBox[{"f10", "\[Rule]", 
    RowBox[{
     FractionBox["1", "2"], " ", 
     RowBox[{"(", 
      RowBox[{"1", "-", 
       RowBox[{"2", " ", "l1"}], "+", 
       SqrtBox[
        RowBox[{"1", "+", 
         RowBox[{"4", " ", "l1", " ", "l2"}]}]]}], ")"}]}]}], ",", 
   RowBox[{"f20", "\[Rule]", 
    RowBox[{
     FractionBox["1", "2"], "+", "l2", "-", 
     RowBox[{
      FractionBox["1", "2"], " ", 
      SqrtBox[
       RowBox[{"1", "+", 
        RowBox[{"4", " ", "l1", " ", "l2"}]}]]}]}]}], ",", 
   RowBox[{"g10", "\[Rule]", 
    RowBox[{
     FractionBox["1", "2"], " ", 
     RowBox[{"(", 
      RowBox[{"1", "-", 
       RowBox[{"2", " ", "l1"}], "+", 
       SqrtBox[
        RowBox[{"1", "+", 
         RowBox[{"4", " ", "l1", " ", "l2"}]}]]}], ")"}]}]}], ",", 
   RowBox[{"g20", "\[Rule]", 
    RowBox[{
     FractionBox["1", "2"], "+", "l2", "-", 
     RowBox[{
      FractionBox["1", "2"], " ", 
      SqrtBox[
       RowBox[{"1", "+", 
        RowBox[{"4", " ", "l1", " ", "l2"}]}]]}]}]}]}], "}"}]], "Output",
 CellChangeTimes->{{3.887390722131789*^9, 3.88739076456778*^9}, {
   3.887390823792481*^9, 3.887390866521977*^9}, 3.887390902050929*^9, 
   3.8873909394635468`*^9, {3.887390981943337*^9, 3.887391097993547*^9}, {
   3.887391263576193*^9, 3.887391274737732*^9}, 3.889692355091489*^9, 
   3.889869608012784*^9, 3.889970236483645*^9, 3.891351543601275*^9, {
   3.8918713348862953`*^9, 3.8918713525956707`*^9}, 3.891956234008016*^9, 
   3.904040498939416*^9, 3.904207639820462*^9, 3.9042092840725603`*^9, 
   3.906024262554604*^9, 3.906536631689937*^9, 3.9094937795243397`*^9, 
   3.909494283254381*^9, 3.9113780000003*^9, 3.9113782347307997`*^9, 
   3.911378347580863*^9, 3.91222414975004*^9, 3.9149226799896803`*^9, 
   3.918302548593547*^9, 3.9191527021033363`*^9, 3.9192342452272987`*^9, 
   3.9192366556430483`*^9, 3.9213156586751738`*^9},
 CellLabel->
  "Out[138]=",ExpressionUUID->"26d73fa8-cf48-44b4-b302-b0d2382c5e2f"],

Cell[BoxData[
 RowBox[{"{", 
  RowBox[{
   RowBox[{"l1", " ", 
    RowBox[{"(", 
     RowBox[{"s1", "-", 
      FractionBox[
       RowBox[{"l2", " ", 
        RowBox[{"(", 
         RowBox[{"s1", "+", "s2"}], ")"}]}], 
       SqrtBox[
        RowBox[{"1", "+", 
         RowBox[{"4", " ", "l1", " ", "l2"}]}]]]}], ")"}]}], ",", 
   RowBox[{
    RowBox[{
     RowBox[{"-", "l2"}], " ", "s2"}], "+", 
    FractionBox[
     RowBox[{"l1", " ", "l2", " ", 
      RowBox[{"(", 
       RowBox[{"s1", "+", "s2"}], ")"}]}], 
     SqrtBox[
      RowBox[{"1", "+", 
       RowBox[{"4", " ", "l1", " ", "l2"}]}]]]}], ",", 
   RowBox[{"l1", " ", 
    RowBox[{"(", 
     RowBox[{"s1", "-", 
      FractionBox[
       RowBox[{"l2", " ", 
        RowBox[{"(", 
         RowBox[{"s1", "+", "s2"}], ")"}]}], 
       SqrtBox[
        RowBox[{"1", "+", 
         RowBox[{"4", " ", "l1", " ", "l2"}]}]]]}], ")"}]}], ",", 
   RowBox[{
    RowBox[{
     RowBox[{"-", "l2"}], " ", "s2"}], "+", 
    FractionBox[
     RowBox[{"l1", " ", "l2", " ", 
      RowBox[{"(", 
       RowBox[{"s1", "+", "s2"}], ")"}]}], 
     SqrtBox[
      RowBox[{"1", "+", 
       RowBox[{"4", " ", "l1", " ", "l2"}]}]]]}]}], "}"}]], "Output",
 CellChangeTimes->{{3.887390722131789*^9, 3.88739076456778*^9}, {
   3.887390823792481*^9, 3.887390866521977*^9}, 3.887390902050929*^9, 
   3.8873909394635468`*^9, {3.887390981943337*^9, 3.887391097993547*^9}, {
   3.887391263576193*^9, 3.887391274737732*^9}, 3.889692355091489*^9, 
   3.889869608012784*^9, 3.889970236483645*^9, 3.891351543601275*^9, {
   3.8918713348862953`*^9, 3.8918713525956707`*^9}, 3.891956234008016*^9, 
   3.904040498939416*^9, 3.904207639820462*^9, 3.9042092840725603`*^9, 
   3.906024262554604*^9, 3.906536631689937*^9, 3.9094937795243397`*^9, 
   3.909494283254381*^9, 3.9113780000003*^9, 3.9113782347307997`*^9, 
   3.911378347580863*^9, 3.91222414975004*^9, 3.9149226799896803`*^9, 
   3.918302548593547*^9, 3.9191527021033363`*^9, 3.9192342452272987`*^9, 
   3.9192366556430483`*^9, 3.9213156587132177`*^9},
 CellLabel->
  "Out[140]=",ExpressionUUID->"dc7a986f-ba66-4bf9-8e9d-08a0f43bdde9"]
}, Open  ]]
}, Open  ]],

Cell[CellGroupData[{

Cell["Initial rate of increase", "Subsubsection",
 CellChangeTimes->{{3.9133753408858852`*^9, 
  3.913375343702004*^9}},ExpressionUUID->"0dca1d81-9cc4-437f-a513-\
f992cd0e7c31"],

Cell["find an approximation for the eigenvalue at QLE:", "Text",
 CellChangeTimes->{{3.9047161295632772`*^9, 
  3.9047161438769703`*^9}},ExpressionUUID->"e5ca201b-bf21-4a6d-a55a-\
4ebe89009b51"],

Cell[BoxData[
 RowBox[{
  RowBox[{"qleEvals", " ", "=", " ", 
   RowBox[{"Solve", "[", 
    RowBox[{
     RowBox[{
      RowBox[{"(", 
       RowBox[{
        RowBox[{
         RowBox[{
          RowBox[{
           RowBox[{
            RowBox[{
             RowBox[{
              RowBox[{
               RowBox[{"charpoly", "/.", 
                RowBox[{"wbar1", "\[Rule]", "p1Wm"}]}], "/.", 
               RowBox[{"wbar2", "\[Rule]", "p2Wm"}]}], "/.", "wSubs"}], "/.", 
             "alleleSubs"}], "/.", "rsubs"}], "/.", 
           "freqFirstOrderTermSubs"}], "/.", "freqLinearTermSubs"}], "/.", 
         "qleD"}], "/.", "symmetrySubs"}], ")"}], " ", "==", " ", "0"}], ",", 
     "\[Lambda]"}], "]"}]}], ";"}]], "Input",
 CellChangeTimes->{{3.9042089412113113`*^9, 3.904208967279763*^9}, {
   3.904209156171178*^9, 3.904209159364387*^9}, {3.904209869370472*^9, 
   3.9042099278564157`*^9}, {3.9042845123816357`*^9, 
   3.9042845307840023`*^9}, {3.9042848858797007`*^9, 3.904284894867694*^9}, 
   3.90471592322621*^9, {3.9047161223866043`*^9, 3.9047161227976637`*^9}, 
   3.911378391291381*^9, {3.912224138232093*^9, 3.912224142659007*^9}, {
   3.912224185413952*^9, 3.9122241876682463`*^9}},
 CellLabel->
  "In[141]:=",ExpressionUUID->"24e9e109-b9f4-45ea-9a50-f20ecfb7654b"],

Cell[CellGroupData[{

Cell[BoxData[
 RowBox[{"approxEvals", " ", "=", 
  RowBox[{"FullSimplify", "[", 
   RowBox[{
    RowBox[{
     RowBox[{"Normal", "[", 
      RowBox[{"Series", "[", 
       RowBox[{
        RowBox[{
         RowBox[{
          RowBox[{
           RowBox[{
            RowBox[{
             RowBox[{"\[Lambda]", "/.", "qleEvals"}], "/.", "symmetrySubs"}], 
            "/.", 
            RowBox[{"p2D", "->", "p1D"}]}], "/.", 
           RowBox[{"r", "->", 
            RowBox[{"r", " ", "\[Epsilon]"}]}]}], "/.", 
          RowBox[{"m", "->", 
           RowBox[{"m", " ", 
            RowBox[{"\[Epsilon]", "^", "2"}]}]}]}], "/.", 
         RowBox[{"s", "->", 
          RowBox[{"s", " ", 
           RowBox[{"\[Epsilon]", "^", "2"}]}]}]}], ",", " ", 
        RowBox[{"{", 
         RowBox[{"\[Epsilon]", ",", "0", ",", "3"}], "}"}]}], "]"}], "]"}], "/.", 
     RowBox[{"\[Epsilon]", "->", "1"}]}], ",", 
    RowBox[{"{", 
     RowBox[{
      RowBox[{"s", ">", "0"}], ",", 
      RowBox[{"m", ">", "0"}]}], "}"}]}], "]"}]}]], "Input",
 CellChangeTimes->{{3.904284901881957*^9, 3.904284903528055*^9}, {
   3.904285000066625*^9, 3.904285015043112*^9}, {3.90429008027827*^9, 
   3.904290097660295*^9}, {3.904290161633025*^9, 3.904290171748232*^9}, {
   3.904638280835758*^9, 3.90463829962869*^9}, {3.904638485025445*^9, 
   3.904638506299912*^9}, {3.904638587462982*^9, 3.904638598954804*^9}, {
   3.9046394434217787`*^9, 3.904639447796361*^9}, {3.9046396421269217`*^9, 
   3.904639642193959*^9}, 3.90463971998737*^9, {3.904639822824641*^9, 
   3.904639826180867*^9}, {3.904713530184003*^9, 3.9047135307868567`*^9}, {
   3.9047135652856617`*^9, 3.90471357863874*^9}, {3.9047137054740868`*^9, 
   3.904713715784265*^9}, {3.904714628571248*^9, 3.904714629021407*^9}, {
   3.9113784335354424`*^9, 3.911378451173439*^9}, {3.911378519263039*^9, 
   3.911378532447356*^9}, {3.9113785651782846`*^9, 3.911378626498858*^9}, {
   3.911378693150742*^9, 3.911378749053194*^9}, {3.911378779688479*^9, 
   3.911378834182468*^9}, {3.911378864712845*^9, 3.911378888366284*^9}, {
   3.911378989802011*^9, 3.911379040310574*^9}, {3.911379131439261*^9, 
   3.911379141640275*^9}, {3.9113806581942053`*^9, 3.911380667329084*^9}, 
   3.912224118074212*^9, {3.912224350942593*^9, 3.912224431106971*^9}, {
   3.9122245076896257`*^9, 3.9122245752486477`*^9}, {3.9122246687311697`*^9, 
   3.912224685632742*^9}, {3.912224912373981*^9, 3.9122249506382313`*^9}, {
   3.912224981065321*^9, 3.912224988356535*^9}, {3.91222504183046*^9, 
   3.9122250425393143`*^9}, {3.912225105536366*^9, 3.9122251098464413`*^9}, {
   3.912225314564055*^9, 3.912225315023157*^9}, {3.9133705722253113`*^9, 
   3.9133706102189283`*^9}, {3.913372455019833*^9, 3.913372459799251*^9}},
 CellLabel->
  "In[142]:=",ExpressionUUID->"2f7b828b-eb2b-42a2-b702-095c12f29528"],

Cell[BoxData[
 RowBox[{"{", 
  RowBox[{
   RowBox[{"1", "+", "m", "+", 
    FractionBox[
     RowBox[{"8", " ", 
      SuperscriptBox["m", "2"]}], "r"], "-", 
    SqrtBox[
     RowBox[{
      SuperscriptBox["m", "2"], "+", 
      SuperscriptBox["s", "2"]}]], "-", 
    SqrtBox[
     RowBox[{
      RowBox[{"4", " ", 
       SuperscriptBox["m", "2"]}], "+", 
      SuperscriptBox["s", "2"]}]], "-", 
    FractionBox[
     RowBox[{"2", " ", "m", " ", 
      RowBox[{"(", 
       RowBox[{
        RowBox[{"8", " ", 
         SuperscriptBox["m", "2"]}], "+", 
        SuperscriptBox["s", "2"]}], ")"}]}], 
     RowBox[{"r", " ", 
      SqrtBox[
       RowBox[{
        RowBox[{"4", " ", 
         SuperscriptBox["m", "2"]}], "+", 
        SuperscriptBox["s", "2"]}]]}]]}], ",", 
   RowBox[{"1", "+", "m", "+", 
    FractionBox[
     RowBox[{"8", " ", 
      SuperscriptBox["m", "2"]}], "r"], "+", 
    SqrtBox[
     RowBox[{
      SuperscriptBox["m", "2"], "+", 
      SuperscriptBox["s", "2"]}]], "-", 
    SqrtBox[
     RowBox[{
      RowBox[{"4", " ", 
       SuperscriptBox["m", "2"]}], "+", 
      SuperscriptBox["s", "2"]}]], "-", 
    FractionBox[
     RowBox[{"2", " ", "m", " ", 
      RowBox[{"(", 
       RowBox[{
        RowBox[{"8", " ", 
         SuperscriptBox["m", "2"]}], "+", 
        SuperscriptBox["s", "2"]}], ")"}]}], 
     RowBox[{"r", " ", 
      SqrtBox[
       RowBox[{
        RowBox[{"4", " ", 
         SuperscriptBox["m", "2"]}], "+", 
        SuperscriptBox["s", "2"]}]]}]]}]}], "}"}]], "Output",
 CellChangeTimes->{
  3.904285162064952*^9, 3.9042900860434103`*^9, 3.904290136149551*^9, 
   3.904290166280342*^9, 3.904290223913842*^9, 3.9046383513260307`*^9, 
   3.904638516973835*^9, 3.904638609663962*^9, 3.904639487192287*^9, 
   3.904639666976247*^9, 3.9046398412589197`*^9, {3.904713580002249*^9, 
   3.904713597427033*^9}, 3.90471373237123*^9, 3.904714679366379*^9, 
   3.90653672585251*^9, 3.909493846150898*^9, 3.9094943262872458`*^9, 
   3.9113780690012007`*^9, 3.9113782938898783`*^9, 3.911378383406013*^9, 
   3.9113784449369593`*^9, 3.911378504464678*^9, 3.911378600382017*^9, 
   3.9113786554188757`*^9, {3.91137870012495*^9, 3.911378738636989*^9}, 
   3.9113788359180117`*^9, {3.9113788674011106`*^9, 3.911378889588593*^9}, {
   3.911379033083612*^9, 3.911379057587842*^9}, 3.911379145751116*^9, 
   3.911380678818124*^9, 3.91222416915456*^9, 3.9122242502278433`*^9, 
   3.9122244405137377`*^9, 3.912224510530755*^9, {3.912224549799162*^9, 
   3.912224565323986*^9}, 3.912224686909315*^9, {3.9122249403890047`*^9, 
   3.912224956331415*^9}, 3.912224996191091*^9, 3.9122250434499397`*^9, 
   3.9122251110963306`*^9, 3.912225316777533*^9, {3.9133705931824827`*^9, 
   3.913370611986837*^9}, 3.913372472772835*^9, 3.9149226930399103`*^9, 
   3.9183025598864117`*^9, 3.9191527132128563`*^9, 3.921315669744721*^9},
 CellLabel->
  "Out[142]=",ExpressionUUID->"5064c74a-aa35-4065-aeea-458002be1da9"]
}, Open  ]],

Cell[CellGroupData[{

Cell[BoxData[{
 RowBox[{"FullSimplify", "[", 
  RowBox[{
   RowBox[{
    RowBox[{"Normal", "[", 
     RowBox[{"Series", "[", 
      RowBox[{
       RowBox[{
        RowBox[{
         RowBox[{
          RowBox[{
           RowBox[{
            RowBox[{"\[Lambda]", "/.", "qleEvals"}], "/.", "symmetrySubs"}], "/.", 
           RowBox[{"p2D", "->", "p1D"}]}], "/.", 
          RowBox[{"r", "->", 
           RowBox[{"r", " ", "\[Epsilon]"}]}]}], "/.", 
         RowBox[{"m", "->", 
          RowBox[{"m", " ", "\[Epsilon]"}]}]}], "/.", 
        RowBox[{"s", "->", 
         RowBox[{"s", " ", "\[Epsilon]"}]}]}], ",", " ", 
       RowBox[{"{", 
        RowBox[{"\[Epsilon]", ",", "0", ",", "1"}], "}"}]}], "]"}], "]"}], "/.", 
    RowBox[{"\[Epsilon]", "->", "1"}]}], ",", 
   RowBox[{"{", 
    RowBox[{
     RowBox[{"s", ">", "0"}], ",", 
     RowBox[{"m", ">", "0"}], ",", 
     RowBox[{"r", ">", "0"}]}], "}"}]}], "]"}], "\[IndentingNewLine]", 
 RowBox[{"FullSimplify", "[", 
  RowBox[{
   RowBox[{"Normal", "[", 
    RowBox[{"Series", "[", 
     RowBox[{"%", ",", " ", 
      RowBox[{"{", 
       RowBox[{"r", ",", "Infinity", ",", "1"}], "}"}]}], "]"}], "]"}], ",", 
   RowBox[{"{", 
    RowBox[{
     RowBox[{"l", ">", "0"}], ",", 
     RowBox[{"m", ">", "0"}], ",", 
     RowBox[{"r", ">", "0"}]}], "}"}]}], "]"}]}], "Input",
 CellChangeTimes->{{3.913372521855268*^9, 3.913372529763275*^9}},
 CellLabel->
  "In[143]:=",ExpressionUUID->"e1f66ac0-152a-4837-9096-ea8aa918008c"],

Cell[BoxData[
 RowBox[{"{", 
  RowBox[{
   RowBox[{"1", "+", "m", "+", 
    FractionBox[
     RowBox[{"8", " ", 
      SuperscriptBox["m", "2"]}], "r"], "-", 
    SqrtBox[
     RowBox[{
      SuperscriptBox["m", "2"], "+", 
      SuperscriptBox["s", "2"]}]], "-", 
    SqrtBox[
     RowBox[{
      RowBox[{"4", " ", 
       SuperscriptBox["m", "2"]}], "+", 
      SuperscriptBox["s", "2"]}]], "-", 
    FractionBox[
     RowBox[{"2", " ", "m", " ", 
      RowBox[{"(", 
       RowBox[{
        RowBox[{"8", " ", 
         SuperscriptBox["m", "2"]}], "+", 
        SuperscriptBox["s", "2"]}], ")"}]}], 
     RowBox[{"r", " ", 
      SqrtBox[
       RowBox[{
        RowBox[{"4", " ", 
         SuperscriptBox["m", "2"]}], "+", 
        SuperscriptBox["s", "2"]}]]}]]}], ",", 
   RowBox[{"1", "+", "m", "+", 
    FractionBox[
     RowBox[{"8", " ", 
      SuperscriptBox["m", "2"]}], "r"], "+", 
    SqrtBox[
     RowBox[{
      SuperscriptBox["m", "2"], "+", 
      SuperscriptBox["s", "2"]}]], "-", 
    SqrtBox[
     RowBox[{
      RowBox[{"4", " ", 
       SuperscriptBox["m", "2"]}], "+", 
      SuperscriptBox["s", "2"]}]], "-", 
    FractionBox[
     RowBox[{"2", " ", "m", " ", 
      RowBox[{"(", 
       RowBox[{
        RowBox[{"8", " ", 
         SuperscriptBox["m", "2"]}], "+", 
        SuperscriptBox["s", "2"]}], ")"}]}], 
     RowBox[{"r", " ", 
      SqrtBox[
       RowBox[{
        RowBox[{"4", " ", 
         SuperscriptBox["m", "2"]}], "+", 
        SuperscriptBox["s", "2"]}]]}]]}]}], "}"}]], "Output",
 CellChangeTimes->{3.913372496168322*^9, 3.9149227035520277`*^9, 
  3.918302570242407*^9, 3.919152722994259*^9, 3.921315679126113*^9},
 CellLabel->
  "Out[143]=",ExpressionUUID->"c48f2c89-10a8-4fef-a28c-2bfef15db24b"],

Cell[BoxData[
 RowBox[{"{", 
  RowBox[{
   RowBox[{"1", "+", "m", "-", 
    SqrtBox[
     RowBox[{
      SuperscriptBox["m", "2"], "+", 
      SuperscriptBox["s", "2"]}]], "-", 
    SqrtBox[
     RowBox[{
      RowBox[{"4", " ", 
       SuperscriptBox["m", "2"]}], "+", 
      SuperscriptBox["s", "2"]}]], "+", 
    FractionBox[
     RowBox[{
      RowBox[{"8", " ", 
       SuperscriptBox["m", "2"]}], "-", 
      FractionBox[
       RowBox[{"2", " ", "m", " ", 
        RowBox[{"(", 
         RowBox[{
          RowBox[{"8", " ", 
           SuperscriptBox["m", "2"]}], "+", 
          SuperscriptBox["s", "2"]}], ")"}]}], 
       SqrtBox[
        RowBox[{
         RowBox[{"4", " ", 
          SuperscriptBox["m", "2"]}], "+", 
         SuperscriptBox["s", "2"]}]]]}], "r"]}], ",", 
   RowBox[{"1", "+", "m", "+", 
    SqrtBox[
     RowBox[{
      SuperscriptBox["m", "2"], "+", 
      SuperscriptBox["s", "2"]}]], "-", 
    SqrtBox[
     RowBox[{
      RowBox[{"4", " ", 
       SuperscriptBox["m", "2"]}], "+", 
      SuperscriptBox["s", "2"]}]], "+", 
    FractionBox[
     RowBox[{
      RowBox[{"8", " ", 
       SuperscriptBox["m", "2"]}], "-", 
      FractionBox[
       RowBox[{"2", " ", "m", " ", 
        RowBox[{"(", 
         RowBox[{
          RowBox[{"8", " ", 
           SuperscriptBox["m", "2"]}], "+", 
          SuperscriptBox["s", "2"]}], ")"}]}], 
       SqrtBox[
        RowBox[{
         RowBox[{"4", " ", 
          SuperscriptBox["m", "2"]}], "+", 
         SuperscriptBox["s", "2"]}]]]}], "r"]}]}], "}"}]], "Output",
 CellChangeTimes->{3.913372496168322*^9, 3.9149227035520277`*^9, 
  3.918302570242407*^9, 3.919152722994259*^9, 3.921315679412547*^9},
 CellLabel->
  "Out[144]=",ExpressionUUID->"f9832b27-7677-4305-9479-3d6d39696a25"]
}, Open  ]],

Cell["\<\
Show the result can be written as in eqn 14 of the main text:\
\>", "Text",
 CellChangeTimes->{{3.913372314186593*^9, 
  3.9133723269403887`*^9}},ExpressionUUID->"32c8d81c-6cb1-46a3-a372-\
84db7debeebf"],

Cell[CellGroupData[{

Cell[BoxData[
 RowBox[{"Simplify", "[", 
  RowBox[{
   RowBox[{
    RowBox[{
     RowBox[{"(", 
      RowBox[{
       RowBox[{"1", "+", "m", " ", "-", " ", 
        RowBox[{"s", 
         RowBox[{"(", 
          RowBox[{"A", "-", 
           RowBox[{"Sqrt", "[", 
            RowBox[{"1", "+", 
             RowBox[{"\[Alpha]", "^", "2"}]}], "]"}]}], ")"}]}], " ", "-", 
        " ", 
        RowBox[{
         RowBox[{"(", 
          RowBox[{"m", "/", "r"}], ")"}], 
         RowBox[{"(", 
          RowBox[{
           RowBox[{"s", 
            RowBox[{
             RowBox[{"(", 
              RowBox[{
               RowBox[{"4", 
                RowBox[{"A", "^", "2"}]}], " ", "-", " ", "2"}], ")"}], "/", 
             "A"}]}], " ", "-", 
           RowBox[{"8", "m"}]}], ")"}]}]}], "/.", 
       RowBox[{"A", "->", 
        RowBox[{"Sqrt", "[", 
         RowBox[{"1", "+", 
          RowBox[{"4", 
           RowBox[{"\[Alpha]", "^", "2"}]}]}], "]"}]}]}], ")"}], " ", "-", 
     " ", 
     RowBox[{"(", 
      RowBox[{"approxEvals", "[", 
       RowBox[{"[", "2", "]"}], "]"}], ")"}]}], "/.", 
    RowBox[{"\[Alpha]", "->", 
     RowBox[{"m", "/", "s"}]}]}], ",", 
   RowBox[{
    RowBox[{"m", ">", "0"}], "&&", 
    RowBox[{"s", ">", "0"}]}]}], "]"}]], "Input",
 CellChangeTimes->{{3.9133721629184504`*^9, 3.9133723086198387`*^9}, {
  3.913372544290101*^9, 3.913372548438088*^9}},
 CellLabel->
  "In[145]:=",ExpressionUUID->"9e603dac-e3f7-4d6a-b26e-d2956984786d"],

Cell[BoxData["0"], "Output",
 CellChangeTimes->{{3.913372232987204*^9, 3.913372309086626*^9}, 
   3.91337254940654*^9, 3.914922704008821*^9, 3.9183025705620813`*^9, 
   3.9191527233130207`*^9, 3.921315679457453*^9},
 CellLabel->
  "Out[145]=",ExpressionUUID->"1bb64192-2d99-4287-a970-340aafbbb943"]
}, Open  ]],

Cell["\<\
Show further how this result can be written in terms of genetic load:\
\>", "Text",
 CellChangeTimes->{{3.913372596096731*^9, 
  3.913372606048129*^9}},ExpressionUUID->"202725d0-22e9-4d45-83da-\
a8199a17ae68"],

Cell[CellGroupData[{

Cell[BoxData[{
 RowBox[{
  RowBox[{"linearise", "[", 
   RowBox[{
    RowBox[{
     RowBox[{
      RowBox[{
       RowBox[{
        RowBox[{
         RowBox[{
          RowBox[{"p1Wm", "/.", "wSubs"}], "/.", "alleleSubs"}], "/.", 
         "qleD"}], "/.", "rsubs"}], "/.", "freqFirstOrderTermSubs"}], "/.", 
      "freqLinearTermSubs"}], "/.", "symmetrySubs"}], ",", 
    RowBox[{"{", 
     RowBox[{"m", ",", "s", ",", "r"}], "}"}]}], "]"}], 
  ";"}], "\[IndentingNewLine]", 
 RowBox[{
  RowBox[{"linearise", "[", 
   RowBox[{
    RowBox[{"1", "-", 
     RowBox[{"%", "/", 
      RowBox[{
       RowBox[{"(", 
        RowBox[{"1", "+", "s"}], ")"}], "^", "2"}]}]}], ",", 
    RowBox[{"{", 
     RowBox[{"m", ",", "s", ",", "r"}], "}"}]}], "]"}], 
  ";"}], "\[IndentingNewLine]", 
 RowBox[{
  RowBox[{"p1Load", " ", "=", " ", 
   RowBox[{
    RowBox[{"Normal", "[", 
     RowBox[{"Series", "[", 
      RowBox[{"%", ",", 
       RowBox[{"{", 
        RowBox[{"r", ",", "Infinity", ",", "1"}], "}"}]}], "]"}], "]"}], "//",
     "Simplify"}]}], ";"}], "\[IndentingNewLine]", 
 RowBox[{
  RowBox[{"1", "+", "p1Load", "  ", "-", 
   RowBox[{"(", 
    RowBox[{"m", "+", "s"}], ")"}], "+", 
   SqrtBox[
    RowBox[{
     SuperscriptBox["m", "2"], "+", 
     SuperscriptBox["s", "2"]}]], "-", 
   RowBox[{"(", 
    RowBox[{"approxEvals", "[", 
     RowBox[{"[", "2", "]"}], "]"}], ")"}]}], "//", 
  "FullSimplify"}]}], "Input",
 CellChangeTimes->{{3.913372415618579*^9, 3.913372421110321*^9}, {
   3.913372563432691*^9, 3.9133725675311737`*^9}, 3.913372607926353*^9},
 CellLabel->
  "In[146]:=",ExpressionUUID->"0c5e1187-bdfd-4e0d-bfe7-0ffc545bd850"],

Cell[BoxData["0"], "Output",
 CellChangeTimes->{3.913372421887033*^9, 3.91337256798652*^9, 
  3.9149227050463448`*^9, 3.9183025715282307`*^9, 3.919152724252945*^9, 
  3.921315680428005*^9},
 CellLabel->
  "Out[149]=",ExpressionUUID->"d18da4ee-0af8-4f71-815c-6af31f903d54"]
}, Open  ]],

Cell["\<\
In the limit of weak migration, this can be written L - m, similar to Proulx \
& Teotonio 2022, Proulx & Philips 2005\
\>", "Text",
 CellChangeTimes->{{3.9133728408350143`*^9, 3.913372890787471*^9}, {
  3.914922657742111*^9, 
  3.914922664885557*^9}},ExpressionUUID->"6c4d6a67-6f58-402a-939b-\
9c96a0f82c7f"],

Cell[CellGroupData[{

Cell[BoxData[{
 RowBox[{
  RowBox[{"linearise", "[", 
   RowBox[{
    RowBox[{
     RowBox[{
      RowBox[{
       RowBox[{
        RowBox[{
         RowBox[{
          RowBox[{"p1Wm", "/.", "wSubs"}], "/.", "alleleSubs"}], "/.", 
         "qleD"}], "/.", "rsubs"}], "/.", "freqFirstOrderTermSubs"}], "/.", 
      "freqLinearTermSubs"}], "/.", "symmetrySubs"}], ",", 
    RowBox[{"{", 
     RowBox[{"m", ",", "s", ",", "r"}], "}"}]}], "]"}], 
  ";"}], "\[IndentingNewLine]", 
 RowBox[{
  RowBox[{"linearise", "[", 
   RowBox[{
    RowBox[{"1", "-", 
     RowBox[{"%", "/", 
      RowBox[{
       RowBox[{"(", 
        RowBox[{"1", "+", "s"}], ")"}], "^", "2"}]}]}], ",", 
    RowBox[{"{", 
     RowBox[{"m", ",", "s", ",", "r"}], "}"}]}], "]"}], 
  ";"}], "\[IndentingNewLine]", 
 RowBox[{
  RowBox[{"p1LoadWeakm", " ", "=", " ", 
   RowBox[{
    RowBox[{"Simplify", "[", 
     RowBox[{
      RowBox[{"Normal", "[", 
       RowBox[{"Series", "[", 
        RowBox[{"%", ",", 
         RowBox[{"{", 
          RowBox[{"m", ",", "0", ",", "1"}], "}"}]}], "]"}], "]"}], ",", 
      RowBox[{"s", ">", "0"}]}], "]"}], "//", "Simplify"}]}], 
  ";"}], "\[IndentingNewLine]", 
 RowBox[{
  RowBox[{"Simplify", "[", 
   RowBox[{
    RowBox[{"Normal", "[", 
     RowBox[{"Series", "[", 
      RowBox[{
       RowBox[{"approxEvals", "[", 
        RowBox[{"[", "2", "]"}], "]"}], ",", 
       RowBox[{"{", 
        RowBox[{"m", ",", "0", ",", "1"}], "}"}]}], "]"}], "]"}], ",", 
    RowBox[{"s", ">", "0"}]}], "]"}], ";"}], "\[IndentingNewLine]", 
 RowBox[{
  RowBox[{"1", "+", "p1LoadWeakm", "  ", "-", "m", " ", "-", 
   RowBox[{"(", "%", ")"}]}], "//", "FullSimplify"}]}], "Input",
 CellChangeTimes->{{3.9133726356455584`*^9, 3.913372698422017*^9}, {
  3.913372743248496*^9, 3.913372836275022*^9}},
 CellLabel->
  "In[150]:=",ExpressionUUID->"e1e60f57-ac04-4ae7-9ec5-d767b78fcf0b"],

Cell[BoxData["0"], "Output",
 CellChangeTimes->{{3.913372644585485*^9, 3.913372653731292*^9}, {
   3.913372685405303*^9, 3.913372700810334*^9}, {3.913372755894455*^9, 
   3.913372836594082*^9}, 3.914922705232038*^9, 3.9183025715980883`*^9, 
   3.919152724323854*^9, 3.921315680503193*^9},
 CellLabel->
  "Out[154]=",ExpressionUUID->"362fccf8-d99a-45e3-a768-9224851f08af"]
}, Open  ]]
}, Open  ]]
}, Open  ]],

Cell[CellGroupData[{

Cell["Numerically solved invasion probability", "Subsection",
 CellChangeTimes->{{3.90471457082302*^9, 3.904714573210305*^9}, {
  3.913375399803544*^9, 
  3.913375409849721*^9}},ExpressionUUID->"4d55a720-9e28-43e2-ac63-\
c5be2b0ba21c"],

Cell["\<\
Numerically solve the simultaneous equations from the branching process and \
calculate the invasion probability given capture, and the weighted \
probability once we also include the probability of capture (establishment).\
\>", "Text",
 CellChangeTimes->{{3.913372981412414*^9, 
  3.913373051716833*^9}},ExpressionUUID->"1da04e50-ef20-4281-9e91-\
44d6ab3a14cf"],

Cell[BoxData[{
 RowBox[{
  RowBox[{
   RowBox[{"branchinginv1", "[", 
    RowBox[{"M12_", ",", "M21_", ",", "S1_", ",", "S2_", ",", "R_"}], "]"}], ":=",
    "\[IndentingNewLine]", "\[IndentingNewLine]", 
   RowBox[{"If", "[", 
    RowBox[{
     RowBox[{
      RowBox[{"Max", "[", 
       RowBox[{"M12", ",", "M21"}], "]"}], "<", 
      RowBox[{"Min", "[", 
       RowBox[{"S1", ",", "S2"}], "]"}]}], ",", 
     RowBox[{"With", "[", 
      RowBox[{
       RowBox[{"{", 
        RowBox[{"freqs", "=", 
         RowBox[{"Flatten", "[", 
          RowBox[{"twoDemeHapFreqsNum", "[", 
           RowBox[{"M12", ",", "M21", ",", "S1", ",", "S2", ",", "R"}], "]"}],
           "]"}]}], "}"}], ",", "\[IndentingNewLine]", 
       RowBox[{
        RowBox[{
         RowBox[{
          RowBox[{
           RowBox[{
            RowBox[{"(", 
             RowBox[{"(", 
              RowBox[{"1", "-", "z1"}], ")"}], ")"}], 
            RowBox[{
             RowBox[{"(", "p1g11", ")"}], "/", 
             RowBox[{"(", 
              RowBox[{"p1g11", "+", "p2g11"}], ")"}]}]}], " ", "+", " ", 
           RowBox[{
            RowBox[{"(", 
             RowBox[{"(", 
              RowBox[{"1", "-", "z2"}], ")"}], ")"}], 
            RowBox[{
             RowBox[{"(", "p2g11", ")"}], "/", 
             RowBox[{"(", 
              RowBox[{"p1g11", "+", "p2g11"}], ")"}]}]}]}], "/.", 
          "equilSubs"}], "/.", "freqs"}], "/.", 
        RowBox[{"FindRoot", "[", 
         RowBox[{
          RowBox[{
           RowBox[{"(", 
            RowBox[{
             RowBox[{
              RowBox[{
               RowBox[{
                RowBox[{
                 RowBox[{
                  RowBox[{
                   RowBox[{
                    RowBox[{
                    RowBox[{
                    RowBox[{
                    RowBox[{"{", 
                    RowBox[{
                    RowBox[{"Exp", "[", 
                    RowBox[{"-", 
                    RowBox[{"(", 
                    RowBox[{
                    RowBox[{
                    RowBox[{"mat", "[", 
                    RowBox[{"[", 
                    RowBox[{"1", ",", "1"}], "]"}], "]"}], 
                    RowBox[{"(", 
                    RowBox[{"1", "-", "z1"}], ")"}]}], " ", "+", " ", 
                    RowBox[{
                    RowBox[{"mat", "[", 
                    RowBox[{"[", 
                    RowBox[{"1", ",", "2"}], "]"}], "]"}], 
                    RowBox[{"(", 
                    RowBox[{"1", "-", "z2"}], ")"}]}]}], ")"}]}], "]"}], ",", 
                    
                    RowBox[{"Exp", "[", 
                    RowBox[{"-", 
                    RowBox[{"(", 
                    RowBox[{
                    RowBox[{
                    RowBox[{"mat", "[", 
                    RowBox[{"[", 
                    RowBox[{"2", ",", "1"}], "]"}], "]"}], 
                    RowBox[{"(", 
                    RowBox[{"1", "-", "z1"}], ")"}]}], " ", "+", " ", 
                    RowBox[{
                    RowBox[{"mat", "[", 
                    RowBox[{"[", 
                    RowBox[{"2", ",", "2"}], "]"}], "]"}], 
                    RowBox[{"(", 
                    RowBox[{"1", "-", "z2"}], ")"}]}]}], ")"}]}], "]"}]}], 
                    "}"}], "/.", 
                    RowBox[{"wbar1", "\[Rule]", "p1Wm"}]}], "/.", 
                    RowBox[{"wbar2", "\[Rule]", "p2Wm"}]}], "/.", "wSubs"}], "/.", 
                    RowBox[{"m12", "\[Rule]", "M12"}]}], "/.", 
                   RowBox[{"m21", "\[Rule]", "M21"}]}], "/.", 
                  RowBox[{"s1", "\[Rule]", "S1"}]}], "/.", 
                 RowBox[{"s2", "\[Rule]", "S2"}]}], "/.", 
                RowBox[{"r", "\[Rule]", "R"}]}], "/.", "equilSubs"}], "/.", 
              "equilSubs"}], "/.", "freqs"}], ")"}], " ", "\[Equal]", " ", 
           RowBox[{"{", 
            RowBox[{"z1", ",", "z2"}], "}"}]}], ",", 
          RowBox[{"{", 
           RowBox[{
            RowBox[{"{", 
             RowBox[{"z1", ",", "0"}], "}"}], ",", 
            RowBox[{"{", 
             RowBox[{"z2", ",", "0"}], "}"}]}], "}"}]}], "]"}]}]}], "]"}], 
     ",", "Null"}], "]"}]}], "\[IndentingNewLine]"}], "\[IndentingNewLine]", 
 RowBox[{
  RowBox[{
   RowBox[{"branchinginv1weighted", "[", 
    RowBox[{"M12_", ",", "M21_", ",", "S1_", ",", "S2_", ",", "R_"}], "]"}], ":=",
    "\[IndentingNewLine]", "\[IndentingNewLine]", 
   RowBox[{"If", "[", 
    RowBox[{
     RowBox[{
      RowBox[{"Max", "[", 
       RowBox[{"M12", ",", "M21"}], "]"}], "<", 
      RowBox[{"Min", "[", 
       RowBox[{"S1", ",", "S2"}], "]"}]}], ",", 
     RowBox[{"With", "[", 
      RowBox[{
       RowBox[{"{", 
        RowBox[{"freqs", "=", 
         RowBox[{"Flatten", "[", 
          RowBox[{"twoDemeHapFreqsNum", "[", 
           RowBox[{"M12", ",", "M21", ",", "S1", ",", "S2", ",", "R"}], "]"}],
           "]"}]}], "}"}], ",", "\[IndentingNewLine]", 
       RowBox[{
        RowBox[{
         RowBox[{
          RowBox[{"(", 
           RowBox[{
            RowBox[{
             RowBox[{"(", 
              RowBox[{"1", "-", "z1"}], ")"}], "*", "p1g11"}], " ", "+", " ", 
            
            RowBox[{
             RowBox[{"(", 
              RowBox[{"1", "-", "z2"}], ")"}], "*", "p2g11"}]}], ")"}], "/.", 
          
          RowBox[{"FindRoot", "[", 
           RowBox[{
            RowBox[{
             RowBox[{"(", 
              RowBox[{
               RowBox[{
                RowBox[{
                 RowBox[{
                  RowBox[{
                   RowBox[{
                    RowBox[{
                    RowBox[{
                    RowBox[{
                    RowBox[{
                    RowBox[{
                    RowBox[{"{", 
                    RowBox[{
                    RowBox[{"Exp", "[", 
                    RowBox[{"-", 
                    RowBox[{"(", 
                    RowBox[{
                    RowBox[{
                    RowBox[{"mat", "[", 
                    RowBox[{"[", 
                    RowBox[{"1", ",", "1"}], "]"}], "]"}], 
                    RowBox[{"(", 
                    RowBox[{"1", "-", "z1"}], ")"}]}], " ", "+", " ", 
                    RowBox[{
                    RowBox[{"mat", "[", 
                    RowBox[{"[", 
                    RowBox[{"1", ",", "2"}], "]"}], "]"}], 
                    RowBox[{"(", 
                    RowBox[{"1", "-", "z2"}], ")"}]}]}], ")"}]}], "]"}], ",", 
                    
                    RowBox[{"Exp", "[", 
                    RowBox[{"-", 
                    RowBox[{"(", 
                    RowBox[{
                    RowBox[{
                    RowBox[{"mat", "[", 
                    RowBox[{"[", 
                    RowBox[{"2", ",", "1"}], "]"}], "]"}], 
                    RowBox[{"(", 
                    RowBox[{"1", "-", "z1"}], ")"}]}], " ", "+", " ", 
                    RowBox[{
                    RowBox[{"mat", "[", 
                    RowBox[{"[", 
                    RowBox[{"2", ",", "2"}], "]"}], "]"}], 
                    RowBox[{"(", 
                    RowBox[{"1", "-", "z2"}], ")"}]}]}], ")"}]}], "]"}]}], 
                    "}"}], "/.", 
                    RowBox[{"wbar1", "\[Rule]", "p1Wm"}]}], "/.", 
                    RowBox[{"wbar2", "\[Rule]", "p2Wm"}]}], "/.", "wSubs"}], "/.", 
                    RowBox[{"m12", "\[Rule]", "M12"}]}], "/.", 
                    RowBox[{"m21", "\[Rule]", "M21"}]}], "/.", 
                    RowBox[{"s1", "\[Rule]", "S1"}]}], "/.", 
                   RowBox[{"s2", "\[Rule]", "S2"}]}], "/.", 
                  RowBox[{"r", "\[Rule]", "R"}]}], "/.", "equilSubs"}], "/.", 
                "equilSubs"}], "/.", "freqs"}], ")"}], " ", "\[Equal]", " ", 
             RowBox[{"{", 
              RowBox[{"z1", ",", "z2"}], "}"}]}], ",", 
            RowBox[{"{", 
             RowBox[{
              RowBox[{"{", 
               RowBox[{"z1", ",", "0"}], "}"}], ",", 
              RowBox[{"{", 
               RowBox[{"z2", ",", "0"}], "}"}]}], "}"}]}], "]"}]}], "/.", 
         "equilSubs"}], "/.", "freqs"}]}], "]"}], ",", "Null"}], "]"}]}], 
  "\[IndentingNewLine]"}], "\[IndentingNewLine]", 
 RowBox[{
  RowBox[{"branchinginv2weighted", "[", 
   RowBox[{"M12_", ",", "M21_", ",", "S1_", ",", "S2_", ",", "R_"}], "]"}], ":=",
   "\[IndentingNewLine]", "\[IndentingNewLine]", 
  RowBox[{"If", "[", 
   RowBox[{
    RowBox[{
     RowBox[{"Max", "[", 
      RowBox[{"M12", ",", "M21"}], "]"}], "<", 
     RowBox[{"Min", "[", 
      RowBox[{"S1", ",", "S2"}], "]"}]}], ",", 
    RowBox[{"With", "[", 
     RowBox[{
      RowBox[{"{", 
       RowBox[{"freqs", "=", 
        RowBox[{"Flatten", "[", 
         RowBox[{"twoDemeHapFreqsNum", "[", 
          RowBox[{"M12", ",", "M21", ",", "S1", ",", "S2", ",", "R"}], "]"}], 
         "]"}]}], "}"}], ",", "\[IndentingNewLine]", 
      RowBox[{
       RowBox[{
        RowBox[{
         RowBox[{"(", 
          RowBox[{
           RowBox[{
            RowBox[{"(", 
             RowBox[{"1", "-", "z1"}], ")"}], "*", "p1g22"}], " ", "+", " ", 
           RowBox[{
            RowBox[{"(", 
             RowBox[{"1", "-", "z2"}], ")"}], "*", "p2g22"}]}], ")"}], "/.", 
         RowBox[{"FindRoot", "[", 
          RowBox[{
           RowBox[{
            RowBox[{"(", 
             RowBox[{
              RowBox[{
               RowBox[{
                RowBox[{
                 RowBox[{
                  RowBox[{
                   RowBox[{
                    RowBox[{
                    RowBox[{
                    RowBox[{
                    RowBox[{
                    RowBox[{"{", 
                    RowBox[{
                    RowBox[{"Exp", "[", 
                    RowBox[{"-", 
                    RowBox[{"(", 
                    RowBox[{
                    RowBox[{
                    RowBox[{"mat2", "[", 
                    RowBox[{"[", 
                    RowBox[{"1", ",", "1"}], "]"}], "]"}], 
                    RowBox[{"(", 
                    RowBox[{"1", "-", "z1"}], ")"}]}], " ", "+", " ", 
                    RowBox[{
                    RowBox[{"mat2", "[", 
                    RowBox[{"[", 
                    RowBox[{"1", ",", "2"}], "]"}], "]"}], 
                    RowBox[{"(", 
                    RowBox[{"1", "-", "z2"}], ")"}]}]}], ")"}]}], "]"}], ",", 
                    
                    RowBox[{"Exp", "[", 
                    RowBox[{"-", 
                    RowBox[{"(", 
                    RowBox[{
                    RowBox[{
                    RowBox[{"mat2", "[", 
                    RowBox[{"[", 
                    RowBox[{"2", ",", "1"}], "]"}], "]"}], 
                    RowBox[{"(", 
                    RowBox[{"1", "-", "z1"}], ")"}]}], " ", "+", " ", 
                    RowBox[{
                    RowBox[{"mat2", "[", 
                    RowBox[{"[", 
                    RowBox[{"2", ",", "2"}], "]"}], "]"}], 
                    RowBox[{"(", 
                    RowBox[{"1", "-", "z2"}], ")"}]}]}], ")"}]}], "]"}]}], 
                    "}"}], "/.", 
                    RowBox[{"wbar1", "\[Rule]", "p1Wm"}]}], "/.", 
                    RowBox[{"wbar2", "\[Rule]", "p2Wm"}]}], "/.", "wSubs"}], "/.", 
                    RowBox[{"m12", "\[Rule]", "M12"}]}], "/.", 
                    RowBox[{"m21", "\[Rule]", "M21"}]}], "/.", 
                   RowBox[{"s1", "\[Rule]", "S1"}]}], "/.", 
                  RowBox[{"s2", "\[Rule]", "S2"}]}], "/.", 
                 RowBox[{"r", "\[Rule]", "R"}]}], "/.", "equilSubs"}], "/.", 
               "equilSubs"}], "/.", "freqs"}], ")"}], " ", "\[Equal]", " ", 
            RowBox[{"{", 
             RowBox[{"z1", ",", "z2"}], "}"}]}], ",", 
           RowBox[{"{", 
            RowBox[{
             RowBox[{"{", 
              RowBox[{"z1", ",", "0"}], "}"}], ",", 
             RowBox[{"{", 
              RowBox[{"z2", ",", "0"}], "}"}]}], "}"}]}], "]"}]}], "/.", 
        "equilSubs"}], "/.", "freqs"}]}], "]"}], ",", "Null"}], 
   "]"}]}]}], "Input",
 CellChangeTimes->{{3.904731299578211*^9, 3.904731306273817*^9}, {
  3.906096626873063*^9, 3.9060966642200947`*^9}, {3.90610651260391*^9, 
  3.9061065298961163`*^9}, {3.906107347777279*^9, 3.906107359515506*^9}, {
  3.906107790355365*^9, 3.906107793501432*^9}, {3.909494812678358*^9, 
  3.90949483237956*^9}, {3.9094949431011553`*^9, 3.909494975655045*^9}, {
  3.909495006656106*^9, 3.9094950100832233`*^9}, {3.909495049847836*^9, 
  3.909495051023423*^9}, {3.909495194949189*^9, 3.909495205528758*^9}, {
  3.909735885622408*^9, 3.90973591182826*^9}, {3.914922282376096*^9, 
  3.914922282379287*^9}},
 CellLabel->
  "In[155]:=",ExpressionUUID->"c1597bc2-00ff-4e40-bb8b-74153c717237"]
}, Open  ]]
}, Open  ]],

Cell[CellGroupData[{

Cell["Figures", "Section",
 CellChangeTimes->{{3.909494792676978*^9, 3.909494794313876*^9}, {
  3.9133730597144136`*^9, 
  3.9133730601695967`*^9}},ExpressionUUID->"c7c6ff0a-b5b6-4698-bfce-\
516e673f05d3"],

Cell[CellGroupData[{

Cell["Fig 1", "Subsubsection",
 CellChangeTimes->{{3.920366952382209*^9, 
  3.9203669528584557`*^9}},ExpressionUUID->"90fd4fa1-8915-49d3-8155-\
68b7901f68c1"],

Cell[CellGroupData[{

Cell[BoxData[{
 RowBox[{
  RowBox[{
   RowBox[{"twoDemeSymmPlot1", " ", "=", " ", 
    RowBox[{"DiscretePlot", "[", 
     RowBox[{
      RowBox[{"{", 
       RowBox[{
        RowBox[{"branchinginv1", "[", 
         RowBox[{"0.001", ",", "0.001", ",", "S", ",", "S", ",", "0.01"}], 
         "]"}], ",", 
        RowBox[{"branchinginv1", "[", 
         RowBox[{"0.001", ",", "0.001", ",", "S", ",", "S", ",", "0.05"}], 
         "]"}], ",", 
        RowBox[{"branchinginv1", "[", 
         RowBox[{"0.001", ",", "0.001", ",", "S", ",", "S", ",", "0.15"}], 
         "]"}]}], "}"}], ",", 
      RowBox[{"{", 
       RowBox[{"S", ",", "0.001", ",", "0.05", ",", "0.0005"}], "}"}], ",", 
      RowBox[{"PlotRange", "\[Rule]", 
       RowBox[{"{", 
        RowBox[{"0", ",", "0.0025"}], "}"}]}], ",", 
      RowBox[{"Filling", "\[Rule]", "None"}], ",", 
      RowBox[{"Joined", "\[Rule]", "True"}], ",", 
      RowBox[{"PlotStyle", "\[Rule]", 
       RowBox[{"{", 
        RowBox[{
         RowBox[{"{", 
          RowBox[{"Black", ",", "Dashed", ",", "Thick"}], "}"}], ",", 
         RowBox[{"{", 
          RowBox[{"Blue", ",", "Dashed", ",", "Thick"}], "}"}], ",", 
         RowBox[{"{", 
          RowBox[{"Red", ",", "Dashed", ",", "Thick"}], "}"}]}], "}"}]}], ",", 
      RowBox[{"AxesLabel", "\[Rule]", 
       RowBox[{"{", 
        RowBox[{
         RowBox[{"Style", "[", 
          RowBox[{
           RowBox[{"Text", "[", "\"\<s\>\"", "]"}], ",", 
           RowBox[{"FontSize", "->", "12"}]}], "]"}], ",", 
         RowBox[{"Style", "[", 
          RowBox[{
           RowBox[{"Text", "[", "\"\<invasion \\nprobability\>\"", "]"}], ",", 
           RowBox[{"FontSize", "->", "12"}]}], "]"}]}], "}"}]}], ",", 
      RowBox[{"TicksStyle", "\[Rule]", 
       RowBox[{"Directive", "[", 
        RowBox[{"\"\<Label\>\"", ",", " ", "10"}], "]"}]}], ",", 
      RowBox[{"AxesStyle", "\[Rule]", "Thick"}], ",", 
      RowBox[{"ImageSize", "->", "Small"}], ",", 
      RowBox[{"Ticks", "->", 
       RowBox[{"{", 
        RowBox[{
         RowBox[{"{", 
          RowBox[{"0.001", ",", "0.001"}], "}"}], ",", "0.002", ",", 
         "0.003"}], "}"}]}], ",", " ", 
      RowBox[{"Epilog", "->", 
       RowBox[{"{", 
        RowBox[{"Text", "[", 
         RowBox[{
          RowBox[{"Style", "[", 
           RowBox[{"\"\<A\>\"", ",", "14", ",", "Black"}], "]"}], ",", 
          RowBox[{"{", 
           RowBox[{"0.0035", ",", "0.0023"}], "}"}]}], "]"}], "}"}]}]}], 
     "]"}]}], ";"}], "\[IndentingNewLine]", 
  "\[IndentingNewLine]"}], "\[IndentingNewLine]", 
 RowBox[{
  RowBox[{
   RowBox[{"CIplt1", "=", " ", 
    RowBox[{"DiscretePlot", "[", 
     RowBox[{
      RowBox[{"{", 
       RowBox[{
        RowBox[{"branchinginv1", "[", 
         RowBox[{"0", ",", "0.001", ",", "S", ",", "S", ",", "0.01"}], "]"}], 
        ",", 
        RowBox[{"branchinginv1", "[", 
         RowBox[{"0", ",", "0.001", ",", "S", ",", "S", ",", "0.05"}], "]"}], 
        ",", 
        RowBox[{"branchinginv1", "[", 
         RowBox[{"0", ",", "0.001", ",", "S", ",", "S", ",", "0.15"}], 
         "]"}]}], "}"}], ",", 
      RowBox[{"{", 
       RowBox[{"S", ",", "0.001", ",", "0.05", ",", "0.0005"}], "}"}], ",", 
      RowBox[{"PlotRange", "\[Rule]", 
       RowBox[{"{", 
        RowBox[{"0", ",", "0.0025"}], "}"}]}], ",", 
      RowBox[{"Filling", "\[Rule]", "None"}], ",", 
      RowBox[{"Joined", "\[Rule]", "True"}], ",", " ", 
      RowBox[{"AxesLabel", "\[Rule]", 
       RowBox[{"{", 
        RowBox[{"\"\<s\>\"", ",", " ", "\"\<invasion probability\>\""}], 
        "}"}]}], ",", 
      RowBox[{"PlotStyle", "\[Rule]", 
       RowBox[{"{", 
        RowBox[{
         RowBox[{"{", 
          RowBox[{"Black", ",", "Thick"}], "}"}], ",", 
         RowBox[{"{", 
          RowBox[{"Blue", ",", "Thick"}], "}"}], ",", 
         RowBox[{"{", 
          RowBox[{"Red", ",", "Thick"}], "}"}]}], "}"}]}], ",", 
      RowBox[{"AxesStyle", "\[Rule]", "Thick"}], ",", 
      RowBox[{"TicksStyle", "\[Rule]", 
       RowBox[{"Directive", "[", 
        RowBox[{"\"\<Label\>\"", ",", " ", "10"}], "]"}]}]}], "]"}]}], ";"}], 
  "\[IndentingNewLine]"}], "\n", 
 RowBox[{
  RowBox[{
   RowBox[{"twoDemeSymmPlot2", " ", "=", " ", 
    RowBox[{"DiscretePlot", "[", 
     RowBox[{
      RowBox[{"{", 
       RowBox[{
        RowBox[{"branchinginv1", "[", 
         RowBox[{"0.01", ",", "0.01", ",", "S", ",", "S", ",", "0.01"}], 
         "]"}], ",", 
        RowBox[{"branchinginv1", "[", 
         RowBox[{"0.01", ",", "0.01", ",", "S", ",", "S", ",", "0.05"}], 
         "]"}], ",", 
        RowBox[{"branchinginv1", "[", 
         RowBox[{"0.01", ",", "0.01", ",", "S", ",", "S", ",", "0.15"}], 
         "]"}]}], "}"}], ",", 
      RowBox[{"{", 
       RowBox[{"S", ",", "0.01", ",", "0.05", ",", "0.0005"}], "}"}], ",", 
      RowBox[{"PlotRange", "\[Rule]", 
       RowBox[{"{", 
        RowBox[{"0", ",", "0.025"}], "}"}]}], ",", 
      RowBox[{"Filling", "\[Rule]", "None"}], ",", 
      RowBox[{"Joined", "\[Rule]", "True"}], ",", 
      RowBox[{"PlotStyle", "\[Rule]", 
       RowBox[{"{", 
        RowBox[{
         RowBox[{"{", 
          RowBox[{"Black", ",", "Dashed", ",", "Thick"}], "}"}], ",", 
         RowBox[{"{", 
          RowBox[{"Blue", ",", "Dashed", ",", "Thick"}], "}"}], ",", 
         RowBox[{"{", 
          RowBox[{"Red", ",", "Dashed", ",", "Thick"}], "}"}]}], "}"}]}], ",", 
      RowBox[{"AxesLabel", "\[Rule]", 
       RowBox[{"{", 
        RowBox[{
         RowBox[{"Style", "[", 
          RowBox[{
           RowBox[{"Text", "[", "\"\<s\>\"", "]"}], ",", 
           RowBox[{"FontSize", "->", "12"}]}], "]"}], ",", 
         RowBox[{"Style", "[", 
          RowBox[{
           RowBox[{"Text", "[", "\"\< \\n\>\"", "]"}], ",", 
           RowBox[{"FontSize", "->", "12"}]}], "]"}]}], "}"}]}], ",", 
      RowBox[{"TicksStyle", "\[Rule]", 
       RowBox[{"Directive", "[", 
        RowBox[{"\"\<Label\>\"", ",", " ", "10"}], "]"}]}], ",", 
      RowBox[{"AxesStyle", "\[Rule]", "Thick"}], ",", 
      RowBox[{"ImageSize", "->", "Small"}], ",", 
      RowBox[{"Epilog", "->", 
       RowBox[{"{", 
        RowBox[{"Text", "[", 
         RowBox[{
          RowBox[{"Style", "[", 
           RowBox[{"\"\<B\>\"", ",", "14", ",", "Black"}], "]"}], ",", 
          RowBox[{"{", 
           RowBox[{"0.013", ",", "0.023"}], "}"}]}], "]"}], "}"}]}]}], 
     "]"}]}], ";"}], "\[IndentingNewLine]", 
  "\[IndentingNewLine]"}], "\[IndentingNewLine]", 
 RowBox[{
  RowBox[{
   RowBox[{"CIplt2", "=", " ", 
    RowBox[{"DiscretePlot", "[", 
     RowBox[{
      RowBox[{"{", 
       RowBox[{
        RowBox[{"branchinginv1", "[", 
         RowBox[{"0", ",", "0.01", ",", "S", ",", "S", ",", "0.01"}], "]"}], 
        ",", 
        RowBox[{"branchinginv1", "[", 
         RowBox[{"0", ",", "0.01", ",", "S", ",", "S", ",", "0.05"}], "]"}], 
        ",", 
        RowBox[{"branchinginv1", "[", 
         RowBox[{"0", ",", "0.01", ",", "S", ",", "S", ",", "0.15"}], "]"}]}],
        "}"}], ",", 
      RowBox[{"{", 
       RowBox[{"S", ",", "0.01", ",", "0.05", ",", "0.0005"}], "}"}], ",", 
      RowBox[{"PlotRange", "\[Rule]", 
       RowBox[{"{", 
        RowBox[{"0", ",", "0.025"}], "}"}]}], ",", 
      RowBox[{"Filling", "\[Rule]", "None"}], ",", 
      RowBox[{"Joined", "\[Rule]", "True"}], ",", " ", 
      RowBox[{"AxesLabel", "\[Rule]", 
       RowBox[{"{", 
        RowBox[{"\"\<s\>\"", ",", " ", "\"\<\>\""}], "}"}]}], ",", 
      RowBox[{"PlotStyle", "\[Rule]", 
       RowBox[{"{", 
        RowBox[{
         RowBox[{"{", 
          RowBox[{"Black", ",", "Thick"}], "}"}], ",", 
         RowBox[{"{", 
          RowBox[{"Blue", ",", "Thick"}], "}"}], ",", 
         RowBox[{"{", 
          RowBox[{"Red", ",", "Thick"}], "}"}]}], "}"}]}], ",", 
      RowBox[{"AxesStyle", "\[Rule]", "Thick"}], ",", 
      RowBox[{"TicksStyle", "\[Rule]", 
       RowBox[{"Directive", "[", 
        RowBox[{"\"\<Label\>\"", ",", " ", "10"}], "]"}]}]}], "]"}]}], ";"}], 
  "\[IndentingNewLine]"}], "\[IndentingNewLine]", 
 RowBox[{"Grid", "[", 
  RowBox[{"{", 
   RowBox[{
    RowBox[{"{", 
     RowBox[{
      RowBox[{"Show", "[", 
       RowBox[{"{", 
        RowBox[{"twoDemeSymmPlot1", ",", "CIplt1"}], "}"}], "]"}], ",", 
      RowBox[{"Show", "[", 
       RowBox[{"{", 
        RowBox[{"twoDemeSymmPlot2", ",", "CIplt2"}], "}"}], "]"}]}], 
     RowBox[{"(*", 
      RowBox[{",", 
       RowBox[{"Show", "[", 
        RowBox[{"{", 
         RowBox[{"twoDemeSymmPlot3", ",", "CIplt3"}], "}"}], "]"}]}], "*)"}], 
     "}"}], ",", 
    RowBox[{"{", "}"}]}], "}"}], "]"}]}], "Input",
 CellChangeTimes->{{3.906024356154769*^9, 3.906024463375119*^9}, {
   3.906024495926712*^9, 3.906024497918666*^9}, {3.9060245286563168`*^9, 
   3.9060245967989264`*^9}, {3.9060246471285353`*^9, 3.906024753176152*^9}, {
   3.9060941318095016`*^9, 3.906094186047751*^9}, {3.906094229486601*^9, 
   3.906094381586486*^9}, 3.90609443599479*^9, {3.906094467904703*^9, 
   3.9060944986977882`*^9}, {3.906094544620083*^9, 3.906094595267963*^9}, {
   3.906094639232114*^9, 3.9060946589427767`*^9}, {3.906094723626796*^9, 
   3.906094724822966*^9}, {3.906094831671988*^9, 3.906094841239019*^9}, {
   3.9060957179367733`*^9, 3.906095738138068*^9}, {3.9094946741558857`*^9, 
   3.909494682626821*^9}, 3.90949486936909*^9, 3.909644420445922*^9, {
   3.9097356621257687`*^9, 3.909735838408452*^9}, {3.9097359445843573`*^9, 
   3.9097359848089523`*^9}, {3.909736022634832*^9, 3.909736039456916*^9}, {
   3.909736946840871*^9, 3.9097369974214277`*^9}, {3.909746841313308*^9, 
   3.909746905309977*^9}, {3.9185396747971992`*^9, 3.918539682009989*^9}, {
   3.9185406511411963`*^9, 3.918540707117586*^9}, {3.9185408251729193`*^9, 
   3.918540885204247*^9}, {3.918540949677916*^9, 3.91854096131964*^9}, {
   3.919154010007407*^9, 3.919154012870895*^9}, {3.919154455291161*^9, 
   3.9191546121923103`*^9}, {3.9191546480279512`*^9, 3.919154781669127*^9}, {
   3.919154860759777*^9, 3.919154863432892*^9}, {3.9191548935774117`*^9, 
   3.91915489517728*^9}, {3.91915553271476*^9, 3.919155544859725*^9}, {
   3.919155602979445*^9, 3.919155631113408*^9}, {3.919155830682694*^9, 
   3.919155858589451*^9}, {3.919155893541458*^9, 3.919155934284216*^9}, 
   3.919155965225347*^9, 3.919158081003839*^9, 3.919163656958022*^9, {
   3.9192467818564777`*^9, 3.9192468295704403`*^9}, {3.919246868851858*^9, 
   3.9192468691391706`*^9}},
 CellLabel->
  "In[158]:=",ExpressionUUID->"9ebe9e39-dfdd-4948-90cf-be8dfc65510c"],

Cell[BoxData[
 TagBox[GridBox[{
    {
     GraphicsBox[{{{{
          {GrayLevel[0], PointSize[0.0055000000000000005`], Thickness[Large], 
           Dashing[{Small, Small}], 
           TagBox[{},
            Annotation[#, "Charting`Private`Tag$153403#1"]& ]}, 
          {RGBColor[0, 0, 1], PointSize[0.0055000000000000005`], Thickness[
           Large], Dashing[{Small, Small}], 
           TagBox[{},
            Annotation[#, "Charting`Private`Tag$153403#2"]& ]}, 
          {RGBColor[1, 0, 0], PointSize[0.0055000000000000005`], Thickness[
           Large], Dashing[{Small, Small}], 
           TagBox[{},
            Annotation[#, "Charting`Private`Tag$153403#3"]& ]}}, {
          TagBox[
           {GrayLevel[0], PointSize[0.0055000000000000005`], Thickness[Large],
             Dashing[{Small, Small}], LineBox[CompressedData["
1:eJwtlHs01Gkcxosp0SwOFSMs1cloXMaYaTLR45ombaV2o1JrRzabUqJyO9pS
adwq5G4YMy5j3bKyitWF021bKoXuW7IV0apGhw0789v3Pef97/c+7/d5ns/7
sxTt3RCsOW3atOmqLVJtDdUej9/VEpnhD3e96actaG74ohi5940oEGYVm+U3
Br0QO6fG+0XMDrTeu9t020CI/78PQbKk+p28ezWi3y52mFW1G59FdM5imQ85
vw/vxa1rQjp84Px8XWp22H7cKDj8Y0amD9GLBL/Rt2ebmQ+ahXQNVuJBHF4o
9Pj+6GqiH4XqCIbdUJcQTg03DrYWxcA8uCEwxFRI7ouD9ht6Z6BoFS6YHx/0
bYrHsImE9lHhTe7/GetT2tPLlCtR0G5Rtz/kCA7E/7L1y8qVZJ6jcL9DW3tL
4oUnY+oLE/B+ykn30IQn4qj5jmE0TsGwDPKEif3TRTOPHIe32XlpU6cHLlLz
noDGhZxmfQ8PbNmxXKWYCOOS7N6BFncy/0lcot8Lm3R2R16ueomR69JoOHnV
DQLKTxLmjmk+y1vrhkcdnzf2lSbjq+vmeSeeuyKG8peC2pxw7oEDrjCmbdK1
rU9Fufb5LDN9VzRRftMw5mi7LnI74E8FdApamlqGBqUriP/TEIVztuZ8dMEa
vtgtsP80dl3MzU4XupA8ziCwkJGaUeaMd75qxTP48lSgw9NxJvmk45W7QGwU
uRwpu1//qxhJh3h0TeeLPgHJKwNTmkli180CsBLnPez4nIGazpa3/V1OpN9M
/Mrq8BJvdMIfUq/GjxOZiNJ71vx3zzLMp/I8i7nc209aA5chVCVmTMuCwPO1
X/cQn/CQhYdPdc4p4/mY3SPb56KTDa7l+OgbQz7JOxseBVcTDlctRaXarn4O
fsiwaEletZTknwP94IDHL1/zsFotNy8XbyQzmwOSeKSPXCyMfiTvsudhQB23
aR7SUyIWLerlkn7ywAp2fWmTwEWSKr07C/LBnON7qIPNJX3lQ+/Sdd/Bvxxh
HXDqqpJZANoOt7SdGY6EzwI85n96xlzliJsqNRP7QmgHde6ZN8UBg+qzEEOT
s9qMmzj46cxQHHgS6I4J6hgRHMKzBN0XFXwamwPtKlOV5SJs2T8jpn3YgfRd
hLSiV6XetQ74VjVMu0UxQjRHXsSGO5D+ixEXG+26nucAuSq9Hlkxnsd+Xd8w
ziY8FKOSPfEh9wobnybuR71dLEU29+yxETGb8CFFpYFuQfVGNjyT1QBIwTj5
0uSKOZvwIkW/Va0Wuu2RSQFaguas+L7ocHvCTwm6Oe3mpnr2eKUer64EC2bN
NtKvtSM8lUBk2WDr5msHR2rJcMHxQV2+0haPKb5kEHtmd9ELbJFw+ZaKIBno
Y1WSo562hDcZKi2r+waHbdClat/fSY7QoBmOy/JtCH9y/DYg6vUT2mAhJSjH
78rYtuVjLMKjHGl+9LQHlSxEhKgLKEXFpv4go+0swmcpJAwL+icDFtqUTFXD
pWAk/nN3+80lhNcy1E1Z/uxzZAkMqQHL0PpnRGSNYAnhtwyNA3WhcUprBOmr
GyuDVIdWVHnOGjoUz+VINXKvt9trjfrC9+XXfMpxJy+sZtLWmvBdjvbEU5P6
w0xoUIbLsaf4RGhALZPwXgHDxGtGveFMbKB+CBXYM5AcFctjEv4rEKbc9t2K
cSuUqO3er0CfH6/N+LIVeQ8KzMypna+ZaIUPajl/Bc7GTqeNrrUi70MBjhZj
54CRFf4DNC7ORQ==
             "]], {}, {}},
           Annotation[#, "Charting`Private`Tag$153403#1"]& ], 
          TagBox[
           {RGBColor[0, 0, 1], PointSize[0.0055000000000000005`], Thickness[
            Large], Dashing[{Small, Small}], LineBox[CompressedData["
1:eJw1lHtUzGkcxrujsDkYaaabLpq1Nnchnq3TNM3UzDS37YqW2GSW0Iktm64S
tZUmXaaomekyrY1DKDbsKsml3ZJLyXZSWWFZMqwu7MxvX+8573+/3/N+n+f5
vK/Dhu2iTcYGBgaGur1Bt410eyQh6peYvCCMDPUEWox4YkzzqoO3IRwy+4O7
Uhf5In5GLbsvLgI17y+Phdvx8P/3kbhUtS7BZkcAvh9yWTjxuAzTYh9523YL
yf/ROOdmo749KIJHryCrYNtOKKbMZfJrxEQvBtOtZHcT3CW4wJlsNC89FkK3
QCfHUgnR34OMffv5zX0SrKi7FnvxWBwOscVnc6ZIyXl70W8adfO1sxQNtmnP
hPUJaJ12qd3STUrOTwSN3vSB8YUUJU32J3dGJgEf8ybJ7aRknmRYH7/YtsVC
ip73+gNTEPrPwAjzlQR7qflS8aViorNlhwTWbg+dzJLSYNSovjL7hATnqXn3
Qzs+/PP0DAlCIlbpFNPBilu5Vh3+af4DeLKj/Zp4mQTFRfqVgYTCC3tyzSVY
Sfk5CNumFs+Gh2J0t70T91ccwpLwfeO0k2LEUf4yEe2cFT+UJIaVyddT55/K
wu4lL7oixGLUU35/hGTj1s11TmIEUQFlI1bj4DimFRH/OQgKHjUMaRHBf3mG
Z/hgDrxk+wYfF4pIHrlYObA15lyUCM+FesVcmI1ZtPR4fOrrMKZYcd5FfCZC
puyvUc2rwzAeCCsMfSQkeeXhfqjA+voZIeal07ra3uWhJavcpj5DSPqVw54V
0zBvnRA3yllnh8fl+E6afpa5WAg6lWc+kuJDfj0zUYitOjErkyNoCI6Td/wZ
QHg4guGyWEbymQBY3FNFrzYvgMI68UhzZgDJuwBy/u81pREBqNHbtSwEr6Mg
2Xx1AMm/EHR66gMLWgC4ejlaEbJbPRZ49QpIH0VILT6vOJwnwFN93IxiJKyJ
V5pxBKSfYlh57k5SfOTjoC69P+Yo4B7Lsuaf45O+FMgp8TOmR/PBDMv+Teta
goVozP/A5BM+S2CYWP7vmwEeWnVq1m6l8A4c/HykjIfZVJ+lmMRMnGy+joct
uX/vxdKjaDT132TP4BGej0K2+fUz9wf+mHScobN8DNwujZ9A4U/6PgbBzQzX
9WH+kOiGabIvw/5ZascIW3/SfxkmpO3uDe7zg1qX3j1VGa4W1Bl6VPgRHspQ
0G2y3CzKD2/GO/cMuZTjjdxlSZ2bH+GjHLHrTRo833LhfUgPQDlmfUPPrWnk
El7K4XonM/9pGhdyClAllDccasf5XMKPEjMt7rb3WnExoB/vpBJzXmonZPVz
CE9KmMryIg1PcLCYWiq0BY8zVsRz8IDiSwW3+tr1C3w5SLl8XUeQClObZT/0
z+QQ3lTItlN08gd8cVvXftAKNZaGDNzZdvrTe6XGt4Fdxl+l+MKRElRjlpPx
8EWxL+FRjepFNzhPnHyxK1JfQAVMb2Vern/LJnxWwNkhxGF+KxtXtK66hitQ
5CNje5WwCa+V6B5k2Wm3szGdGrASJ4Q9lV7ebMJvJcz6XJ7Pnc3GRkt9Y5VQ
mdKmKl/4wJziuQqrnFpW1Tb54FTpy6qrflVw/OnuaY7Ch/BdBS9n++YdO31g
RBmuwnZLm1uOXB/CezUez09xXzvHByLqQahGTZd7Cn2URfivhoZ2allYJwtK
vd3Oavjna58yalnkPmhw36CdFXqAhdd6uSANFjFH38/YyCL3Q4OR54Jr7DUs
/AerNsf6
             "]], {}, {}},
           Annotation[#, "Charting`Private`Tag$153403#2"]& ], 
          TagBox[
           {RGBColor[1, 0, 0], PointSize[0.0055000000000000005`], Thickness[
            Large], Dashing[{Small, Small}], LineBox[CompressedData["
1:eJw1lHswlWkcxyXTbEopapGxQmLUUJ2WLvrqplQqzns7lk1HNi3dDhWqU7mk
ko77LbdzHA5lorStpa0mDclOtViKLmvDVmfLKGW1sfuedx/PzPPHO/O+3+f3
/X4/7zNbutc3eLyent44fkv5rc/vT/Lvr0ekcfAQmZg52q3C5/KBFm9pIPIj
lNNn5q7HYdNL67qjd+Bv86a3Ft3e+P/9EBRq69wDDX0Q9cp+wRcVYYgqvTmQ
Wu1Lvt8HZ8+AgzCgsPz5lqSsPTJkVDf0OhrTRC8CibuowwV9NOq8Jus7JRzE
V15BMa5pDNGPxBTZbbtaKxZLrt49eKMwGnNSoxc+ULDkvCOYMbBtQrKWxU9W
8VqfGjkyjKzmvV3MkfOP492B8Muj+znk3bGukoWcQK9dQ4uLiiPzxODnm5O7
Dtzl8GRYd2AsWjXm+7/t43BEmC8OMWUzfF1GOFg4P7WbcCIe1/1rMj8aSVAr
zHsSQfO+0TtnLoHfjmW8YgLOvU4NuGQtIfOfQnaue+OArQS5Obp1GmGS+pWd
/PNSwc8ZeDSXzG3n3++8PyR+UZIIA+1FzepZEkQL/s5iu1l6UriJBGYGzJT5
V5IQnLNdfnGiBDWC33OQ7PZonDvKgRMCUsBxyKHdcmDMfzLUzaF7av7gsMn1
9MrA3mT0HxootWkdyyMFCnnPdfltDn/56BRTYFtlWq+tGssnFSvN+kXxBRzO
hv35T/lAKip/MZQFJY7llYanjmr7vEMcnBJmPr4/lIYW46nqVUEc6Tcdox5R
80I2c2hWrr32fiQd4b3bFlku4TBLyDMDV03GZ4TZcgjlxcwMMhF1LLAh2Igj
PGRic7vf6PQhFpM6ive5G2bhxcaHEvnvLMk7C91XYz9VNbG4oLNrnA2ve/k2
1VdYkn82DEVhm86eZ7FBJzczB1o1g9VxLOkjBxY21jbPwli81sVtmYvdLJMo
pVnSTy5uvLim+M2dxRk+vYc256GvTrm/zJ4lfZ2Hy3zF0ZwpLBz9Fbc/OORh
/TNW9u4jQ/jMw9Lqx04bnjNo4tUsnPPh7mHaWdzIwFzoMx/tlRHB+lUMdqW8
OYLFBZBWzj4Qks0Qnguwor8r4tFxBhMrLHnLhfCPm51L7WJI34WQdY979cyH
AcUPc8e6CLFeIreopQzpvwjz20ZEc2wZqPn0OoqLMJxZ+F3PJIbwUIRHOzUL
agZpDI60Rb6yV8I161in8ilN+FDiidGGU6oGGmsSdQAoMVjvsK6ukia8KOEn
DzV8k00jXQBUhRazwEtuMTThR4V2l4BPBaE0enTjVamQ4OWtsqZpwpMKhZOm
rr+xgsYiYRVDudDoaKQDjS6Br2K0u0rrt0ynEXvrHk9QMUTHDBVrPlOEt2I4
9/R7sn0UWvn2uSVqrHPrXXvqIUX4U2Pw5eWujloKtoKgGnETC7w9SyjCoxpN
AbKOVgWF8BBdASXoe76g4ng0RfgsQfvd7I+bginUf3DgGy6BxY+/PnbbShFe
S5Eh7t+/ZhkFE2HAUjxqLmzba08RfkvRuHrPtLppFIKMdY2VIjxSutB+RAxD
gWcNevq2Lr/8Uowr+f2aho0a5NetdfZvExO+Nfihu2XC3Fti6AuGNQiPl9dO
qxAT3svgd8FghWW2GL7ChVCGYW3mCc84MeG/DDtFX8qS94mh0tltK+Pvj6Th
YX8x+R/KwcRb/RvjJcY7nRxXjrgHO3Y6fS0m/0c5Aoc0pu9txPgPH7/XKg==

             "]], {}, {}},
           Annotation[#, "Charting`Private`Tag$153403#3"]& ]}}, {}, {}}, {{{
          {GrayLevel[0], PointSize[0.0055000000000000005`], Thickness[Large], 
           
           TagBox[{},
            Annotation[#, "Charting`Private`Tag$153448#1"]& ]}, 
          {RGBColor[0, 0, 1], PointSize[0.0055000000000000005`], Thickness[
           Large], 
           TagBox[{},
            Annotation[#, "Charting`Private`Tag$153448#2"]& ]}, 
          {RGBColor[1, 0, 0], PointSize[0.0055000000000000005`], Thickness[
           Large], 
           TagBox[{},
            Annotation[#, "Charting`Private`Tag$153448#3"]& ]}}, {
          TagBox[
           {GrayLevel[0], PointSize[0.0055000000000000005`], Thickness[Large],
             LineBox[CompressedData["
1:eJwtlHlQE3ccxTcLakG0tFoPdAoKI4EACRAI9wsUBAWHotRBQaWKIyKWw6OI
ihFBbggChlOOcHYcD+oILU6lgk4VFQ8Uz6JVPOoBKg4esNtftr+d2T/e7Ob7
+773Ppt5a+OWrtdjGEZE7rXkZsn9KSXm1NaiMPCer+ynKFZhrOXNtSVrI8G+
TTz9cttK7Jx+xP9hchRE7QYp1zzC8P/70eA3K+Pbo5Zjx/MF9l8cjgVf4LVb
70Yo/X08mPInJtLdy+AxEJyn+SkRjENPX1XIUjpvK/gJZ0JuLQpBxyIjVpKx
HfzRit60Nd/T+UngzU+Xp88JhuuJv7b/UZ0MVn32g6p2CT1vF1hZ4Yoni4Pw
27fpL0LaU8D5t+f1fB1Iz1eB0yxfInm/CJXdZscSo/eCk0Z5tb4OoPukgvs8
c2HZmD/ufdQduA+iymznrLn+2CXslwamXeOQHrQQJtL7FhP3pkOUq/lwO9sP
vwv77odeaEqv8U1frIxyJxMzoCcelQ7a+NL9M8FLdqo88r9DeZnuygKbVrbZ
9KMP3AQ/2RBdvJ9yItYHdy6PLnvUkEP8dDe7P/NGsuAvF6KIgnrDTd6Ypb98
qm1rHrgiPMkaUaJd8JsP1qh/mkOaEmFCQAXg18Q8ypqtpP7V4HszDgVEA0GK
LO/IQTVYl01zvJq8aB6FYFTdmT5DnngZoptYCK7/cd8JeNJ8DkB/eEzLlnog
N/bp55Y3B8DvqT3cOOpO8yrChExHH8vV7pBkzLh9ebQI/IDLzG963Gi/xRhX
JIgNvdzQU+t38t14Mfhqv+7mk66YI+RZAi7j6clyuSs2kWGz9A+C7XTJU7e5
UB4OgokMeKGECyb3a+M9DTXgRxPGNvQoaN5Ex9W+PBeuwC86u8alGF/jss18
2JnmXwp+6HWif6YzFuvGzSiDXkBXDmPhTPsgWhZ0x7TLCf/q4p5bDr7ft2bH
eifaD9FDJpMGDZ2QTdK7Mr8C3Ab9h+6/ymlfFWAyzRJWrpbDKqLgzHtxJUTG
Ax6mRnLKZyXJf9X9mFOOOE+mmUirwLV13TCNc8Rsoc8qiMThcfMtHLGx8NUu
OB0C86xPE3bXgfJ8CKLoO3+2FDvA4PBcYrkaoqSB81ywA+27muRldc97igNC
yTLdZjUQuYyEr75oT/uvATd0pleZZ496kl6/Vqe/unQz2J7yQPSe/MGp0+0x
Mt6X9HxBLeGhv+TWbRnloxb8zz8oLGpl8M3RAUD0Ue7dPxtllBfyvrG0daJc
hmIB0Dow8e/M9Xkp5Ydo1chxdakUj3XrHasDW1P8d7lcSnkiWnWrevJ1OzgK
lxacqafBpS12uCvwpYV+pJ3ThRl22Nd5gRCkBdP5STHUYUt50xL/9UZW62xx
nbQf5loPRl1Rst7IlvJHtGpdclGbDcyFgUTL9tvVRdlQHusxdrRvYO80G2yJ
1hXQANbMLca8W0L5bABXcDw0absEXe/FpOEGwkNPR6K1hPLaSM47GzbhgTWm
CQs2kufyWHONNeW3Eexw28XOYGusM9Y1RnRnfsdVA2sYCjw3gTlmwQSetUJr
1VDTucAmcHFjV+elWlG+m8BeMbkeqLQCKxhuIvNzvzzNiynvzWAfpH5M6BRj
qfCHQLRxyYrwVDHln2i1T0Sinxh1Ort9zSSPKzuOGIjp99AC3vTHlEm9lnir
GxfWAhFjnbWtxJJ+Hy1ghlOZNxGW+A+HWsvW
             "]], {}, {}},
           Annotation[#, "Charting`Private`Tag$153448#1"]& ], 
          TagBox[
           {RGBColor[0, 0, 1], PointSize[0.0055000000000000005`], Thickness[
            Large], LineBox[CompressedData["
1:eJwtlHtQVFUcx+9dyBHQoMFQkUFeY2tYGI0pan7HZtk3sMtjWRAREEY0M0eI
5KGuiSgoES7KU964oIwoWlIgkeCbFAI1FSkTFZQUEkVjl9vZ27kz54/vnHt/
5/f7fj/3uMZ8GRhnwTAMS1YMWQKy/t2+oSVRr4WgZexSq00UjHWjv/nFRMHy
XJN7Z8IapM44LrmfEgvrJP+ympuR+P/9eFi8fuxfjUgkD837aGr9Rhi/ON+5
4fhq+v1mmN49K6xyW43lfwRk52/aAsuueOFkcQStl4hJ/cVSb8cINMumCTz3
JEEg0t0ylqyi9bfClJxq7+yxCj6nLyW1lqXANOo8I6IhnJ6XBs6i9JRuRTh+
dN79VN20HVxY5N6w7jB6vg4WGu8DZ9aFoaTD5cSW+J2YnJCPbGLDaD/fgInV
l2pKteh7Yz5wF5iWmz7SFVqk8f2lg31Sc3nu/VA4et3zmLJzN9hn23KaM0Lx
E99vBtgrrXcmPgxFeOwyUnEPGFHwn+dua2j/e8FZ5R4ay9CgqND8ZIJJ79cn
faLBUn6eLDBS/YjXYAjuXBsPelCzD8yTCE+rkhCk8PPtB9PmajesDsEsS83b
HzRmg7X7vrzdKgRN/Lzfgu16zaW2B0PLG5QD9veFkYIdwXT+78A9Vz8WLQ+G
cnHmyqiHRM+ObfSeCKJ+5IJNTGpsbg7CsNpcMRdcwi+1XduCqD8HwJ1MmLl2
ZRD2b3w8UTd6AJPNI4vipgRRv/Rgme6HlzsD4bnH4fa1cT24mvW16XmBNN88
sG5pBzNXB+Jqhe8PL0x54Lp9An99LxBzeD8PgnMNs/J9ocbnpNgsy0MQHB2J
efSzmvJwCBx3Y5shWw2bW1WbP7XOhyD2/OD2CDX1Ox9M4uKStQvUOGoe164A
bEbemNKkov4XgOm4Wu99XQW5uZxDITj9htvTKlU0j0IwTicf9HylwhOz3U5F
YF6LduvkKppPEVgV02HjokIWca/LrRgmw9S+e8MBNK9iMHayBZLiAMyPyDn3
UlgCY/6Ei0QRQPksweTilnvdRn9cJtUcvQ6DKZCY7jb4YzafJ9G92szwWH+s
z/07DYtKwXl5jH/m6E95LgUzkOW6r9sPVvVOZOQycDPtRPOz/GjeZWCMT1/Z
i/wQTJrpcCnHpG36+59xSpp/OUwP4tyPNStRTdy7VVUOzl6VJE5WUh7Ivvuk
5bQlSoyZercOzasg/U28eTGuoHxUwGRTcOFVkwKifWYAyP7mAefpqQrKSwUE
W4+98lqhQB4PaCU492c7tAIF5YfohtZ5uotyDJjbO0F08WBOebac8lQJgXD4
4KlgOT7mnyowC5Mlp5zkuMvzVQVBp9tA4UMZdrVdIQRVwbjs+N3oBhnljbzv
sebqWyky9JD0tT7V4K47pel8ZZQ/os+E3u98RwZ3viDRX5c5POqXUh6rwQg1
kRfrpUiINwdQA2ZvssvGVCnlk2jpzcHrcinaXwpJwjUQKIfinjlKKa9HwJZb
r2t/KoE93yDRTkv75GcllN8j4Oa29ehyJFhrZ06MaK4iOTpGAmueZwO5L244
DC2SoPHwc8MFBdGx0bYzrCWUbwPYBfF/9feLIeAHNsA0x1koPi2mvNeCOdGU
K84SI5C/EGrB9XgO9kWJKf+15L6ItpmyRIxK87i9ZL8hY7TVVkz/hzpwhulH
LAd98Y+5nLaOzL9S1tvmS/8Psm+vsfUs8sV/MWDYPg==
             "]], {}, {}},
           Annotation[#, "Charting`Private`Tag$153448#2"]& ], 
          TagBox[
           {RGBColor[1, 0, 0], PointSize[0.0055000000000000005`], Thickness[
            Large], LineBox[CompressedData["
1:eJwtlHlMFFccx2eHxYI3oigrNXgR0Vi1xAD1+FLA4FG0stfsCaJVLLbiEQtI
jYi6IiJyKC43LKdBXLFaUUsBifWgxFDigVBDXGq1UGsp3Vrdmb6dvkneH7+8
me/7/b7fz5uZsTujPnNhGEZCVixZLFn/Hvj8xt5cDny9rbQ/PAbv6l53RcbG
gPezL5jvH4P9kxsi+pO3gO8I8e4cF4P/348DE7UxPH8gGkkv/Ja41e8Ab2n1
DrVG0+8TwD5yUZn3R2P50w2Z+V/uhvRERKM5Iprq7YXDMteBydG4vmYsu8C0
D9L6Xu/0fiPVTwSTcF7YdcGI4G9u72suTQbbsrzJ/rWRnpcCVmbfPDXSiKYZ
R37bePUAWC5pUaePkZ5/EML7Q3rvIQOK2n2tu+NSwWqbVv79nYH2cwi86Vpg
bJYBvW+cB6aBPfvkmnaTASlif4fB3mpc2xdggGxR35xRqUfAGLsSn48y4JrY
71EwB80D+3r00G5ZRhRN4OuOI71BT/s/BmmZPdQnTY8Cs/NJB+/R1LSQ0+Mj
cZ7jeNeXkXx9oR49nXb5s6oMCKbeuJsueiSL852AcNqwN6xHh2lS1fiFjZlw
ndR6NviiDlfFeU9COBLWZzmmAycalAVBvklxMEZH5z8F4aus6T8G6fBJYPrH
MQOnwC62a4956Kgf2XAsdVtlfanF4EanYjb4gA1eYe1a6k8OGNuMKSjR4sSO
52/rXueA7TBkVyRqqV+5YHf72uLlWiwweT3utOeCuV2w0/yBluabB6bicon/
aC3ula+6MuzIA39vwCb7RYPpop+nwbS5N8e3aRBPxKZJz4CZ49YgK9VQHs6A
7S0I8UvRYMxDS8KK0flgEle7Z2o01O98sDnulshADc45x514Fvzm+datUzTU
f1IH/PP4wTCHtU45LzOENS33i7o4mocZzI7Kdd9e5PDSabdPAQTHXLe52RzN
pwB85va7tgQOx4l792cVQrh3VT/yKUfzKgRfHpelXMLBX5/VNjKviJw3GCSd
xFE+iyBc1i5lhtW4Q9Rki4oJzxlbV3er4S3mWQxJaO+lJ5fV2J49lIKlJZCk
2N2b8tWUZ1J3/qF9mqSGe70PGbkUgtlWHKlX07xLIQlydLJQQ0Gaafctg+AZ
/soxU03zLwMTZJKudFWjkrj30FIGyZxw77ZfVZQH8n5r2vL0DhX+cnQnvvAr
B3+9PzXHqqJ8lENw9ZT05akQnuEEgNS6dQ+2JakoL+WQ1LfO/NCoQp4IaAUk
gx3vLQtTUX4qwPhesabOU8HmbM9K6sGc1a7jVZSnCuKvTmgfViJAfCxw+bnF
reWxEk9EviwQkhyFI98rkdZylxBkAb+td3hLtZLyRvbfXFo/LlOJn0j6XHAl
mJLpvw/tUVL+KuFSMWHqKJ0Ss0VBsn+uzUMZqqQ8kn1bjX+PvxJ74pwBVIHp
mH0+z0NJ+ayCJPHmUNobBW6OzCMJV4HPHhNS06+gvFaDaVC/ddxRwFNssBqu
US+TTI0Kym81JH7d08IKFdg80ZlYNVyamwMXH1ZgtMhzDbkvi4PXf6FAY/Gr
mlvrSJ3ndahIpaB8k1o/I1kWogArDlwDaXhsxg/+Csp7LSSPds2yeCoQJf4Q
aiE9F9RQ75BT/mvByMaWPXsuR4Vz3O5asKGn4iO65PQ+1JHvLxx9eEOOP51y
HKnPHNieWyOn96MO7MoVJ5Nz5PgPuIbRAA==
             "]], {}, {}},
           Annotation[#, "Charting`Private`Tag$153448#3"]& ]}}, {}, {}}},
      AspectRatio->NCache[GoldenRatio^(-1), 0.6180339887498948],
      Axes->True,
      AxesLabel->{
        FormBox[
         StyleBox[
          InterpretationBox[
           Cell[
            BoxData[
             FormBox["\"s\"", TextForm]], "InlineText"], 
           Text["s"]], FontSize -> 12, StripOnInput -> False], 
         TraditionalForm], 
        FormBox[
         StyleBox[
          InterpretationBox[
           Cell[
            BoxData[
             FormBox["\"invasion \\nprobability\"", TextForm]], "InlineText"], 
           Text["invasion \nprobability"]], FontSize -> 12, StripOnInput -> 
          False], TraditionalForm]},
      AxesOrigin->{0, 0},
      AxesStyle->Thickness[Large],
      DisplayFunction->Identity,
      Epilog->{
        InsetBox[
         FormBox[
          StyleBox["\"A\"", 14, 
           GrayLevel[0], StripOnInput -> False], TraditionalForm], {0.0035, 
         0.0023}]},
      FrameTicks->{{Automatic, Automatic}, {Automatic, Automatic}},
      GridLines->{None, None},
      GridLinesStyle->Directive[
        GrayLevel[0.5, 0.4]],
      ImageSize->Small,
      Method->{
       "MessagesHead" -> DiscretePlot, "AxisPadding" -> Scaled[0.02], 
        "DefaultBoundaryStyle" -> Automatic, 
        "DefaultGraphicsInteraction" -> {
         "Version" -> 1.2, "TrackMousePosition" -> {True, False}, 
          "Effects" -> {
           "Highlight" -> {"ratio" -> 2}, "HighlightPoint" -> {"ratio" -> 2}, 
            "Droplines" -> {
             "freeformCursorMode" -> True, 
              "placement" -> {"x" -> "All", "y" -> "None"}}}}, 
        "DefaultMeshStyle" -> AbsolutePointSize[6], "DefaultPlotStyle" -> {
          Directive[
           RGBColor[0.368417, 0.506779, 0.709798], 
           AbsoluteThickness[2]], 
          Directive[
           RGBColor[0.880722, 0.611041, 0.142051], 
           AbsoluteThickness[2]], 
          Directive[
           RGBColor[0.560181, 0.691569, 0.194885], 
           AbsoluteThickness[2]], 
          Directive[
           RGBColor[0.922526, 0.385626, 0.209179], 
           AbsoluteThickness[2]], 
          Directive[
           RGBColor[0.528488, 0.470624, 0.701351], 
           AbsoluteThickness[2]], 
          Directive[
           RGBColor[0.772079, 0.431554, 0.102387], 
           AbsoluteThickness[2]], 
          Directive[
           RGBColor[0.363898, 0.618501, 0.782349], 
           AbsoluteThickness[2]], 
          Directive[
           RGBColor[1, 0.75, 0], 
           AbsoluteThickness[2]], 
          Directive[
           RGBColor[0.647624, 0.37816, 0.614037], 
           AbsoluteThickness[2]], 
          Directive[
           RGBColor[0.571589, 0.586483, 0.], 
           AbsoluteThickness[2]], 
          Directive[
           RGBColor[0.915, 0.3325, 0.2125], 
           AbsoluteThickness[2]], 
          Directive[
           RGBColor[0.40082222609352647`, 0.5220066643438841, 0.85], 
           AbsoluteThickness[2]], 
          Directive[
           RGBColor[
           0.9728288904374106, 0.621644452187053, 0.07336199581899142], 
           AbsoluteThickness[2]], 
          Directive[
           RGBColor[0.736782672705901, 0.358, 0.5030266573755369], 
           AbsoluteThickness[2]], 
          Directive[
           RGBColor[0.28026441037696703`, 0.715, 0.4292089322474965], 
           AbsoluteThickness[2]]}, "DomainPadding" -> Scaled[0.02], 
        "PointSizeFunction" -> "SmallPointSize", "RangePadding" -> 
        Scaled[0.05]},
      PlotRange->{{0, 0.05}, {0., 0.0025}},
      PlotRangeClipping->True,
      PlotRangePadding->{{
         Scaled[0.02], 
         Scaled[0.02]}, {0, 0}},
      Ticks->{Automatic, Automatic},
      TicksStyle->Directive["Label", 10]], 
     GraphicsBox[{{{{
          {GrayLevel[0], PointSize[0.0055000000000000005`], Thickness[Large], 
           Dashing[{Small, Small}], 
           TagBox[{},
            Annotation[#, "Charting`Private`Tag$153471#1"]& ]}, 
          {RGBColor[0, 0, 1], PointSize[0.0055000000000000005`], Thickness[
           Large], Dashing[{Small, Small}], 
           TagBox[{},
            Annotation[#, "Charting`Private`Tag$153471#2"]& ]}, 
          {RGBColor[1, 0, 0], PointSize[0.0055000000000000005`], Thickness[
           Large], Dashing[{Small, Small}], 
           TagBox[{},
            Annotation[#, "Charting`Private`Tag$153471#3"]& ]}}, {
          TagBox[
           {GrayLevel[0], PointSize[0.0055000000000000005`], Thickness[Large],
             Dashing[{Small, Small}], LineBox[CompressedData["
1:eJwtk3tUkwUYxgHRkEwuxkK5aLJoQcJR8QAZPmECXpBCPEHbYPd9C7yAEBES
XpBoyFUIZDKBbWyMFAkvB6oDWAqjToSXo4J5OKATFEgRWA0w+vb1vee8/z7n
fZ7n974pPLhHssjKysqa3I/JtSHXzf8Bc8mxXJzw6s5xahTjhx3LbHzzvkZR
Stb9t9gSsMWbBz8qzENkRe79/ikJZrMTf0or+wa7hhz8rDOkUFRZRg6nKI93
WkakeO+SIb29Jh8xPnLrjdsI9Pf+HfOw/iR8NwycGy0i8OUT7/V25woQ6lK4
aHsPgZW2nyxf11II3oWkpJ5pAq2euWPRrUUIOxq3YtBZhrhgi2Ax8pf9o5hg
yjCvn7y5W1iCObfM4fB3ZYgMlIfyjSUIGN96wdtHhupra5oPyUrRed6ut3m1
DOPRFsVSHLvE4j1/TYb3STeVB05h+3yszb0ZAgX7Rub0k6fAKohSbb1H4E8z
ZRARf6w7N32ZgG8eg7RQhgnDBbmymMDh15sihjLLISFqtvRLCPxWF3Zl6mU5
dMPpzhuCCayi8vwWHJlu01p7AhYxV9sKzMtZsS79UjrfCkRksL0StVLY31Un
h9hXosowpEs9JKXzrsRBdZUiM0SKRotdx9P44EFwTvsrUjr/01jMYRvSb0iw
0yLHqMLRNs+6WwoJ3UcVEtqkE/+KJHhqidtdAYenMpP7OgndjwIG286Vu01i
5JPp9a09A48RhqCxQ4wBqq8z2Nz3oV2kXAwfbvHPM6xqpIxfmQqLESOT6q8a
S+vnXPUeYljUVvkrsTB/cyBnVARXqk8lBpfuZA9fFEFWOpGFTWfx/bBPe+8R
Ed3vWQSl/54SHSkCeRxpuQbmMR43ZaWI7rsGfm+UOAWMCLGXPObamlp8geh5
5WUh3X8tKvIyTrScEEJDpndXXYun/iP+aXuFNA+1OFym6HjEFGL65e2MJ951
aGDE7lhsEtB81KHC7B91p1uAbSctANSBXyzsjVUIaF7qcJfRzZbvF6CcMqSC
NsuXmRgqoPlRoTrgsZ3ZRQDqvGYVXNybagPG+KDkJlUYhXOE21U+NlKjRtdI
G/O7Sj7uU3yp8cicHDh8gI+czl9JgtRoyt36aXs4n+ZNDYnyRnjIaj5uke3H
BWvQEfnVjrbnPJo/DRz7xu0CNDx4UYIaTEyZ+oxxPJpHDa7eYZb0LOchlSqg
HlOFRubA9QT8/+/1cFzPETlnJ+CXGRbZcD0SLruv2h+YgCSKVy0M3TqGcTIe
K6gDtcionmV9fj4eP1L8arHFt9fbNTEeIkdLY1oYeQf+Mrwdj1cpnnV4FrTk
s+OPubiofKbr2qXD9vOtBdBywaH41mE2nJMwJ+XChjKsg9Fv+EUzi0vz3oCQ
h5pkzhgHeyhgGpDdQjiamjg0/w24rnfwzErlQGWxe7sBVqZc82gQh/4HPY7s
NzGCFth4YZGL06MgLXNB3MWm/0OPfSHB0UlFbPwHZGxYiQ==
             "]], {}, {}},
           Annotation[#, "Charting`Private`Tag$153471#1"]& ], 
          TagBox[
           {RGBColor[0, 0, 1], PointSize[0.0055000000000000005`], Thickness[
            Large], Dashing[{Small, Small}], LineBox[CompressedData["
1:eJwtk3s01nccx+WaUM6Y4zI7RUyTaT0qJr3XbUVPF0Y5D2eLaVPu1+f3+5Yt
i9xyffAgPDceHketsjpulSGnZeKkZqjFaRKyULRaar/nt9/3nM8f33/e5/N+
v1+fVcFRPke0NDQ0ljBzgBlNZqycH6zWTU5FsssWod25Y2j2NNR0TDuNdeKk
h+bbwiEIcX+4PzsNY4b/LPB7IvD6+2Ot8aJ0jAj+eHB5bxTKStUvA+Op63Q3
BUXjs59vJl6TZMJqoc5C8H4MBm+//PJRdRamB2dEL9pjQE/Yf7q0/gzuyV0n
uo7GwkL74HKnS9lYsK/LlurHofHD1Cnvxhyca9s48ZU8Dv5uasFcHPhrcfdT
XjzeqGbv7A3Og6W5Qe+Wa/Hgb8rYengsD+HV74IObU1AeefKC7Gh+Rg/X1/5
+dUEPPVWK+ajtWGox2h9IjYzbsSRBeg6lTMyKEnEmfDxf1WzBfDRWZLQpSvE
/VesQYhLfB+//lYIxzQzxoII/rrXQxVtQhw3Pb9rlBTC6FkRb8aEQrds55Xn
i4UYv+jVbBpEwZLNswhDnobzX9RSUIuZaxdj9YqIpmsTFJdvMQzGrG0v29FY
NqCI9lgmxsbFdMOQQJrLW4wW7YFinRwadWq7xiWQidrb+ptpLv8S6D0JM1j6
iIaXWs6sFL2V+9cO6xKuj1JY24V0p9gTTKrj/qAMhwSH+e7bCNdPGYz7HeQ8
AUEmk16fzVnYygMdZZEEQ2xfZyHxMhZf/oHg48Dc9nmHctwRtPZJswkI2185
HNJT5vJKCNRqls4ViNiq6XFJSmDO9lmBpvW3TZyVBKH50yewoRJ6U++9dVYR
rt9KzFK5dcPMn1mOsSxBljBi4WAt4fqWIOZK1EJnFYEvs0znSin2dWhp7pIQ
rn8p9uT1XX8jJqhi0htQSHHV9RhPO5dwPEgRPP5nN51C8GLxLjVhL0NI6kAs
RRGODxnc9K3KLcIIdmSpAZCh4JK7X0Ig4XiRwYXn5SfnExSyhuRwPRBneMWd
cPzI0Sf6uqFzDQG73gU5Yqf4glEzAlZuVo5ujxsvrbUIeOxTwMl2KjHrbxrD
LF8KJO/wvuE2SONU2y2GIAWem/qObOqgOd4U6FdMjYrqafQz7fu7VeG7vHeG
AUU0x18VdAROg6VJNGxZwSrcf6D3NuAIzfFYBVHy3aR6Po04toBqKMN++amI
R+P/e6+G0bISz1WWNDrmHZiGq5Ex/TLUX4NGGMurEr8qV5Rvf0zBhF1Qieiy
JxOT3RRaWH6VSLdxHfK7SOEbY3VjSpxs/O1EVjEFA5bnGthGZ0YXHKfQUPGs
pmtPDeSR+pPRhykEsHzXYPvv/U1rd1LQZA3XINRzt0/3GorjvRY2lR/1eC+n
4MMCUwsXSe9M55yQ45/573PcsGZACLna7t1aVKz1u/lji5C7BxXO33pVcE8i
xJxazl+Fo6q4zXYpQu4+VJg9ee6ThFAh/gNoNl6L
             "]], {}, {}},
           Annotation[#, "Charting`Private`Tag$153471#2"]& ], 
          TagBox[
           {RGBColor[1, 0, 0], PointSize[0.0055000000000000005`], Thickness[
            Large], Dashing[{Small, Small}], LineBox[CompressedData["
1:eJwtk3kw3GccxkUpdaRaZrM0TdBEjKRZKYnGkSdSKYmYIMYoK4xERgRRhLCs
3f0VIa5FHOvcwxk0qcQgRlWWGplu4pg4SuXQ2cpBSI1RtP3tz++d+f7x/vO8
3+d5Pq9ZyFXv0A/U1NS2keNJjjo5n7Fm9nzIT8ORjZZfIkauoOuUnvr+jHSM
KJv1wkSR8L/oMHs2JwM/xrB15wOv4h9ueHdc4Q3MrZjr/5sTDVGZ6mTCZPWr
3+Yufw/7e4PxPdVZUMzqTZw6EYNJxeq5l7U3EfJXyK4pRiwS5y0OaTdn41Xc
pR88lLEw1vDd/uVPOTij26RzqS0OHbvSXnt15OJREEdrMeka/I6qBPMQcEw7
qtspHhuNSyMeIflgdh03a1qPxxm7TOfgP/PxbvuyZ/m9BFTITe/EhAmx3K/5
LDHsOt54qRSFaL716ejhHYlwJN2URBXA3b5nQN6biOwI5XrjUgGayzMizUKT
ML1GGURxZ4+RuwYH+zMYpIVCFHwUbX2yigOOUavr86QivJZYLDBskvFIfLL9
/WYRhnezFUN9yTCh8rwFr40klyiPFKjEmBrFWFW6Bn4ymkLnW4zJnpwrA+e4
0BmXRjvplEA+Ot0lfsyl8y7BDa6VW+e3qWhS2TUoRdYKk7enM5XOvxQsB99t
XEMeTqvkGGXI9jZqP+DGo/sow8eKKOHtJB5eqeLeKULa8SEj7ds8uh8REg5a
r5+d5CGLTO+JeTmCTB5aCDX5mKL6Kke7y+78SRYfVuy8vhXLCix6COzs/PhI
ovqrQML5ih0dXD5UaiasSrwoUBqHS/lgUn1WIij9sl7AAB9hwrfJOFyFd5E/
l5Yq+XS/VdAf83e01hKAXI60XI27z544s/YK6L6r0dNu+UDiLIAPuYzctAai
EN2UEraA7r8G0/lyE5N4AWRkeuPSGgQe2HhxJFdA81CD4QrmzJpMgL83x67P
W4jhtGD7a1SXgOZDjMzBaiOxQgCXmyoAxFjoV7wpfy6geRGjc7LbKvy9AEWU
IQmUE7VshgZB8yOBmamhvMmQALXeHQlqfKx9D5kToOSWJOhnn+9uYxGwoY4U
dqabPg6OBH6n+JLC0SbEdtiVANE7RBIkxYmF1b1cb4LmTYpv5pNbTrMJjJLt
+x2V4RgnWBuhBM2fDH8M2LIuRBL4ghKUYSjVdrwnjqB5lKHN4GnsdxwCsVQB
tfDvCP/ank9g67/XorxQbhyWTuDhiiXZcC2uMV8+ns8icIXitQ4zU+Lx/lwC
htSCdWgxDItTLyDwgOK3Dge9x+/WFhG4YKBqrA7Lgwmh94sJ6FI810OkE2xt
V0qgrXKxfsC9HhcVEzzrMgIBFN/1cNu3VlhH3tUpw/XI7XNKqCLvW7w34K0n
Q+dz8u5NAdMAPU7Efxak3hb/DWBom8/2ku9JVHbHGqCpn6a1SO6z9R8akafe
3Xqf3HdZJefXiKeu++aY+QT9PxrRGtEl3JlD4H/9J1wj
             "]], {}, {}},
           Annotation[#, "Charting`Private`Tag$153471#3"]& ]}}, {}, {}}, {{{
          {GrayLevel[0], PointSize[0.0055000000000000005`], Thickness[Large], 
           
           TagBox[{},
            Annotation[#, "Charting`Private`Tag$153494#1"]& ]}, 
          {RGBColor[0, 0, 1], PointSize[0.0055000000000000005`], Thickness[
           Large], 
           TagBox[{},
            Annotation[#, "Charting`Private`Tag$153494#2"]& ]}, 
          {RGBColor[1, 0, 0], PointSize[0.0055000000000000005`], Thickness[
           Large], 
           TagBox[{},
            Annotation[#, "Charting`Private`Tag$153494#3"]& ]}}, {
          TagBox[
           {GrayLevel[0], PointSize[0.0055000000000000005`], Thickness[Large],
             LineBox[CompressedData["
1:eJwtk3lMVGcUxd+bGQYFbUmkxAKtIC0lSgUsQoHaEyOICwpIawgozAyLAwww
wyYgolAoy7DIUjaHddi3oK2EIKmWCiolDSqVCq1LrDUUCGWXbabfvL4v+f64
ucnJPff8rqko8nQQl6IomnwP8jnkG1n9+RE/JR20XNGpUKWi99g2zt6Mb+GU
n6nXUZcCn0Cn5+65GeCOa8XI5FewlhzaF1OUiWWzsxMvD19GRbnmZUH7+U3f
RzcuwfGH+3E/VmeD69ow8NQrCU9/XfF61SBHuuHuTR/ji0iYNLfZ0p6DtDbp
iye8RLzPO/POpzdysREs5A1pJ6Dnw/Qpz548pEa362iZxsPbQSOYD7ov/ieX
kxew0TL36KToKpJN198sZsXBzT7rkOD1VXAbTz1ZHY2F4q5JV5S4AFeur41c
s4zFtKdGsQCbExIHSX4MviBuSiMKkdY/3W63EY0cyZv1lrlCqILH7Jdk0fhj
lTEIesJNfG82CnszDIiFIlC3WmVTMVG4qN/p+jKxGMlO/o97qCj8UuvSvbBZ
DIr/gYmiUAZDZp/f4bI7Xb1jjwwasZ28EtAHcoraB6XsfkvAmV/j02IpdMaU
0oM6paAHVpZvbpey+y4FZa5qXoiIRKvGrl4Z6OS+dP5QBLt/Ur9o1TexjMBx
jZxBObSWvw65XxzO5lEOrki7rJAbjn806zauANW5VWIUL2HzqYDK/rbblvkw
ZJPtjey+hs23fcf4sjCMM3ldg2qpzfXBYij2nM3vX7JQQJ3Ze1T3UigSmfwU
4FyPGpZvDYVGzdCqEup+2eF3K0Kwk8mzEpyj24v99oVAXDCThANVUJ9t7Tgy
KGbzrQJ1LsuiTCgGGY5Yroa6K+pfc0rM5k3qxPG3D2rP4ysyzF2TGlCmn6z6
HDnP5l9D/O+37p4JRj3Z3piyBtxn9L7e0mCWB9LP5ildnYOxuDkaP2leC9WE
le2hhSCWj1rQ+0O85PVBcJZrAKgFJe8y2uYdxPJC+uY3rNu2B6GYMVQHysi9
1nMgkOWnDmru6+HJ5EAw43WR/u8Tx/0dA8HIzdWBMyMdrVoJwGfMU0LVIbQu
6Q7ABMOXErzRUya2FwLwzZ0hQpASar9ud7FDAMubEtS0i7PZpgiPSfreDvWg
9ZPcz/SLWP7qQb0KT1nIFMGMEST9Z3mKGQ8Ry2M9VKZXdD43FCGaCaABXLO8
h4N/CfH/vTdA7Wwjz+sS4uclC5IwqQ/p+aZdEiKM4bURFH77u/KEEDuYAUk9
Lzn10FCIWwy/jaAtqY/fmxIgQE+TGKmHvwwV9Amgy/DcBPW6X1prngDfV842
DZ5ogkri6DglFMCX4bsJdBzdaWgnAIcx3ATKydXbRlfA8t4MzmgV36PfH6cZ
YJrBM4nNnY30Z/knfYN7fNtd/qjT2B1tBuV28LbeiB97Dy2ghhwyElL9MK+R
824BR2dXu8jOj70P0jc3nr8zdQ7/AeRGReI=
             "]], {}, {}},
           Annotation[#, "Charting`Private`Tag$153494#1"]& ], 
          TagBox[
           {RGBColor[0, 0, 1], PointSize[0.0055000000000000005`], Thickness[
            Large], LineBox[CompressedData["
1:eJwtk3tQVAUYxZcFC9HBRQoIGkMgYyKiIIaA5LC8DElrgYSMgiCEyMBAFGhh
79598YZlkeeysOwDltIccYxRbGFliqGRLEFMQCZNGSKn4SWDgHT3dr+Z798z
3znn9+1NzYlNt2SxWBbUfkAtm1oXn2mPZ4QSvJqSOW09q8Dl6J1sL5kUE8sN
eck8BY5+HjzzfpUM5OtrD7OG6/CkJKv/pKIUgzfrVZ4H69DSbJ4y6O1zE3aO
yxF0cfjUj+3leEnXWDSdIccfo6tx93UVmMrTFnVYyFE4t+9N6+8q0bbWwZep
a/GC1RFb7wtVGAhzUs1G1aJvj2Se11eN0LQEUeq9GiQGmgVrEPDG/tEx1GDD
sPD7odRaYPWt6XhdNd4LKOOmPKjFUIT+ivfuaiiHXM/nZspB9i4ZByVV+Idn
VpSD/cojlXSrEu9Qbhqz60CcNh5iCypReXx23bBQh5B3Z4hhy0pMrdEGYeLc
0RRUVcBL5kBZUIBtkezT71KBb547d+DPonpII8noyHPl+EUdeWlpsx4D49vV
1yPK4UzneQZEoHvB8zNlMIs5WTXgqrJg/B6/jMm3AcbZ+jHWnjLYTGhO7Ldp
BL/OggNTKZN3I4iCs65ff1GKHrNdThPCwnf4ZNuXMvk3ASFWCs6ADAfNcg7N
sHDLIvxzZEwfzQieWrva7yrD3+a4X2yBMfBoeumYlOmnBYK0kR5+uRTlVHo3
3Fqx6ZD+rSBMijt0X60wZnC4hRsUF0k1phVPJbieCZOxfRIU0f0pITCIklbz
JTCrOfu0IVxx4kmsvwROdJ9tYNk2ucU9FiNT/ogPfxWuSddSHvaJmX5VEOYT
0Rt8MajjKMvtYJWr0iRhYqbvdmy133bM2y5GPHXMkGsHjO227T/8JmL670Bo
WMxSZKsIWiq9CU0HBuKWBu2OiRgeOiAI8k7e5SvC8uZYwdw+NYTWyZf9tkiG
DzWMakPcyeskIirMAKjBjYv0/VlJMryoEXlYP+n2FYl62lAnyF+TYkpCSIaf
Tgx+0jR/g0OCPu98J7a5cKt3/yUELbfQCbi1HAvuE8KPHg1CeZ9aRlQJMUnz
pYFg1+Hol9OEEA2MUARp8NTZI/t2oJDhTQPupQdLR+yEuEm1nxioBXerQtsy
RzD8aTGw/LiqzUTAnRbUwsL/tacfKQmGRy3IzTHByCkCeXQBOhhj1m7N8Qj8
/+86YHFx84I3gWsrnlTDOgzOK9z22hD4kuZVD9b6SlTyqAD29IF6EPmeLhfL
BLhC86vH+l2p39tRAqRxzI3pIej97MP7lgLsoHnuAnng9JmzphL0tv3b9VNM
F9hLdvE1ZAk+pvnuAnErI1AYXgI2bbgLYi8fX/62Eob3bhA5qccLh4sRSwPT
jWf1QfG5lcUM/90odo+Vp/CK0Wm2O9YNMmrBMsSxmPkHA9g9QpPVXT4WzXKJ
BmxueDh+r+Mz/2HA1taJ4oBsPv4DmiVZug==
             "]], {}, {}},
           Annotation[#, "Charting`Private`Tag$153494#2"]& ], 
          TagBox[
           {RGBColor[1, 0, 0], PointSize[0.0055000000000000005`], Thickness[
            Large], LineBox[CompressedData["
1:eJwtk2lMVGcYhYdhEYHK4hJABIWOEKUlhhpQwYMsUhDEwZYgbalBSAji0s0i
DlSkgLPcmXtnhm1YZ2FglFhcioatBCiBKkXRiEAtGCGAxRKm2qkUYu/c3i95
f3x/Tt5zzvNuSzuTmGHJ4XAs6DlCD5eezQFP37UpKELe9NSB4Fgl2mIcuDtL
ihE7PNk/4KNESvq+yQSiBC+ua781rSqwnJ/V8bXiMpLWT7t2P1FAVWl+Qjwd
D6/0vKXA3lsD57rqRLC7zXN0JBUY+9V09HmDGClXbrYS2Qqcn9++y7ZZAosm
42JZjAJuVknr3rtBgJNtGerrq8Adz6I/+HekuDSUE7bPWoHkPWZBGTRJg+3D
z+VYMSyNxKeRWGP1hHjWI0dckPDA8RkSXjzl9VMaOar7trZ8mUlhqr055ItL
cizwzYoUCtYnp86nyRFCuyk/LUdoqn/qwwg5JNmz/xqW5PCIWlvlz5PjtzeM
QXR5OouMNnLsLNlEW1CAF9Hyo/c8hQsbrkU/y1Uif8eNjra7FO6qo1r/WlUi
w+IE/841Cu5MnqXwcOkMdpNTMIu5WpVBm6WOmfiGYvMtQ3eze/bKMQp2o9qz
oXbleEsYKnL3U2ze5bjwu2r0qA+FK2a7ThXYlp0RVmxLsflXwGvc6Y3jnyRi
zXKbKtG9Ubt78SHJ9lEJdXtpkHcbiRfmuD1UsBDy4xvrSbYfFQomWh4ISkiI
6PTue1fB60jJTvVpEuNMX1WoIwKGXJJI7PhU1vParxp1eZ4f3A8lkcv0V420
ody5UR4Js5p7QA3C1rQJ/NaRcGX6rEHIwUL3gpcyZFIvBdhdi6jvXC+G/iRj
+61F/mP95UJKBno52nIdopLO646ky9i+63Dg2oaPNUEyfEQv07e1HtGBdf7n
7GVs//Xo2MgfGpyUQkenN6qtR2//7JzqlpTloR6did5hs0IpXq0+ypnfrkb8
qzBN8+dSlg81uM7ihbndUkSKzQCoETEztlblIGV5UaPvHT9j53MCSsaQBpGf
8a4kthMsPxr0xQ2HJykIMOu1aMCZdhjrP0mAkVvSgGtMKNVEEghknhZ5tsFX
Z7cQmGD40iL/n73HlCYJCrt/oQnSwmr58Jz+gYTlTYvvsyqvbqHv5CHdfvIe
HSL6vDimYgnLnw7cIEHcrjQJfBhBHfLtlJy7oRKWRx3eLvNLe9wk+IopoAGC
lDTJpr/F+P/eGxB+dunMzyNi9L72oxtuwH7bUyNDP4hxkuFVj4tU9OH3CTHW
MwvqET7RWTSTJUY7w68e7T613sYPxTjhZG5Mj+4El8eJvmLYMzw34lJrVrKN
jRg3axYb+w/R/8CFTPsZET5h+G4E16526HifCFzGcCN6czYftdaJWN6bINBm
3DMVipDIANOElYzbLkHpIpb/JnANKdY9kSJozHYfNSFsKl9YzhOx92CAINJZ
1GojgtEsl2wA91CZacuckL0PA7omLQfuDQrxH83rWqU=
             "]], {}, {}},
           Annotation[#, "Charting`Private`Tag$153494#3"]& ]}}, {}, {}}},
      AspectRatio->NCache[GoldenRatio^(-1), 0.6180339887498948],
      Axes->True,
      AxesLabel->{
        FormBox[
         StyleBox[
          InterpretationBox[
           Cell[
            BoxData[
             FormBox["\"s\"", TextForm]], "InlineText"], 
           Text["s"]], FontSize -> 12, StripOnInput -> False], 
         TraditionalForm], 
        FormBox[
         StyleBox[
          InterpretationBox[
           Cell[
            BoxData[
             FormBox["\" \\n\"", TextForm]], "InlineText"], 
           Text[" \n"]], FontSize -> 12, StripOnInput -> False], 
         TraditionalForm]},
      AxesOrigin->{0.0105, 0},
      AxesStyle->Thickness[Large],
      DisplayFunction->Identity,
      Epilog->{
        InsetBox[
         FormBox[
          StyleBox["\"B\"", 14, 
           GrayLevel[0], StripOnInput -> False], TraditionalForm], {0.013, 
         0.023}]},
      FrameTicks->{{Automatic, Automatic}, {Automatic, Automatic}},
      GridLines->{None, None},
      GridLinesStyle->Directive[
        GrayLevel[0.5, 0.4]],
      ImageSize->Small,
      Method->{
       "MessagesHead" -> DiscretePlot, "AxisPadding" -> Scaled[0.02], 
        "DefaultBoundaryStyle" -> Automatic, 
        "DefaultGraphicsInteraction" -> {
         "Version" -> 1.2, "TrackMousePosition" -> {True, False}, 
          "Effects" -> {
           "Highlight" -> {"ratio" -> 2}, "HighlightPoint" -> {"ratio" -> 2}, 
            "Droplines" -> {
             "freeformCursorMode" -> True, 
              "placement" -> {"x" -> "All", "y" -> "None"}}}}, 
        "DefaultMeshStyle" -> AbsolutePointSize[6], "DefaultPlotStyle" -> {
          Directive[
           RGBColor[0.368417, 0.506779, 0.709798], 
           AbsoluteThickness[2]], 
          Directive[
           RGBColor[0.880722, 0.611041, 0.142051], 
           AbsoluteThickness[2]], 
          Directive[
           RGBColor[0.560181, 0.691569, 0.194885], 
           AbsoluteThickness[2]], 
          Directive[
           RGBColor[0.922526, 0.385626, 0.209179], 
           AbsoluteThickness[2]], 
          Directive[
           RGBColor[0.528488, 0.470624, 0.701351], 
           AbsoluteThickness[2]], 
          Directive[
           RGBColor[0.772079, 0.431554, 0.102387], 
           AbsoluteThickness[2]], 
          Directive[
           RGBColor[0.363898, 0.618501, 0.782349], 
           AbsoluteThickness[2]], 
          Directive[
           RGBColor[1, 0.75, 0], 
           AbsoluteThickness[2]], 
          Directive[
           RGBColor[0.647624, 0.37816, 0.614037], 
           AbsoluteThickness[2]], 
          Directive[
           RGBColor[0.571589, 0.586483, 0.], 
           AbsoluteThickness[2]], 
          Directive[
           RGBColor[0.915, 0.3325, 0.2125], 
           AbsoluteThickness[2]], 
          Directive[
           RGBColor[0.40082222609352647`, 0.5220066643438841, 0.85], 
           AbsoluteThickness[2]], 
          Directive[
           RGBColor[
           0.9728288904374106, 0.621644452187053, 0.07336199581899142], 
           AbsoluteThickness[2]], 
          Directive[
           RGBColor[0.736782672705901, 0.358, 0.5030266573755369], 
           AbsoluteThickness[2]], 
          Directive[
           RGBColor[0.28026441037696703`, 0.715, 0.4292089322474965], 
           AbsoluteThickness[2]]}, "DomainPadding" -> Scaled[0.02], 
        "PointSizeFunction" -> "SmallPointSize", "RangePadding" -> 
        Scaled[0.05]},
      PlotRange->{{0.0105, 0.05}, {0., 0.025}},
      PlotRangeClipping->True,
      PlotRangePadding->{{
         Scaled[0.02], 
         Scaled[0.02]}, {0, 0}},
      Ticks->{Automatic, Automatic},
      TicksStyle->Directive["Label", 10]]},
    {"", ""}
   },
   AutoDelete->False,
   GridBoxItemSize->{"Columns" -> {{Automatic}}, "Rows" -> {{Automatic}}}],
  "Grid"]], "Output",
 CellChangeTimes->{{3.906094379783394*^9, 3.906094384717496*^9}, {
   3.9060944460533857`*^9, 3.9060945034231462`*^9}, {3.906094555717638*^9, 
   3.906094567865465*^9}, 3.906094602309351*^9, 3.906094663495545*^9, 
   3.9060947311385813`*^9, 3.9060948464903917`*^9, {3.9060957263827267`*^9, 
   3.9060957432130337`*^9}, 3.906536770474516*^9, 3.9094943424107227`*^9, 
   3.909494675427721*^9, {3.909494843530386*^9, 3.909494870111814*^9}, 
   3.909494979629051*^9, 3.909495054898844*^9, 3.9096443917621517`*^9, 
   3.909644422370565*^9, 3.909735719760289*^9, {3.9097357498338423`*^9, 
   3.909735840411421*^9}, {3.90973590079538*^9, 3.909735915929998*^9}, 
   3.9097359534082193`*^9, {3.9097360181728077`*^9, 3.909736041497267*^9}, {
   3.9097369493467503`*^9, 3.909736999375437*^9}, {3.9097468439249353`*^9, 
   3.909746866245213*^9}, 3.909746907796224*^9, 3.911378298538039*^9, 
   3.914922707168867*^9, 3.918302573399201*^9, 3.91853968457804*^9, 
   3.918540664420022*^9, 3.918540710114503*^9, {3.918540830262726*^9, 
   3.918540888615571*^9}, {3.91854095281702*^9, 3.918540964092383*^9}, 
   3.91915272664373*^9, {3.919154630611136*^9, 3.9191547462445107`*^9}, 
   3.919154787214435*^9, {3.9191548728697977`*^9, 3.9191549007634163`*^9}, 
   3.919155549785144*^9, 3.919155636780965*^9, 3.9191558630862503`*^9, 
   3.919155939485125*^9, 3.9191559706668386`*^9, 3.919158086879036*^9, 
   3.919163662834725*^9, {3.9192467962945757`*^9, 3.919246832781605*^9}, 
   3.919246878122225*^9, 3.921315683207498*^9},
 CellLabel->
  "Out[162]=",ExpressionUUID->"998dcfb0-2c6f-4eae-b966-d49a6e198c95"]
}, Open  ]]
}, Open  ]],

Cell[CellGroupData[{

Cell["Fig 2", "Subsubsection",
 CellChangeTimes->{{3.920366960461985*^9, 
  3.920366961024205*^9}},ExpressionUUID->"5fc0282c-554d-4878-b290-\
8a332a82874e"],

Cell[BoxData[
 RowBox[{"Quiet", "[", "\[IndentingNewLine]", 
  RowBox[{
   RowBox[{"fig2A", " ", "=", " ", 
    RowBox[{"ListContourPlot", "[", 
     RowBox[{
      RowBox[{"Flatten", "[", 
       RowBox[{
        RowBox[{"Table", "[", 
         RowBox[{
          RowBox[{"{", 
           RowBox[{"S1", ",", "M21", ",", 
            RowBox[{"branchinginv1", "[", 
             RowBox[{"0.01", ",", "M21", ",", "S1", ",", "0.03", ",", "0.5"}],
              "]"}]}], "}"}], ",", 
          RowBox[{"{", 
           RowBox[{"S1", ",", "0.008", ",", "0.05", ",", "0.002"}], "}"}], 
          ",", 
          RowBox[{"{", 
           RowBox[{"M21", ",", "0.0", ",", "0.0325", ",", "0.00025"}], 
           "}"}]}], "]"}], ",", "1"}], "]"}], ",", 
      RowBox[{"Contours", "->", 
       RowBox[{"Table", "[", 
        RowBox[{
         RowBox[{"i", "/", "400"}], ",", 
         RowBox[{"{", 
          RowBox[{"i", ",", "0", ",", "20"}], "}"}]}], "]"}]}], ",", 
      RowBox[{"ColorFunction", "\[Rule]", 
       RowBox[{"ColorData", "[", 
        RowBox[{"{", 
         RowBox[{"\"\<BlueGreenYellow\>\"", ",", 
          RowBox[{"{", 
           RowBox[{"0", ",", "0.05"}], "}"}]}], "}"}], "]"}]}], ",", 
      RowBox[{"ColorFunctionScaling", "\[Rule]", "False"}], ",", 
      RowBox[{"PlotLegends", "->", "None"}], ",", 
      RowBox[{"ImageSize", "->", "Small"}], ",", 
      RowBox[{"Epilog", "\[Rule]", 
       RowBox[{"{", 
        RowBox[{"Text", "[", 
         RowBox[{
          RowBox[{"Style", "[", 
           RowBox[{"\"\<A\>\"", ",", "14", ",", "Black"}], "]"}], ",", 
          RowBox[{"{", 
           RowBox[{"0.0135", ",", "0.02825"}], "}"}]}], "]"}], "}"}]}], ",", 
      RowBox[{"FrameLabel", "->", 
       RowBox[{"{", 
        RowBox[{
         RowBox[{"Style", "[", 
          RowBox[{
           RowBox[{
           "Text", "[", "\"\<\!\(\*SubscriptBox[\(s\), \(1\)]\)\>\"", "]"}], 
           ",", 
           RowBox[{"FontSize", "->", "12"}]}], "]"}], ",", 
         RowBox[{"Style", "[", 
          RowBox[{
           RowBox[{
           "Text", "[", "\"\<\!\(\*SubscriptBox[\(m\), \(21\)]\)\>\"", "]"}], 
           ",", 
           RowBox[{"FontSize", "->", "12"}]}], "]"}], ",", "None", ",", 
         "None"}], "}"}]}], ",", " ", 
      RowBox[{"FrameTicks", "->", 
       RowBox[{"{", 
        RowBox[{
         RowBox[{"{", 
          RowBox[{
           RowBox[{"{", 
            RowBox[{"0", ",", "0.01", ",", "0.02", ",", "0.03"}], "}"}], ",", 
           "None"}], "}"}], ",", 
         RowBox[{"{", 
          RowBox[{
           RowBox[{"{", 
            RowBox[{
            "0", ",", "0.01", ",", "0.02", ",", "0.03", ",", "0.04", ",", 
             "0.05"}], "}"}], ",", "None"}], "}"}]}], "}"}]}]}], "]"}]}], ";",
    "\[IndentingNewLine]", 
   RowBox[{"fig2B", " ", "=", " ", 
    RowBox[{"ListContourPlot", "[", 
     RowBox[{
      RowBox[{"Flatten", "[", 
       RowBox[{
        RowBox[{"Table", "[", 
         RowBox[{
          RowBox[{"{", 
           RowBox[{"M12", ",", "M21", ",", 
            RowBox[{"branchinginv1", "[", 
             RowBox[{
             "M12", ",", "M21", ",", "0.03", ",", "0.03", ",", "0.5"}], 
             "]"}]}], "}"}], ",", 
          RowBox[{"{", 
           RowBox[{"M12", ",", "0.0", ",", "0.0325", ",", "0.00025"}], "}"}], 
          ",", 
          RowBox[{"{", 
           RowBox[{"M21", ",", "0.0", ",", "0.0325", ",", "0.00025"}], 
           "}"}]}], "]"}], ",", "1"}], "]"}], ",", 
      RowBox[{"Contours", "->", 
       RowBox[{"Table", "[", 
        RowBox[{
         RowBox[{"i", "/", "400"}], ",", 
         RowBox[{"{", 
          RowBox[{"i", ",", "0", ",", "20"}], "}"}]}], "]"}]}], ",", 
      RowBox[{"ColorFunction", "\[Rule]", 
       RowBox[{"ColorData", "[", 
        RowBox[{"{", 
         RowBox[{"\"\<BlueGreenYellow\>\"", ",", 
          RowBox[{"{", 
           RowBox[{"0", ",", "0.05"}], "}"}]}], "}"}], "]"}]}], ",", 
      RowBox[{"ColorFunctionScaling", "\[Rule]", "False"}], ",", 
      RowBox[{"PlotLegends", "->", "None"}], ",", 
      RowBox[{"ImageSize", "->", "Small"}], ",", 
      RowBox[{"Epilog", "\[Rule]", 
       RowBox[{"{", 
        RowBox[{"Text", "[", 
         RowBox[{
          RowBox[{"Style", "[", 
           RowBox[{"\"\<B\>\"", ",", "14", ",", "Black"}], "]"}], ",", 
          RowBox[{"{", 
           RowBox[{"0.0014", ",", "0.028"}], "}"}]}], "]"}], "}"}]}], ",", 
      RowBox[{"FrameLabel", "->", 
       RowBox[{"{", 
        RowBox[{
         RowBox[{"Style", "[", 
          RowBox[{
           RowBox[{
           "Text", "[", "\"\<\!\(\*SubscriptBox[\(m\), \(12\)]\)\>\"", "]"}], 
           ",", 
           RowBox[{"FontSize", "->", "12"}]}], "]"}], ",", 
         RowBox[{"Style", "[", 
          RowBox[{
           RowBox[{
           "Text", "[", "\"\<\!\(\*SubscriptBox[\(m\), \(21\)]\)\>\"", "]"}], 
           ",", 
           RowBox[{"FontSize", "->", "12"}]}], "]"}], ",", "None", ",", 
         "None"}], "}"}]}], ",", 
      RowBox[{"FrameTicks", "->", 
       RowBox[{"{", 
        RowBox[{
         RowBox[{"{", 
          RowBox[{
           RowBox[{"{", 
            RowBox[{"0", ",", "0.01", ",", "0.02", ",", "0.03"}], "}"}], ",", 
           "None"}], "}"}], ",", 
         RowBox[{"{", 
          RowBox[{
           RowBox[{"{", 
            RowBox[{"0", ",", "0.01", ",", "0.02", ",", "0.03"}], "}"}], ",", 
           "None"}], "}"}]}], "}"}]}]}], "]"}]}], ";", "\[IndentingNewLine]", 
   
   RowBox[{"fig2C", " ", "=", " ", 
    RowBox[{"ListContourPlot", "[", 
     RowBox[{
      RowBox[{"Flatten", "[", 
       RowBox[{
        RowBox[{"Table", "[", 
         RowBox[{
          RowBox[{"{", 
           RowBox[{"S1", ",", "S2", ",", 
            RowBox[{"branchinginv1", "[", 
             RowBox[{"0.01", ",", "0.01", ",", "S1", ",", "S2", ",", "0.5"}], 
             "]"}]}], "}"}], ",", 
          RowBox[{"{", 
           RowBox[{"S1", ",", "0.01", ",", "0.05", ",", "0.001"}], "}"}], ",", 
          RowBox[{"{", 
           RowBox[{"S2", ",", "0.01", ",", "0.05", ",", "0.001"}], "}"}]}], 
         "]"}], ",", "1"}], "]"}], ",", 
      RowBox[{"Contours", "->", 
       RowBox[{"Table", "[", 
        RowBox[{
         RowBox[{"i", "/", "400"}], ",", 
         RowBox[{"{", 
          RowBox[{"i", ",", "0", ",", "20"}], "}"}]}], "]"}]}], ",", 
      RowBox[{"ColorFunction", "\[Rule]", 
       RowBox[{"ColorData", "[", 
        RowBox[{"{", 
         RowBox[{"\"\<BlueGreenYellow\>\"", ",", 
          RowBox[{"{", 
           RowBox[{"0", ",", "0.05"}], "}"}]}], "}"}], "]"}]}], ",", 
      RowBox[{"ColorFunctionScaling", "\[Rule]", "False"}], ",", 
      RowBox[{"PlotLegends", "->", "None"}], ",", 
      RowBox[{"ImageSize", "->", "Small"}], ",", 
      RowBox[{"Epilog", "\[Rule]", 
       RowBox[{"{", 
        RowBox[{"Text", "[", 
         RowBox[{
          RowBox[{"Style", "[", 
           RowBox[{"\"\<C\>\"", ",", "14", ",", "White"}], "]"}], ",", 
          RowBox[{"{", 
           RowBox[{"0.013", ",", "0.0475"}], "}"}]}], "]"}], "}"}]}], ",", 
      RowBox[{"FrameLabel", "->", 
       RowBox[{"{", 
        RowBox[{
         RowBox[{"Style", "[", 
          RowBox[{
           RowBox[{
           "Text", "[", "\"\<\!\(\*SubscriptBox[\(s\), \(1\)]\)\>\"", "]"}], 
           ",", 
           RowBox[{"FontSize", "->", "12"}]}], "]"}], ",", 
         RowBox[{"Style", "[", 
          RowBox[{
           RowBox[{
           "Text", "[", "\"\<\!\(\*SubscriptBox[\(s\), \(2\)]\)\>\"", "]"}], 
           ",", 
           RowBox[{"FontSize", "->", "12"}]}], "]"}], ",", "None", ",", 
         "None"}], "}"}]}], ",", 
      RowBox[{"FrameTicks", "->", 
       RowBox[{"{", 
        RowBox[{
         RowBox[{"{", 
          RowBox[{
           RowBox[{"{", 
            RowBox[{
            "0", ",", "0.01", ",", "0.02", ",", "0.03", ",", "0.04", ",", 
             "0.05"}], "}"}], ",", "None"}], "}"}], ",", 
         RowBox[{"{", 
          RowBox[{
           RowBox[{"{", 
            RowBox[{
            "0", ",", "0.01", ",", "0.02", ",", "0.03", ",", "0.04", ",", 
             "0.05"}], "}"}], ",", "None"}], "}"}]}], "}"}]}]}], "]"}]}], ";",
    "\[IndentingNewLine]", 
   RowBox[{"fig2D", " ", "=", " ", 
    RowBox[{"ListContourPlot", "[", 
     RowBox[{
      RowBox[{"Flatten", "[", 
       RowBox[{
        RowBox[{"Table", "[", 
         RowBox[{
          RowBox[{"{", 
           RowBox[{"S2", ",", "M21", ",", 
            RowBox[{"branchinginv1", "[", 
             RowBox[{"0.01", ",", "M21", ",", "0.03", ",", "S2", ",", "0.5"}],
              "]"}]}], "}"}], ",", 
          RowBox[{"{", 
           RowBox[{"S2", ",", "0.01", ",", "0.05", ",", "0.001"}], "}"}], ",", 
          RowBox[{"{", 
           RowBox[{"M21", ",", "0.0", ",", "0.0325", ",", "0.0001"}], "}"}]}],
          "]"}], ",", "1"}], "]"}], ",", 
      RowBox[{"Contours", "->", 
       RowBox[{"Table", "[", 
        RowBox[{
         RowBox[{"i", "/", "400"}], ",", 
         RowBox[{"{", 
          RowBox[{"i", ",", "0", ",", "20"}], "}"}]}], "]"}]}], ",", 
      RowBox[{"ColorFunction", "\[Rule]", 
       RowBox[{"ColorData", "[", 
        RowBox[{"{", 
         RowBox[{"\"\<BlueGreenYellow\>\"", ",", 
          RowBox[{"{", 
           RowBox[{"0", ",", "0.05"}], "}"}]}], "}"}], "]"}]}], ",", 
      RowBox[{"ColorFunctionScaling", "\[Rule]", "False"}], ",", 
      RowBox[{"PlotLegends", "->", "None"}], ",", 
      RowBox[{"ImageSize", "->", "Small"}], ",", 
      RowBox[{"Epilog", "\[Rule]", 
       RowBox[{"{", 
        RowBox[{"Text", "[", 
         RowBox[{
          RowBox[{"Style", "[", 
           RowBox[{"\"\<D\>\"", ",", "14", ",", "Black"}], "]"}], ",", 
          RowBox[{"{", 
           RowBox[{"0.013", ",", "0.02825"}], "}"}]}], "]"}], "}"}]}], ",", 
      RowBox[{"FrameLabel", "->", 
       RowBox[{"{", 
        RowBox[{
         RowBox[{"Style", "[", 
          RowBox[{
           RowBox[{
           "Text", "[", "\"\<\!\(\*SubscriptBox[\(s\), \(2\)]\)\>\"", "]"}], 
           ",", 
           RowBox[{"FontSize", "->", "12"}]}], "]"}], ",", 
         RowBox[{"Style", "[", 
          RowBox[{
           RowBox[{
           "Text", "[", "\"\<\!\(\*SubscriptBox[\(m\), \(21\)]\)\>\"", "]"}], 
           ",", 
           RowBox[{"FontSize", "->", "12"}]}], "]"}], ",", "None", ",", 
         "None"}], "}"}]}], ",", 
      RowBox[{"FrameTicks", "->", 
       RowBox[{"{", 
        RowBox[{
         RowBox[{"{", 
          RowBox[{
           RowBox[{"{", 
            RowBox[{"0", ",", "0.01", ",", "0.02", ",", "0.03"}], "}"}], ",", 
           "None"}], "}"}], ",", 
         RowBox[{"{", 
          RowBox[{
           RowBox[{"{", 
            RowBox[{
            "0", ",", "0.01", ",", "0.02", ",", "0.03", ",", "0.04", ",", 
             "0.05"}], "}"}], ",", "None"}], "}"}]}], "}"}]}]}], "]"}]}], 
   ";"}], "]"}]], "Input",
 CellChangeTimes->{{3.891012851337716*^9, 3.891012869225314*^9}, {
   3.8910133427650948`*^9, 3.891013371191144*^9}, {3.906096540335793*^9, 
   3.9060965647375*^9}, {3.906096742767165*^9, 3.906096755003942*^9}, {
   3.9060968029900713`*^9, 3.90609684761409*^9}, {3.906097654389348*^9, 
   3.906097692649418*^9}, {3.906097754587413*^9, 3.906097793736837*^9}, {
   3.9060978391454573`*^9, 3.9060979016478643`*^9}, {3.9060979485237207`*^9, 
   3.906097969432966*^9}, {3.906098004984112*^9, 3.90609801816599*^9}, {
   3.906098101721246*^9, 3.906098103516906*^9}, {3.906098135652524*^9, 
   3.906098174197283*^9}, {3.906098328377799*^9, 3.9060983988382463`*^9}, {
   3.9060984370501003`*^9, 3.906098452768279*^9}, {3.906098492114854*^9, 
   3.9060985075638323`*^9}, {3.9060985654818497`*^9, 3.906098656724022*^9}, {
   3.906099021714258*^9, 3.906099041631181*^9}, {3.906099089978908*^9, 
   3.906099112163457*^9}, {3.906099142705724*^9, 3.906099148869244*^9}, {
   3.906099260755958*^9, 3.9060997059015102`*^9}, {3.906099753183901*^9, 
   3.90609975714242*^9}, {3.9060998381159487`*^9, 3.9060998461680613`*^9}, {
   3.906099919367895*^9, 3.9060999232659473`*^9}, {3.906099971372314*^9, 
   3.906099979351152*^9}, {3.906101179637753*^9, 3.906101208978251*^9}, {
   3.9061013321957293`*^9, 3.906101341251049*^9}, {3.9061026340845623`*^9, 
   3.9061026406646147`*^9}, {3.9061026855684137`*^9, 
   3.9061026856798277`*^9}, {3.906102739928034*^9, 3.906102740436576*^9}, {
   3.906102839703915*^9, 3.906102882548324*^9}, 3.90610297639009*^9, {
   3.906103606816573*^9, 3.9061036470301943`*^9}, {3.90610367959748*^9, 
   3.9061036799856997`*^9}, {3.906103781047532*^9, 3.906103805861971*^9}, {
   3.9061039428294077`*^9, 3.906103955080061*^9}, 3.906104112837781*^9, {
   3.906104248008563*^9, 3.906104304499654*^9}, {3.906104335917417*^9, 
   3.906104336140338*^9}, {3.9061043899621153`*^9, 3.906104392840108*^9}, {
   3.9061044292598763`*^9, 3.906104463964758*^9}, {3.906104567398489*^9, 
   3.906104618982731*^9}, {3.906104863352305*^9, 3.906104880141677*^9}, {
   3.906105056535862*^9, 3.906105069172187*^9}, {3.9061063818948708`*^9, 
   3.906106387820507*^9}, {3.91034935851782*^9, 3.910349361104417*^9}, {
   3.91156013510807*^9, 3.911560140229677*^9}, {3.913373582585121*^9, 
   3.913373591818714*^9}},
 CellLabel->
  "In[163]:=",ExpressionUUID->"1f469bf9-4dc6-42bb-8519-b1f3f5b33c8e"],

Cell["\<\
Note: the Ticks option is supposedly deprecated, but still works here...\
\>", "Text",
 CellChangeTimes->{{3.9133737915370903`*^9, 
  3.913373806620738*^9}},ExpressionUUID->"e86b0604-f6b5-4d32-ba43-\
312656c8a757"],

Cell[CellGroupData[{

Cell[BoxData[{
 RowBox[{
  RowBox[{"legend", " ", "=", " ", 
   RowBox[{"BarLegend", "[", 
    RowBox[{
     RowBox[{"{", 
      RowBox[{"\"\<BlueGreenYellow\>\"", ",", 
       RowBox[{"{", 
        RowBox[{
         RowBox[{"-", "0.0001"}], ",", "0.05001"}], "}"}]}], "}"}], ",", 
     RowBox[{"Table", "[", 
      RowBox[{
       RowBox[{"i", "/", "400"}], ",", 
       RowBox[{"{", 
        RowBox[{"i", ",", "0", ",", "20"}], "}"}]}], "]"}], ",", 
     RowBox[{"LegendMarkerSize", "->", "300"}], ",", 
     RowBox[{"LegendLabel", "->", "\"\<invasion probability\>\""}], ",", " ", 
     
     RowBox[{"Ticks", "->", 
      RowBox[{"{", 
       RowBox[{
       "0", ",", "0.01", ",", "0.02", ",", "0.03", ",", "0.04", ",", "0.05"}],
        "}"}]}]}], "]"}]}], ";"}], "\[IndentingNewLine]", 
 RowBox[{"Legended", "[", 
  RowBox[{
   RowBox[{"Grid", "[", 
    RowBox[{"{", 
     RowBox[{
      RowBox[{"{", 
       RowBox[{"fig2A", ",", "\[IndentingNewLine]", "fig2B"}], "}"}], ",", 
      RowBox[{"{", 
       RowBox[{"fig2C", ",", "\[IndentingNewLine]", "fig2D"}], "}"}]}], "}"}],
     "]"}], ",", "legend"}], "]"}]}], "Input",
 CellLabel->
  "In[164]:=",ExpressionUUID->"eba32223-e6fa-460c-90be-269947977f96"],

Cell[BoxData[
 TemplateBox[{
   TagBox[
    GridBox[{{
       GraphicsBox[
        GraphicsComplexBox[CompressedData["
1:eJxlnXdck1nTsO0VsWFZe++Ca8G+g4q9YUdsqKCoqIiAiIggVZBeEkiAEAIE
Fdfey9oLVnRXsCvWtfeuX1y/mXnmfvePd9/rl+TOfZ8zMxfP5pw5TWctHutc
qkSJEmmVSpT4+e/PfvP3ecSHQYn//w/y19xXBSNndQLJNsS//j1E8bod8QqL
jYPv+IxXvN+eePnjVr9X2DBV8XlH4j63RkeqFs1SXM+JeM9Qs1LtQ+coru9C
3GvbSa8D6fMV3+dKvKtR8JMxuxYpvt+NWHu0ySZ3lyWK+3Envvbp5/+zVHF/
HsT1rW60KBfgqbhfL2IHp96mKy5T3L83cUryz3+WK57Hh7jo3IdxxVkrFM/n
S/xbmYnmHbesVDyvH7F9z58XXKV4fn/iEd3X9HO8768YjwDip2N+XjFAMT6r
iSNcH37JfbVaMV6BxO1Da5seIVAxfkHE+RkDd7z5FqQYz2DiBab/W7dMiGJ8
mStdyXTrWylUMd7M634+bjUct7UU/8gY/5JtiDH+5et2xBj/8v32xBj/8vOO
xBj/8npOxBj/8vouxBj/8vtciTH+5fe7EWP8y/txJ8b4l/fnQYzxL+/Xixjj
X96/NzHGv3weH2KMf/l8vsQY//J5/Ygx/uXz+xNj/MvxCCDG+Jfjs5oY41+O
VyAxxr8cvyBijH85nsHEGP9yfJkx/uV4MyvjX9aRtTDs5+Vqr1HMB/O/P//V
IFwxP8w/R+9CswjFfDG3nRp9+F0bHPcYyj9kzD/JNsSYf/J1O2LMP/l+e2LM
P/l5R2LMP3k9J2LMP3l9F2LMP/l9rsSYf/L73Ygx/+T9uBNj/sn78yDG/JP3
60WM+Sfv35sY808+jw8x5p98Pl9izD/5vH7EmH/y+f2JMf/keAQQY/7J8VlN
jPknxyuQGPNPjl8QMeafHM9gYsw/Ob7MmH9yvJkx/+T4M2P+yflgxvyT88OM
+Sfni1mZf7IOxsAp09XqWUUq5pN5XuwzX+gWpZhfZtPNmR45WjHfzOOLszRH
m+C8xVH+I2P+S7YhxvyXr9sRY/7L99sTY/7LzzsSY/7L6zkRY/7L67sQY/7L
73MlxvyX3+9GjPkv78edGPNf3p8HMea/vF8vYsx/ef/exJj/8nl8iDH/5fP5
EmP+y+f1I8b8l8/vT4z5L8cjgBjzX47PamLMfzlegcSY/3L8gogx/+V4BhNj
/svxZcb8l+PNjPkvx58Z81/OBzPmv5wfZsx/OV/MmP9y/pgx/+V8MmP+y/ll
xvyX882szH9Zx+PAYBq9K5nMv+KB+e23y96PW8Uq4oPZ9r8AYP4VL8wJdX8+
EM57AtUfZKw/km2Isf7I1+2Isf7I99sTY/2Rn3ckxvojr+dEjPVHXt+FGOuP
/D5XYqw/8vvdiLH+yPtxJ8b6I+/Pgxjrj7xfL2KsP/L+vYmx/sjn8SHG+iOf
z5cY6498Xj9irD/y+f2Jsf7I8Qggxvojx2c1MdYfOV6BxFh/5PgFEWP9keMZ
TIz1R44vM9YfOd7MWH/k+DNj/ZHzwYz1R84PM9YfOV/MWH/k/DFj/ZHzyYz1
R84vM9YfOd/MWH/k/DNj/ZHxwIz1R8YHM9YfGS/MyvojPZQA/93eJuZf8cTc
5b9/4hXxxRz412lTBDH/ijfmS6bZt++JcZNE9Q8Z659kG2Ksf/J1O2Ksf/L9
9sRY/+TnHYmx/snrORFj/ZPXdyHG+ie/z5UY65/8fjdirH/yftyJsf7J+/Mg
xvon79eLGOufvH9vYqx/8nl8iLH+yefzJcb6J5/Xjxjrn3x+f2Ksf3I8Aoix
/snxWU2M9U+OVyAx1j85fkHEWP/keAYTY/2T48uM9U+ONzPWPzn+zFj/5Hww
Y/2T88OM9U/OFzPWPzl/zFj/5HwyY/2T88uM9U/ONzPWPzn/zFj/ZDwwY/2T
8cGM9U/GCzPWPxk/zFj/ZDwxY/2T8cWM9U/GG7Oy/kmPJkHz/y7I/CsemZe6
/JyAREV8Mh9518Y0w8y/4jWJuOZ/N4hxp1b8/qJW/P6ipvqLLH9/UVP9RZa/
v6ip/iLL31/UVH+R5e8vaqq/yPL3FzXVX2T5+4ua6i+y/P1FTfUXWf7+oqb6
iyx/f1FT/UWWv7/g/XoRy99f1FR/keXvL2rF7y9qxe8vaqq/yPL3F7Xi9xe1
4vcXNdVfZPn7i1rx+4ta8fuLmuovsvz9Ra34/UWt+P1FTfUXWf7+olb8/qJW
/P6C48ssf39RK35/UVP9lePPjPVXzgcz1l85P8xYf+V8MWP9lfPHjPVXzicz
1l85v8xYf+V8M2P9lfPPjPVXxgMz1l8ZH8xYf2W8MGP9lfHDjPVXxhMz1l8Z
X8xYf2W8MWP9lfHHjPVXxiMz1l8Zn8xYf2W8cr1V1l/5d4Aaft7dtpPMv+JZ
Rbwl9UXO8eHMv+KbudR/D8z8K97VxGP/CxiM2xSq/8hY/yXbEGP9l6/bEWP9
l++3J8b6Lz/vSIz1X17PiRjrv7y+CzHWf/l9rsRY/+X3uxFj/Zf3406M9V/e
nwcx1n95v17EWP/l/XsTY/2Xz+NDjPVfPp8vMdZ/+bx+xFj/5fP7E2P9l+MR
QIz1X47PamKs/3K8Aomx/svxCyLG+i/HM5gY678cX2as/3K8mbH+y/Fnxvov
54MZ67+cH2as/3K+mLH+y/ljxvov55MZ67+cX2as/3K+mbH+y/lnxvov44EZ
67+MD2as/zJemLH+y/hhxvov44kZ67+ML2as/zLemLH+y/hjxvov45EZ67+M
T2as/zJek4ix/sv4Zcb6L+NZRYz1X8Y3M9Z/Ge9c75X1X/4dkwL6n497mflX
PiQTv/55OXvmX/nB3P9n+F9j/pUvKcRxP8N3Osa9VrH+RatY/6Il/yCjf+Tr
dsRy/YuW/IMs179oyT/Icv2LlvyDLNe/aMk/yHL9i5b8gyzXv2jJP8hy/YuW
/IMs179oyT/Icv2LlvyDLNe/aMk/yHL9Cz6PD7Fc/6Il/yDL9S9axfoXrWL9
i5b8gyzXv2gV61+0ivUvWvIPslz/olWsf9Eq1r9oyT/Icv2LVrH+RatY/6Il
/yDL9S9axfoXrWL9i5b8gyzXv2gV61+0ivUvOD/Mcv2LVrH+RUv+kfPHjP6R
88mM/pHzy4z+kfPNjP6R88+M/pHxwIz+kfHBjP6R8cKM/pHxw4z+kfHEjP6R
8cWM/pHxxoz+kfHHjP6R8ciM/pHxyYz+kfGaRIz+kfHLjP6R8awiRv/I+GZG
/8h4VxOjf2T8M6N/ZD4kE6N/ZH4wo39kvrBvlP6Rf4dp4Y7Pzwlh/pVPGuLf
/wtw5l/5xRyQOMAUMsy/8k1LfLHZzwnGvEkj/yGj/yTbEKP/5Ot2xOg/+X57
YvSf/LwjMfpPXs+JGP0nr+9CjP6T3+dKjP6T3+9GjP6T9+NOjP6T9+dBjP6T
9+tFjP6T9+9NjP6Tz+NDjP6Tz+dLjP6Tz+tHjP6Tz+9PjP6T4xFAjP6T47Oa
GP0nxyuQGP0nxy+IGP0nxzOYGP0nx5cZ/SfHmxn9J8efGf0n54MZ/Sfnhxn9
J+eLGf0n548Z/Sfnkxn9J+eXGf0n55sZ/Sfnnxn9J+OBGf0n44MZ/SfjhRn9
J+OHGf0n44kZ/Sfjixn9J+ONGf0n448Z/SfjkRn9J+OTGf0n4zWJGP0n45cZ
/SfjWUWM/pPxzYz+k/GuJkb/yfhnRv/JfEgmRv/J/GBG/8l8SSFG/8n8YUb/
yXzSEKP/ZH4xo/9kvrHvlP6Tf0emQdOf0fyM+Vc+phIv+Zkebsy/8pP50M/w
e8P8K1/TiKv/l5CYdzrF+m+dYv23jvyLjP6Vr9sRy/XfOvIvMvpXft6RWK7/
1pF/keX6bx35Fxn9K7/PlRj9K7/fjViu/9aRf5Hl+m8d+RdZrv/WkX+R5fpv
HfkXWa7/1pF/keX6bx35F1mu/8bn9SOW67/x+f2J5fpvnWL9t06x/ltH/kWW
6791ivXfOsX6bx35F1mu/9Yp1n/rFOu/deRfZLn+W6dY/61TrP/WkX+R5fpv
nWL9t06x/ltH/kWW6791ivXfOsX6bx35F1mu/9Yp1n/rFOu/cX6Z5fpvnWL9
t478K+efGf0r44EZ/Svjgxn9K+OFGf0r44cZ/SvjiRn9K+OLGf0r440Z/Svj
jxn9K+ORGf0r45MZ/SvjNYkY/Svjlxn9K+NZRYz+lfHNjP6V8a4mRv/K+GdG
/8p8SCZG/8r8YEb/ynxJIUb/yvxhRv/KfNIQo39lfjGjf2W+aYnRvzL/mNG/
Mh9TidG/Mj+Z0b8yX9m36N9feZNB/kVG/0q2IUb/ytftiNG/8v32xOhf+XlH
YvSvvJ4TMfpXXt+FGP0rv8+VGP0rv9+NGP0r78edGP0r78+DGP0r79eLGP0r
79+bGP0rn8eHGP0rn8+XGP0rn9ePGP0rn9+fGP0rxyOAGP0rx2c1MfpXjlcg
MfpXjl8QMfpXjmcwMfpXji8z+leONzP6V44/M/pXzgcz+lfODzP6V84XM/pX
zh8z+lfOJzP6V84vM/pXzjcz+lfOPzP6V8YDM/pXxgcz+lfGCzP6V8YPM/pX
xhMz+lfGFzP6V8YbM/pXxh8z+lfGIzP6V8YnM/pXxmsSMfpXxi8z+lfGs4oY
/Svjmxn9K+NdTYz+lfHPjP6V+ZBMjP6V+cGM/pX5kkKM/pX5w4z+lfmkIUb/
yvxiRv/KfNMSo39l/jGjf2U+phKjf2V+MqN/Zb6yb9G/v+Jer9j/qCf/SrYh
Rv/K1+2I5f5HPfkXGf0rP+9ILPc/6sm/yHL/o578i4z+ld/nSoz+ld/vRoz+
lffjTiz3P+rJv8hy/6Oe/Iss9z/qyb/Icv+jnvyLLPc/6sm/yHL/o578iyz3
P+rJv8hy/yOORwCx3P+I47OaWO5/1JN/keX+Rz35F1nuf9Qr9j/qFfsf9eRf
ZLn/Ua/Y/6hX7H/Uk3+R5f5HvWL/o16x/1FP/kWW+x/1iv2PesX+Rz35F1nu
f9Qr9j/qFfsf9eRfZLn/Ua/Y/6hX7H/Uk3+R5f5HvWL/o16x/xHjg1nuf9Qr
9j/qyb8yfpjRvzKemNG/Mr6Y0b8y3pjRvzL+mNG/Mh6Z0b8yPpnRvzJek4jR
vzJ+mdG/Mp5VxOhfGd/M6F8Z72pi9K+Mf2b0r8yHZGL0r8wPZvSvzJcUYvSv
zB9m9K/MJw0x+lfmFzP6V+ablhj9K/OPGf0r8zGVGP0r85MZ/SvzlX2L/v0V
t5nkX2T0r2QbYvSvfN2OGP0r329PjP6Vn3ckRv/K6zkRo3/l9V2I0b/y+1yJ
0b/y+92I0b/yftyJ0b/y/jyI0b/yfr2I0b/y/r2J0b/yeXyI0b/y+XyJ0b/y
ef2I0b/y+f2J0b9yPAKI0b9yfFYTo3/leAUSo3/l+AURo3/leAYTo3/l+DKj
f+V4M6N/5fgzo3/lfDCjf+X8MKN/5Xwxo3/l/DGjf+V8MqN/5fwyo3/lfDOj
f+X8M6N/ZTwwo39lfDCjf2W8MKN/Zfwwo39lPDGjf2V8MaN/Zbwxo39l/DGj
f2U8MqN/ZXwyo39lvCYRo39l/DKjf2U8q4jRvzK+mdG/Mt7VxOhfGf/M6F+Z
D8nE6F+ZH8zoX5kvKcToX5k/zOhfmU8aYvSvzC9m9K/MNy0x+lfmHzP6V+Zj
KjH6V+YnM/pX5iv7Fv37K+4Miv4bBvKvZBti9K983Y4Y/Svfb0+M/pWfdyRG
/8rrORHL/hsG8i8y+ld+nysx+ld+vxsx+lfejzsx+lfenwex7L9hIP8iy/4b
BvIvsuy/YSD/Isv+GwbyL7Lsv2Eg/yLL/hsG8i+y7L9hIP8iy/4bBvIvsuy/
geMVSCz7b+D4BRHL/hsGRf8Ng6L/hoH8iyz7bxgU/TcMiv4bBvIvsuy/YVD0
3zAo+m8YyL/Isv+GQdF/w6Dov2Eg/yLL/hsGRf8Ng6L/hoH8iyz7bxgU/TcM
iv4bBvIvsuy/YVD03zAo+m8YyL/Isv+GQdF/w6Dov2Eg/yLL/hsGRf8Ng6L/
BsYXs+y/YVD03zCQf2X8MaN/ZTwyo39lfDKjf2W8JhGjf2X8MqN/ZTyriNG/
Mr6Z0b8y3tXE6F8Z/8zoX5kPycToX5kfzOhfmS8pxOhfmT/M6F+ZTxpi9K/M
L2b0r8w3LTH6V+YfM/pX5mMqMfpX5icz+lfmK/sW/fsrbrLIv8joX8k2xOhf
+bodMfpXvt+eGP0rP+9IjP6V13MiRv/K67sQo3/l97kSo3/l97sRo3/l/bgT
o3/l/XkQo3/l/XoRo3/l/XsTo3/l8/gQo3/l8/kSo3/l8/oRo3/l8/sTo3/l
eAQQo3/l+KwmRv/K8QokRv/K8QsiRv/K8QwmRv/K8WVG/8rxZkb/yvFnRv/K
+WBG/8r5YUb/yvliRv/K+WNG/8r5ZEb/yvllRv/K+WZG/8r5Z0b/ynhgRv/K
+GBG/8p4YUb/yvhhRv/KeGJG/8r4Ykb/ynhjRv/K+GNG/8p4ZEb/yvhkRv/K
eE0iRv/K+GVG/8p4VhGjf2V8M6N/ZbyridG/Mv6Z0b8yH5KJ0b8yP5jRvzJf
UojRvzJ/mNG/Mp80xOhfmV/M6F+Zb1pi9K/MP2b0r8zHVGL0r8xPZvSvzFf2
Lfp373/znk3+RUb/SrYhRv/K1+2I0b/y/fbE6F/5eUdi9K+8nhMx+lde34UY
/Su/z5UY/Su/340Y/Svvx50Y/Svvz4MY/Svv14sY/Svv35sY/Sufx4cY/Suf
z5cY/Suf148Y/Suf358Y/SvHI4AY/SvHZzUx+leOVyAx+leOXxAx+leOZzAx
+leOLzP6V443M/pXjj8z+lfOBzP6V84PM/pXzhcz+lfOHzP6V84nM/pXzi8z
+lfONzP6V84/M/pXxgMz+lfGBzP6V8YLM/pXxg8z+lfGEzP6V8YXM/pXxhsz
+lfGHzP6V8YjM/pXxicz+lfGaxIx+lfGLzP6V8azihj9K+ObGf0r411NjP6V
8c+M/pX5kEyM/pX5wYz+lfmSQoz+lfnDjP6V+aQhRv/K/GJG/8p80xKjf2X+
MaN/ZT6mEqN/ZX4yo39lvrJv0b+/5i2H/IuM/pVsQ4z+la/bEaN/5fvtidG/
8vOOxOhfeT0nYvSvvL4LMfpXfp8rMfpXfr8bMfpX3o87MfpX3p8HMfpX3q8X
MfpX3r83MfpXPo8PMfpXPp8vMfpXPq8fMfpXPr8/MfpXjkcAMfpXjs9qYvSv
HK9AYvSvHL8gYvSvHM9gYvSvHF9m9K8cb2b0rxx/ZvSvnA9m9K+cH2b0r5wv
ZvSvnD9m9K+cT2b0r5xfZvSvnG9m9K+cf2b0r4wHZvSvjA9m9K+MF2b0r4wf
ZvSvjCdm9K+ML2b0r4w3ZvSvjD9m9K+MR2b0r4xPZvSvjNckYvSvjF9m9K+M
ZxUx+lfGNzP6V8a7mhj9K+OfGf0r8yGZGP0r84MZ/SvzJYUY/Svzhxn9K/NJ
Q4z+lfnFjP6V+aYlRv/K/GNG/8p8TCVG/8r8ZEb/ynxl36J/f427UdH/1kj+
lWxDjP6Vr9sRo3/l++2J0b/y847E6F95PSdi2f/WSP5FRv/K73MlRv/K73cj
Rv/K+3EnRv/K+/MgRv/K+/UiRv/K+/cmlv1vjeRfZNn/1kj+RZb9b43kX2TZ
/9ZI/kWW/W+N5F9k2f/WSP5Flv1vjeRfZNn/1kj+RZb9b43kX2TZ/9ZI/kWW
/W9xvJll/1scf2bZ/9ZI/kWW/W+N5F9k2f/WSP5Flv1vjeRfZNn/1kj+RZb9
b43kX2TZ/9ao6H9rVPS/NZJ/kWX/W6Oi/61R0f/WSP5Flv1vjYr+t0ZF/1sj
+RdZ9r81KvrfGhX9b43kX2TZ/9ao6H9rVPS/NZJ/kWX/W6Oi/61R0f/WSP5F
lv1vjYr+t0ZF/1sj+RdZ9r81KvrfGhX9b43kX2T0r4x3NTH6V8Y/M/pX5kMy
MfpX5gcz+lfmSwox+lfmDzP6V+aThhj9K/OLGf0r801LjP6V+ceM/pX5mEqM
/pX5yYz+lfnKvkX//hq3XPIvMvpXsg0x+le+bkeM/pXvtydG/8rPOxKjf+X1
nIjRv/L6LsToX/l9rsToX/n9bsToX3k/7sToX3l/HsToX3m/XsToX3n/3sTo
X/k8PsToX/l8vsToX/m8fsToX/n8/sToXzkeAcToXzk+q4nRv3K8AonRv3L8
gojRv3I8g4nRv3J8mdG/cryZ0b9y/JnRv3I+mNG/cn6Y0b9yvpjRv3L+mNG/
cj6Z0b9yfpnRv3K+mdG/cv6Z0b8yHpjRvzI+mNG/Ml6Y0b8yfpjRvzKemNG/
Mr6Y0b8y3pjRvzL+mNG/Mh6Z0b8yPpnRvzJek4jRvzJ+mdG/Mp5VxOhfGd/M
6F8Z72pi9K+Mf2b0r8yHZGL0r8wPZvSvzJcUYvSvzB9m9K/MJw0x+lfmFzP6
V+ablhj9K/OPGf0r8zGVGP0r85MZ/SvzlX0r//dvGIRbBZfRz3WC9Cs/LOx2
hEFbl9mapfOcIHn2kDUdL64h/33rWFa1Ydpa6Pn6gEVVvRN9/vr8zyOco/g8
+m9HkgIKp/vCpYf9B87zjICBn5e1dDrMr5ulZD8tO4fPZ++/trH6pWcIDGl4
LGDYvDXwoN+Fg3FevlAj1P11rzYR5JcWOQM2fe60Fsz3zIjNP83nba8+FDgw
IofPJ082RPouu7oUxrxUJY4oHwMtz5UPvvu3E7S/ndzt2f4wqP2mrd+QeavB
fP+k3ue/8/nxzz2X9urzRwTkjWxlNkbL52dbe2S4WF7l7/v3dlKk7V6TX2ot
vzpgYxQsXTN52tjPSyHhdcXCkNthMHiK+kDYyhDoXiXL+36fNeSHg+sc4iNM
dTn24rFEh118XvapQb1nBtwNAf9V2zuuG2N6vs75syrd4vOsjRdnL9U+Dgdj
QMdKXbZGQKmEGxfbnAmHRnNOhDj2i4BzhVZ1Rx0IhzdX31zwqB4Ne07MenCx
Lp9/XOl4PX27O05Qz+dl1U+HI2FZL/Pb+edWwx3V1VY3VNHky1YDKp5q3j4G
+oXM9PP4wecXv7t5w0zTyAO6HLIfc+xuLAR1zgrcWs6ZXt/9bvPXVUNWgvmQ
la37OkdC98pFF2u/CYHLjrud+zpEkQ8julf64WrygPqz38DS7fk8Ysvfx7R7
UT4QGt9uf7vLpxiY/6lav0VWfJ50ZG6nlh62obBSXadbTV0k5La/GzS6TATs
WDfw7PLcKPJdDTP74lfHoiFk3eaG2f35vGFVyYEN4x0jYEL5yjPffY0B1wlD
Bxc58fhkNdu1+rFjtOl7c8ae9IyDUh9y1ydsXAnFvf2LbjePgQ27Olr0GBMN
dtuOfZh4JBpKtLZcY2vD54k2975atKS2M3Tv8vlpoH8srL3ytdiyI5/vWvdq
tfBnUz1A27Uo1PBXPDi8XV2+UTdnuGsI+C2heizonFUj/WaGQpJK3/KK2f89
r1Vdf9Zfjnkr4UztUmYlBseB1z9RB7up+PWGbhvh+8hA6Hyz7egJujgoUevQ
nFKzPCCt7qpWW1fF09+HOz++t3g4MgGm6SvOnB7rATmHN5tlf4mBjSdDB0au
ioDXzxKnbtoUS38v3MnyL1xXNw46pbYPmL6Xz2/9s36VYSPS+PtbahMqfDwb
AQ62G+o8XMPn7/YyLBhZ/3M89OyzrHLM65Ww4Zvf8fVNY8H13oXh6VHRYD3Z
4uqYO7H090HehQF1itvEwdc+3R8Un+fxbWLc7Zp+JxpeHZpzvGarOBj6pV50
+D0+T7VM6Ob4Ic9j4Wjus/e5V+KgZ2idC8scAsF5pe7VZ2M8/f13YfGDnke6
JUC54pfPSofw+Ze7xs+4FDzEGZwOu1xfrEuEAs2YhdqZzvR6TESNf7YkecDe
Pqc2fQ6Nh2Epb4MqnubzLBdXU+cnVPKDsRO//3Otbzw4HWi+qcU7Pm/yzNZS
Xp+iAiHj8aXixwP4/MmOk07M+3dWAqysXNHnjeVa2BP1JUZbIgm+LLH2b3OA
zzPdmfdg/6ZXoTC6/IQtQ3vGw9g/yk5aZKprd/VlY57W4PMkiywzzB2GJkAF
/xOr37Xi8yJv7qw9KL/LWqhVcY3R0/R3wgJDnb3lu/F5pCceR+b83SEGLqm2
pl1wjoeAjCtdWpvHwW2H2wdqj/i/50WaXW08fUyXOOh15EMzZ00irKhvezfv
Tx5P26KR+rWWCVC4LL7fmEUJ0Gnz4EonO/D5ZRMm36vfwdsZ3KK21bx+MgE6
jruYUvw1FCK9P/05clgi/X0ctP3Ldk31JNhV+0qT4x3DwF6Vt+5kgAoafp0/
OXKtM59Pl5e59NkZPv9wz7e3s2rO8oO3IxYYx8UnwhTNB/UTZz7frvmz802u
5wfCkOSMEn9vV8H40LiWmx97gH7Nh8qlZifCpBUue4YO5PPmnDJ7bXgFYVA4
YfdL9wV8Xt2OA7VGT/VJgqkr7HIfzub3d+r/+uji+LVwdHJW18zKKtia1KOg
lpcfzLPN8BmwIBH+WP5qUIQdnyd3ztK660TnGPCrdjOr1GQ+j25amUfLursl
waO5Cd89l/D7NYZej1084sC63MO720qpwKzwluPTwkBY7968Yp26fL7Wuspr
mr1ZqIYfxVFgVTIIhth+fvSHIQGKTvSY2qFrAvS0OHj0zsn/ex6nT2j5zHbe
CfDiofOC3OkqWFjHolniND4f69aFGsXPs5xB73V8u7NTMtQYu6lCrx3O9Pps
3cgrPiU8ISzf9lnHw0lQ7pS91+DUtWDpuvXjp9oq9uqQKVrLTypot7Pd7uQC
Pv/K98rosT+28XllUdNeL/MrGwRlIicXjVuYDLWNzkm1LTyhTeSju1qtCqwf
NT3XJoDPp1q7cI9fpXC+37bvtrQq/3wtxLx4fF+nVsPCOcf+2bvdDwK8B3k5
rlJBZUeL2vVi48A5rEb/xwF8/tTVQ5GtD+Ty+WnT1t+oeL5DCrTK/Jxx6pUf
FL52s3obroa5V3r902kzn081sdWqHw9TYiCkwf6LV2KToNnnnXkRyxNgR9P4
tuc0SYr/3qaGl2a5k3ttiYPM0CpV1bEqmLN18o0GmgR4ULrsq5gQPo9Kv2O6
xfm1arAc/6UL7E+Ae9WjO9neToa/Xhjm57Xm89KKxr570/ZAAtToemjJzV5q
MO7Py47awudJXQ+90lB/MAki5rhMrGv6O/5Oldmn60UngW/6scOLy6rgbceG
7Y8GJcG3NQP69L+XBH0rNx99YZXpvqsbC4ouJME9+24P7/kmweaYRXaDN5jG
22deHZvIMNieMqRpw6NJ8Hxorex3prwou8+psMHeJJj+rm5G/PIkaPO83BbL
q3zeWkP/xi18S6VAyTMWY47t4fN3ClcmHvu9wBnyJ+uXV+2cDLX83V4uLR8J
+8ZeGxHWmM/HuRb/h/c31xS4893x1unekVC1UdfXVYZo4P4tXci1m850vaMt
v724+Tufx/Tc6mPk7dKroGJRebNO+9Qw69hQ3cG0GMj82rNus5d8/tklW8fi
hveSIdZvXYPhe/n8m8j4KZ8n9QmC9TX2b7raSgPFP+6W9+7L1y/cfu1Q/IUw
8JhYs41RlwzaMe5RpS/w+TWn95+usNQ2El5f6Pbh9mENfF23Mux+Bz6Pydl8
tVP5czFgP6bqik5xybCq/JI/GtxMgHZHXJ/NDOXzaN5/G9bAIz4F4u0TS678
wefT/FGvx/nBz+Lg3Pi/bhSM08DEDi87Xh8ZBC/f9hl1Z7saMg81zJlzlM+X
OdQ3JqV+yUTIjNud9PgSnz+mvtnuov8GU77lV35e/6GpDuk+OLul8Xk0u2f3
M5iZPl/v0Nt14/7nfJrMRTX+Xmji0S7vHEs6aGDgLS+39w/DYOGPG7e0c1Jg
ZYX5cfVK8vkw1d45X3xZMRmWj0v+1m9/MsQ129Gy4IEa1s1qX3jXlO+6Qcsm
upniZlHzoPN/QzLkvlkyrqvpPgtDv40/0tQUH47pw9zOqeH40w6bW2zRwrKI
EpVL1FoD1n8nd0o0S4Yo81GfKuer6X9nlWg4xuWPb86gebcwe+NGDRza6lpq
yaJIeOtmEZHQIRXgcCNjWjk+36XctNETV870hJHjffWFlTUw7EiNr9evxED4
hiNTPqZo6L9PvO9eY8Ox7lrwPds+7tGb/znfIj31y4bRfN6JVZVVF0osCYJx
xw+FW97Vwsa/qn587ewJ+zocaRhWk/vX1312RXMxPQ2enNg6YlCkJ0yxUgUV
bEmB1qkdfQa/iIMe6YOC8k/y+UjN/7pfa+dZDeyIHd3YowqfN7FnW8lmAy34
/BCLJX0ChqoiIW7si/aZDqmQX8ZueNu5q2BywbYrB1I18Oe9pXf2NU4Ew+tt
GbZaPm9i/64a93sbtBDxvOYyLxs+X2LTVSdV7R/8vGvzPx/+3DIeWvS7UMVK
o4FaG8wT7TuoYNma8z2vndTCiqeBwRuWBsHKpQvflquZSv/97Xx+tXijL58v
8frPLR5D47VQ3MJv1c1RKqj67uj+cwPS4H6jRjVLqfl8lrgyRxov7ZcIIf+8
6vLsrKmePJo67lA1Pv8hoFJE92ljVRDXtGSzC2/4PKOko2kzp+/TwINqb5x8
uybDloktkytl8vkSk8bFr5h7gM9j2XywIjTI0UJ779jbeabXj2xzWfK0ehqc
aLVmTRMbHl9VZbNo98mm672e8LV3sBbOrh1Q6q0dnwdxN9M2ss8kDWy29dS/
K6mF6ydO7lH11sDeDgWnF+3QwJvyQX49rTTQadaO01ODNXD6/tOTjVub3v++
3LQnszRQsdPelrOaamDIPL81m15ooWULm4/9MyKhwcAVlyymp9J/r3u64vKL
NtZpcKZD/5E7C7h//YedwxaOaD0Hbm/t//Tv6ukQv21UyZyOfJ5DjuOzsLho
k79HLsu4OicV3F+dbhddNRZ+b3Rs8ZQ53H/+4fKh7cyT0iDK/evL39tzf/ky
A5d4PVCvgt5/h+x3e6CFvd1ymj5oHw//br0w3MyUX/jfz/r19hkzrGwa6KM9
WiUM5f7wJ78MKpWXGQTfn4xzrNtJZ8oDH1XvrXyew/L7H4/OnLAG+lze3Xjo
1lQ4fLFS+UaO3O+9VDX/8xYPI8Gi5NlHFd6mQbsh1YZpdKvAbUX0nMrn07n/
lWv47dFDTNdfVn+vRyGfx7BvQ5kxsyxj4W2bgkZl4lNhwdfgmW5uKthzdf/e
/Hnc791xf6VNP6LTIHjTulYOcdzv/Z7nuITcqfFQP2LPn5v/Soctg3ocu7aX
z1PIax/oErEqERyPFEW4pqTCtD8GmJ9dkQzn3jYucWMW93NfUG1Xn5HhaeDU
e6mVQzr3c+9Y3a5SoUoFwdOqeTV1T4eHp97vaLmAz0c4m+mzc1B2Mjzx7J+b
eVULmUnGvJDpGth1/+KlI9/5/JKouCszNx5KhR2770RaBmpAZ6e39U/ifu5B
Pa6MnpiVBrqIhSf6G7mf+7nU1JpO6zXw0cPm5WG/dCjae6B3Zmk+/8CYO219
Wk4qRHQo369VRhrsH3HiyObMVHjpsutojW5psKB/2KNBsamwqqDE9+3XTdeP
LLdWl5cKT7vbf+n+IhW8Bh8/PSQ4Fbb3Th045UAqmHuOMS/w5X6yE84EZYXY
zYEPIweuPZqfDtsOVJhaZlAs3HjS/tTVFTr4eExVq/p47o8+ZXPJUcP3ecLV
SRdmV22RDjvjPPfazuV+yGHh15oX3FoFX45aT55uTKf/nhvo3b5Ck+Y66BnS
6UZoEL9/YfkRIw5eDoIXG7OyTlTLgJO29labCz1BV3BwdMKBNEgrnFDY1z8R
+nXsV3bWMT6fwP6Vbfj9i+mw+Ivdo6np3B+5aGafCPcE7q89NLfYbEzXKCjp
9O/HGnUz4NOId7CgvD9MSPO3totPB/O9rUcu36qCgPz+Ky905n7Hn4LHNBw+
TAelu744UnSZ+x+fa3r6WpOp/9OPunrR4uTYeFh22Xh6YLoOIs3m71l2Kwg+
rH3cu+xA7n9qusfMpv7pYGlXXNTmcDL8uDcpoNyMDEipvu5sbqlgaJddoLtd
m/sd79oQGT6slw7iZ3zXN7/P/Y8r/bmj1ca9/LwTh9w5bHlNBaU6d+nbKSYd
6l6qcsjtjKmeHYrymjdPB2+r5J+onLQGhk23bqn25v7jY2tMj85oyP2NKwxL
mjq6jw78Fl5t8/SlBvxK3V58tEEG5H7evdvtII+nv3cD89Mv+X6ua6yXVPqm
gbhZkyy8P/D5Ac2dHEqW3p8OFs0eNmtyKRWKzhftntaX+xn3mVb2RN2ROnh1
QxtW+lMqhNarUjlgtg6aF926nWWar7VNH41Jdub+5FnFb8IaVc6AeyWDYh7P
5v7khXfmrJ9Rgvsxzr5TL9p8+RwYderOpzL+Oji5z+lBmZmxYLOz3LuM9dxf
3LvWqEYbTM/n7JY43mlFLLx0uN7NfHEG1GiY+P6N6fPv8qscWnvs//Yn3tvx
6ebPDz3hS8Jl/b5Zeuh9s9SV22n8eukR69wda/jDwlOu1sO26yDn45OwkIx4
aHrEOOtZQ+5nuii8dd38wRlQteqp0MUHuJ/pvrCWWvcywTDtTQ3HJ68y4HO9
emO3fPOEamUa3Ki0RAd/zEj77fYB7kd6f1atrUkXTfOb1GBxYAD3C+9bWu08
/asO6rfKX5Rwg99vO65ShS6roiBw/CXDuEcZUGGW2n5aM3+IsTRvvP2sDoIv
5PuEveN+o0Gnb1cJC4uF9FG2S2935/6jg/7tuam3XQbYGM9UcavN/UWnltaN
KX0sHsY5OFhZNNUDONk4b28RDMve/7syYIcO8i+5N0wvnwJnVLcH3CzJ/UTz
BuVZHuucAXPKRbnUacf9Qp2K2t2p957vP7v/tVaGBmpYoH+2LmKLDqpMjxnx
wEILt59tPLX4QgYMqTF/Rd6jNTC149CKFm+5X/fkncZtj9tkgM+MhSULe3A/
0CuJ+3wG9OTvGzt2/vGAEVoo02xpsfsBHcztcraHdaM0uFP4LTihNPf/9Hrz
Mn+gVQZsCf60Pdz0d9TUvIoVV23JAPt11Q4Oj+f+vdfn939/amIanM/aaNXU
mvsLtiw6kOLloIejGWedZh3mfoNn545rfVs3B5o8dxpwancGFPtr+mcnxkJU
6L8fdnX5n36AzpH/9Jtk+nzbhhMu/sn9ABstc1h+vIYXlCkTPWHPxEyY2+1p
e6sj3N9zzqfS3pW7+kN+paI1gdczIN3TqD99lfv5zazw7unVzsHw4IjtHe9L
eqjmXGfj0Gbcb7PMtzMpVlXCoXDjtbqHQkzPV3LQp6CviRA0/muwdy73x42f
12pgcE09/P3bqpY36nH/PYuuqT3bnoyCLaGlrMx36+HQhLqra/T1hyc3Po6Y
/HcGfN/86MZma+6XV0Jz2PLE1lhoWezbo2AA99sbZ5hoHj5ZD2blb9yznMTv
j7jxpFftD/Ew/9b2KQuLTfdrta6vZlCwKd+XBQ7flAFTJudUghHcDy91ZP/s
slZJMGBG8+YTX3M/24FdMvvOtNRDTF2XS/0X8fvjW7S1dJuqhnmhfTYPCNLD
5YJe7/+uHg5LZ79ZeHsb97Mc9S3gVHldBmRdXr01eaoWQmPfjmnbKxMspngl
vOsZDmlRE8bnneP+tUfMhp2bWFcPi1XatlX9uV/ek1d7E5+v4u/P2595q0KK
FmbVqrbTPCMDbgWu3JLhYvq7Jntki11nuB/t7tlWEfvLZMKpxx2mjHnJ/bQ+
bira0fTkHHimXj632gc9+Bd3fDTnFPezGj5YPeNsHy84EZ2nvjHMAE3HVXHs
/JD706WOsNaVmeAPLRIPFwxw08Pmot0nZv/cj7s/5LW/O/eHfL5xRJNB5TPh
wW+ZCzrU5H5TL9/bvf3DMRgWj6phO2d7JrR+590mYBD3k9uYcyJk3OBw2Np6
dGUznR7ebbJZb9szCYZVyXF4X8T9HvddqeJqbpkJmvypw0ZO4v5SLTfUuTG+
ajQkVnNr0Dc8E9IbfVoeOckU78uSj3y8zf3h5jtP9E2faoCggNRdi5Zwf7hL
ewLWfboRCwvdTvcddlsPG68Or1ZhmRqKKt82s5/I/aUsZyQ/e+2cCVn3M+u3
VnF/qcZ7r3q/ap0ALzeV2/xbdibEjksOmOQSDI/LWnvPsub+M7Fr6zRVzzNA
taVtdq1bEwxHXz0175qnB/XimRPrxHC/KOPYzRNT5iTB+YWDoto84v6OFXv+
4fhvh0xYdM/+05bN/P5aX8t1PJyihiyrEluOvMyECb9VuLRnZjgsG1V+6swY
Payrsnx/Yib3g3r6+7cH346arre51e/uedy/ccOdabOXVMqEYKsXr1OO8/s7
GKzq/31fCx4uExvkb8yEvW87lZzWKBp8hgwxNK/P/WKml5zS+NRkA6i6DVr0
cjj3i7m6wdPp3fM54DajS8KYpEwI7TH8cuPiWHjRbccz+3zur7bAaqvdwu4G
6FR5WYNZX7nfy+mDGcY2c7ygwemKrZtBFuyuufXb60pzuV/Mhhkjx3r6g1X6
8tnOqZngZ2he0NEqAe67OLQ7e5n7paU8KxX2ezcDRNQZWeLosASo2/KR/zqV
ARr2LDg5cz73V4o83cx2+9pgiMs6vsVnNPd/WO8a9XSWTxa0M5vS61wkv19T
5VFX8A+HzKEvDibsy4ST3TY97eqZBOkzbP2canB/lsD9I9bmDjeAd/q9lx/j
uD/L3lfhAV/GR8NQ1+ALhVZZ4BzRcOW9cO6ftKJqvg7Kx0Hy1oJWA55nQudJ
GbbaHWo4/eRH20aLud/K2agyGd09DWCe4zjN5R/uv9LW+4Tu4KQEKHKYuj7H
Mgv6JKfO7LaO+yHNTv/Y87s2CXLK+1cvnWeKr+7jy1hfSoFJJSN07Yu5n9lC
38x2lpYGuN9kkqfHW+6vkpcS6HP4ihp6rtuzyD3HAFPm9S/2XBMOB9JqtphS
lfsrTNhnuabnjCxIfZZ+1LApHPyq/OO7MDATejy53vz+Y+6XcqhJtVRtBQ1c
85i21CGG+5nN8A//s+aPTGiTuOJckFkqPIoa7Oa7jPur9Ov+bbTFcgPU2bju
RuT/9FtxrOWwqWanVDibl+8csSQLjqWeC1ntkQobdpZs6lAuCw7OrTR1jzf3
VxjXe0yFebXmwo2/MifVLjKNf165GgG14sBr4cUJQV2ywbbUagdvy7n0/sZF
x60fRHmBxcG9wU8Xc3+EmQtTLgaY4qX0qcvz/7Tk/ge/3z9YtUqiP7TLG3XQ
76wBRj8/9rjnnAQImNP8ajFwPwOLp3vPvXTOgr7O1qnZAdy/4PGkNbbDdgVD
o9c3B3+clg2TMnrum7aJ+5PsXdGqS9Vd4TCpWvEfVa4bYMHF8N7zNiVB4+E5
f1mO5f4EkcfCJ5q7msZj3dMOr89yvwL3kkem9UmOho7LSljbl86GAfEfenQ3
cD+RyF01HXdZxcGg3u6nyvww5Xup2GF+77jfwMSKQ4NTQxLgvM7p/oM3WRBb
+vcuxtPc/+OsOst6TEESFD5ZuDnwTwNsGf5ymLGWBrTho/0ti7lfz6MrQeu/
/m663qQdA+KtuR9A1MDxPeNqJkNUkp2qf91suBDZakPnK9y/48mTFXdeDNPA
/iY3ZtR9b5p/n+/V/hmTCpc/Nv07dvb/3f/v+73Q9bF3KnTcG2E15UUW1Jq5
Ll+VlArjrAM/7NiSBfu6zZyRlhUNf71+PL1TTd4PrAsys6rtmA0P6nftXLKA
9wfXWTS4fljvubA92+lriTY5UPbY7hMnx8yl1w/OHNug1E4vOLOroNHURqb7
9y0w7z+Y9+duCvgyYfQ2f/DIf1/FpkQ2VPHYWkar5f2zSdNW9+9QbPr7en/a
iEP9ciD1pTFhdwHvj6+bHNruxvNwGL/90war76bn2641f/Mv74eN+Hv0wwHX
o+Gyz8ZB9a+Y7qdRj8Yu+3m/evqaqxUWTooD38f9EyeE/uxX8WjUG4tkeFln
7popUdxPon/dgT0n1MgGY2GX1H1deL+q69TjV9K3JUDz4nUXJ+/Ohp2Ls9qX
fGL6e2zvp9dXxvH+t7cldrVxWJUDjRbtWFSzMu8/73D2xJcN5VQQdtnRJ2hb
FvzTaHiozyQNNBydd+PLQ+4fYfe6eEebHtlg1sjrz3revF914cWAEqNHJYP/
0SaVR1/MhtZl/rl94Fs4rE//p1tyIO9vM7e5UM43PAf+vJR4sVcL3l8+weV0
cZ21GrAvuN8FxvH+1LH23RMauWbDUpv8ti938f7UU2kf5vv+lQoN597bYzDP
gQ87bzmc+cb71fo6LuwydeZcOHqpqWNiAyO01qXueewxl15ftqFJQe5NLxgR
v3j6rkPZUGjW3frtjDjoPLWma+/mvL9s6Yv29Qudc8Br3zg/T2/eT7apakyD
VpdM8XLFvfKZ5GzY3l3X5/DOBJhsVs518zbej/1sW5eSs7vlwPfjK3Y4F/B+
sHtWdvvmVgmBU2c2N97T0ghPvhxNu/+W93tu2rd522XT+NSpF72jb3Q2vGkW
eKRHBRW8qLyvjV8y768evbGJ5/5mORAZ1K7y3Ra8f8u87dP42lVjYEfp5hUa
r8+BtLm18rz/8YcHM28W7mjH+0WOnLddcm6VER6ZN5jb5QXv3wxoOnr/Cr84
2HAy5khTbTZYb326uWBsMpydMTHk0lbeT/16ekzEj9Y5MCKhxzKnJbx/q6ic
/72iOwnQoUaVYZsHGaHAPXOETzvebzm2Z0qtVr1UMPksOF3Zmw2vns3vvUut
gXbwpGjKK94fvbrZ9NJhNjkwuvGLYbV28/6smQ+HjrMIM+XD2w3JUQONcL/c
wfdHhvJ+yYLnq/I6ndHA0W8Zw3b/a8q3ab5bC66mQqRr6A/XQbzfStc8xnOj
Sw68TDHT3fzK+6+69j6x+N9yaaA1a2T4sS8HBvRcuK7QIgY8Rnv0yWrA+zH6
DC27pb+rEY50gkax7Xi/xbRypWc/C5kL5XZ5NofquXDXbPzzW6q5vB59ZMVN
j8sug0MLzPp3qGyESk4P1+fG8H4JxxrewfGv/OFVyNbSJy/kQMvk1nm1nvF+
hrtfznf4bh0CJ6aUa3yrYi5Ehqb73q+9DBo066wd2IX3PzyLMEvINd1fVKNp
/tnleX/D3Mstcp5NNuXfmGWJ7ttzwEHv+Hl/PxUU7OrqXu0x7xdMOPKvv99Q
I6xde97adjrvT/hk/ighwioGmg56+HHkhFyoMPNu9ZDyvL+onuuXSS8NcWDR
oEZY5605sP7J7BdNYpJB23llcNpN3v8XXfr6iktgBM8e+x8HbPyf/Qp3i1Y7
mSdCHuRfbWaeCzMfX3t9aSjvF+o3w3rwP64qePAp7uCYY6Z6tqljTdciDfQc
GeVd6wfv59u6cGfbN8OMcGnyyxdrP/3PfgP1oE8f/0o21cmWr5NK5MKKifV6
jl3M+31iP9c9M7ayFkLeVQmr/sh0/We7akQ3SoOaHcse/tGH9wfYTch93GCu
6frXUpdMsOH9Anc+j9KMHJEG9tmW7dc2yIWWOpsP5W14PfBSu/cB/TfM5f0E
pyz7n+mwDG4X1kmpvskI80d3ivxkjAOz2Q7Lx97h/TXPGl246zoxF6LKjHr9
5C9e3/vmeJXs1Kq8vrwe7LhQ0zEE5lVONx41xcekgUGvHzXl9bUt/Uv/5hAV
AeXeZJ07cMMIk0I3OOz34fWvri/crSJGx0Cbbs0WzPyD18temBGx2sY9F86+
/t6ilYrfH7lx7rZ/TsdBqdmLb9qfMYJNa6eTj8/wetYzf/jPG9krESqUbT5u
ljmvd02q1KtK1uRcKG377U3jJ/z+6QndjpxPU0GvPgeqn7lghCLXXs/Sf9OC
w+lLW19U4/WpfzZzih04KRfu7dYeDe/J6087tF37qtonvp5rn6yr8UO1sKCq
c6jtQyO82+pz6PLMNJhr62ZfZM3rS/8f8/lxyg==
         "], {{{}, {
            EdgeForm[], 
            RGBColor[
            0.11638655551296855`, 0.04961225638321945, 0.41503635718963966`], 
            
            GraphicsGroupBox[{
              PolygonBox[CompressedData["
1:eJxNmNtz1dUVx0/Oycm5WFqUznQ0EAs4nakFhQSKEsFyExJAbjOdPrYhIpAK
KX2tD6WlivZFkUYClZvYEKCCQdCmL5ZqKbxUG21r/4qKAiGAXR/XJ6MPa377
svbaa3/X9ZypXdvXbysWCoXfNxQKpfh+t1woHA66P6gW82rQQ4Uc83046GIw
/i3o0cZcg2eePOzX/c53PFYpFNrje7OSxLhcTTk/CBl/L6Wc7UG9ykJmsBb+
Hcqtjf3/xHd1fB8P+ijG324qFF4Omho0Pag/aL/jac7Z3yfPh3FmVSlloDf6
L2xMvmny8eYjQd8rp/x7g/rcm6ac76sfusX0i/n4eK7ze2LyYlBzU679NOgp
9+c4fyn2Jgftacq9bZ6dKy/jPfIgZ7v3bpPmyXMpgPpvvO16fBfFey6VEs8P
Yq0zvv8spl3bgmL7C7wXifnsmGP7MH2h1TFrJcesvRuTBcH/XnwXK5/zbb6l
0W/Z8VzHc8Sk7FpJeZzrcZ8xshcqf1IA+VzQ85XUfaX6dxXzPRuL6Zt3N6Wd
2B8pJs/eWPtdUEvQlKact7h2r2N8YEQ/4PxRbf2BMpDfJz/nXou9B4MeCJoV
9IeggaBh3h/fP8f3pPY8EXQ0gCyCd9Bf4o6HY39+0Ily+uVJZSAT2fAeiTMN
xbTLW9rmjcaMQ/yRtbddX+V7eTd+8Wo5fQO8fhv0zUrGy7+C1pTyvau/Ei99
xsR0Y+U+vwccc4azxFiz8sEIu9ylbZrryd9ez5idZ9zuMN5/Vkj+59UHW7yk
PR4yvskN7fJzbop+Dl+vMuDh/hnqgI06SukXC41ffKZdGT/33Pyv5CjiHFy7
64nPrnraao4++KLx12zsHzb+sdsZbYcthoLag1aErQ4FdQQta8ic+VjQsyF7
d9CdlS/PwP9K7C2XZ4Xjg55dGnRAeYeVOTHOfyPomaDB0O940P+CtgZtcb5Z
+2Jnxk8674/z+4JGG9LerG8KeiT0+Gsp9SFPrI/xhlL6FT6Nb5FvTplXZoo5
2Feqieu3qqnzAd98zH1stsI3HVL/Z8UBv+70bRN9E3v7ffsS5THeL1+nOBwU
K/A7YXz1WKNeEc+VDXkHMTdo/MGzUjnsPaff7tYPW4xp3vpH3ztfW2MzcB5U
DvhSc7YEnW1MHIfECn2I+99or69X0kdnmE8WN6Q9eONT8nJnu7a4EPSdKJaX
47uulvbDXtitJ+jjYtrqDX37jLRDH8cm7A053uEcfbeqM3mbu9D7Xb8L9IGP
9YMe+ZnvFits97h54CP9jLxADaauvWBtQ/dL1oQfxRuWxvdp38TaksaUu1Uc
7/YsMlr16Ta/x8V9tn4+vt8jT6vrrM0yf5JHT4sLmLxuHsKu5PJu8zl5GBuD
+THzLvl8VyXth+0mVHLOeMSzyHiimDmUOJqpzyPjQ7FhnfkU/eoJz454dsTz
m8URuzyjz3D3ulJiBD5D+hg+0ut7Tvue7foqNlhnL9TrOnzrlcNev/GE7/Uq
A3zwyUXmiKerWaOOVFP/ydbMPzWm7cgJ5Nv3zbnkROyGj1Mbwb5FWza73uI6
OLSWU9Zs5tX0s4vVzN3vlNImA8qiLoH/14J+bf5s114D2hm+X8lzRyVrFr46
yXG/8yvGGrlgwB7ueDltd0y7T/CeXX6RiWz6u8Fy9niTqxlbM6spY6pywPaG
+B6xDwGDDt/V6dsu2LuMzxn/0BghVoifWtxZr2TdIWdg/7rv2+Od6MO9e62N
6MrZujwT9Fl6lZKx1mMvNMF14rnfHpbaj++Rj1+2HxifwzfOM9Exsvvshe5S
zp3Wpk/EedAaxXxW4DUW345qyu1Txl51R6d+axQ4jlkDwPOUtvtUYow9H6ln
H7GxnvlslfhOsr+gFzltHFwL+izoqnFzSlms4SeT5L8m/1XpdflvmEdHC5kz
3/P3xmrv5X7uum7eOe2dzLurWYt+UU1+eJGBrXZq19WuIXPIu254flSZo66f
EdMr4nxBHfCl0WrW8Ptq2QetUddxTPdbp8H2ZkPmfWrYm415L3diJ3zwl/rh
AvPPWXvxNepZl4c3cP6c/fopcQW3W3HHbWvzIev35w3Z906z30SfW/LsNObA
5KZ6jqnzTfkWqC934dtF/ft8Y/Z16HHbu5B5znX48TXiBfkvGGvEDb8jfmJe
67I+jOmPrIPfBuvaZfHskoffS+vNvzfk75Le9/cJP5ro5ellpttT0/PTg563
v6c+8MaN9vyPuve2uZc+H3+gr8IX6HWu6ad3+C5iH57l9pXX9UPm1F1y77D4
kfvO2bt2KJP+CB9gfsl38b4O1+GhxqLXA+bN82Le4G+Ww9qp21rH76E5/iZ6
x98+5L6j9mLYb8B8Rl3ATwpiNazOrf7OGpBng7qhI/3Z/ebJ67XE9p569m78
VmJ/o9hiL/opfJAajZ7oeFv//Ny78c9BffSWvtetnxWt15uUc9szm7VxwXXu
ea2Wb79cy3s2Fb/kf9Izm5XHWfzgQd8621qJ/Ymnpf4+OG4dZZ/8Su3+xJxA
Lb/imHXma/1Pht89bxrHM+xF99mPDotxm70qPNSez8yT3N1ZzR76x9XkAx9w
+kctfflqLddateVFfYe4WGzfgW7L7NPx25n60Dl9coY1ebm+/Zi64TtL7R2H
HXP3SX1ri3YBw3HswG1Mn16pbQ9qL3T51By61DFrbxlz2GCJcYcNdtZSh6O1
xOWsPX+b7x0Uq2W+a6148/Yx8yp6tIkZOq81l2Kb/wNBAlep
               "]], 
              PolygonBox[CompressedData["
1:eJwlkLsOQVEQRcf7HDWRoJGITqJQoaNBhVALOgmFlkbtE1QkKp3WBwiN3n+I
R2ONKXbuypyZ2XtubjTvzoIikkRhtHQi+4BIiOIKvnmRckTkiO7wOC6SiIls
0AT+8K0wV0Vf+MLMlNkHusIRZ28LFIP77Khj1EADeOWNz2gNp5z1nlBWZ/HY
Rs2zBg+ptQOWcQKnqeWj1pOBd86ya4YDnGdnL8QdqADvvXnpTQf45Syr9rzh
Nz6s+d+kt3W8zWpmzd6k5yuWoQUXnWXVWgl+evtXmukF/wByPiqB
               "]]}]}, {
            EdgeForm[], 
            RGBColor[0.104953725, 0.130800194, 0.4485889], 
            GraphicsGroupBox[{
              PolygonBox[CompressedData["
1:eJxNl9lzVUUQxk/u5d57ziWAuLCDhSVLWH1BQBLCvoWwJ4AsZSk8aAkBIUAI
WKWlvCnI5hN7FoSwBRJAkVUoSxQIi/LAjvgnWIAC9lf9u2Uevpo+Mz093dM9
3X06v18yZWEsCIIvs4IgbmOVjUmbqLZxfJMgKDCcM1yzxVmGq4bnxvfMUCie
LKf/Nfxqa0WGaXHf+5OhkPE89Hjkae6CYQJrz5E3AUw0vLC5U7Y2xjDaMMpw
ElrjqUbzIw0/Gk7Dr7XPI59fbeO40HUcG/pZE5A/ycaA8wqxRTb9hi2y6Sz3
MA7dRWtuLGfpzKG2b4hhhWGwYZkhHzrPUBo4j9bLDMvhz2duCHPDDa8aXjGM
gB6OvOWNZJYyNwq7dR8vUr4nGfq6zl1qOIO+49BZ+mruD7uXo4kguGlj18j9
9mbkPGfgn8j9vECWZOYaZhMP14gJ0e8aUqGvJ2wchu6y5Ty+VgzID3WGI4Zp
JnuvocawIxkE2w1tUh6DCsyUYZEhNJQYWtna14bWhuOB65ZleN2+Oxk2G4rx
nXwoHq1/H7h8yW6b8nOncrbmdG5rzk0YFgDRHwPRTQwVxrvL0D7ltMYOKZcv
2TuRJZnbkm5HCbZovR080v1Y4HcrPY9hT8zwQ+A6P2f9qOGK2TPDcBmInm6Y
Gfe1hrjfg+7g25THch1vsx5ac5fYr71vhe6H3qHfm+5M61npIOhrOnawcU3k
b7Uy8rMa8PVMdNDZA2x/wvQusPFE4PrH8U2M+z/BXBNDf/i1L4694qvH5qPo
/KzRHRxjvoGYkw66S/lC96nYbG5oZsgmTkXrbbyd8JxQyTuv0NkJfwv9bZwX
+rt/L/S1TG5Tnhpk67kJp8/xrfwhWcqX7yR8Xm9sAnu1Vm/zgw117D9iyDMM
NBxK+D7p1R/dJKuaXHSGdzoAfo0HDbuzPGeJ73DCdalFXi0yT5IT+iVcTkZG
HfrkMa+5s9gj/bVXvtHbkG/28EamCHYvRTbOD329CJ7Jhu/g0d44e6rRcyLf
cXiyyCeT2LeH+VpsyegwFT2qIrdlV+R3KJ7D2HMQuweyT7bsZW9Gbpz4O8l9
6L6z0DvGKF10rwe4Z/ljMnPSMZe8p1g6wj3mEQNV2LiSXKecVw69kpxfxrzo
luT6VfBl3nk5/KuY01vpbTb/rnca+Vw5vPnIeImxJfTL0EOpEc3R+6m9kaY2
PrHxH2jNtYBHvC0Y86HzkVmGXsOQP7QRPYzcft10vGGYE/e6cB26jLym/bJj
Lnz1vOPlvOkVfJdBa061rZSctYxcsJxcPgm/dbbcVK13n3afnabuF5PDlN+O
IlN7c4kd+XAZsjN5UWcpD86mpsmGN8hlfUPXey52HccPK9H5GHY2C91/7W3s
EHq9bB16TS7HtyOIjXLO07nia08eUz6LqHmLY06HfN+Pec59EPO8ey/mNmr+
HnPF2H035vnxYcz578S8JhbDP4P8/cT0u2Xfj0PnKWbvdOSLvk0tvAUWUA+v
2p6/bLwWeq3oY6hKOq1RvrkGz1Pdh41/GkrRaYnhE+r8bXTU+iN4lsIjG34J
/cyfbazkrN6GuZH3FZ/Rv9xGx+KIfjTyWFCfpJqnfvEK9S+JLTpfPCPpJS9R
B/V9nXgoYG00csYgZzQ8BfS2S9FXdhTQN6uPamCPequZ1K6MX27jmyL0lx1V
2ChbKxhlbwP1dgwyJe8q4zjoj9Je/9ekfS7To42n/7pBXCzBDwvRQz3KupT3
Q2sNNZHXi8s2PjbsM/rvyPOu8qTy5ZXI8+rFyHuz1wxfGealnf4g7bnyAn2+
8q/k7E94H7eWXk793z7qyvqUvwe9BdVcvdvz1Ef1YPLbaur0qtBl7idv55Kb
M2f147xN9IcdU26T9Mlj3wH2tkJ36VVFDU/Q94lW7/dh6Hp+Gvo7ekAMJ+nv
VPdKeLMp3vAi3udixvu8q0Xc+R2+S+C5j8x78Nyl76ykb1lI3CpWNmPXJvpa
+W4d/W0N97mR9Y70qbrbDdAbG81v4HsDPOuRKXnf4Ks2+Kstc+0Y10PnWIx2
p48v4g1OjjxfT6HmVpMfpPdN/kGeRB7v6pkU55rrQy7ZQX/Xg5yifepzD9ED
dIe/nj3ZxLbeomyravR+6qnfW5Men/J5z6TXBcnP4Zxa6kSvpPNLXlP80gmZ
kp1r8b3F6EFpXxNP2lAVus922jgq7frOt7Gr8XZLeswdQnedOYs3qbzwhe1p
plgK/e3LN5Xcq+ztho3i2Yefs6G7wSP5NfzfSCfFeVfOjdBRPdJ+3keXpPc6
EfOiQ+pPDTKyiWv1RYrtDsSOdJO8vVn/793N/v3I1tmyN4e7zeaulnDGYnTa
jp36b1K9Ve1QzdX+rdyd8r36iUJy73hy2jb2iqcX/q7DhxV8F7JX/L34j6uA
vyffOkdxsY2xNXQOsdgDvp7E5U7oHvhlKb7J4R1oTzxye7pFbssWzplNT6Ga
txW7pb9iryd67Qu9Hl60sX3a77Nd2s8p5awexHAtsb2F+F5MzKapSbPo0Y7Q
C+mMFD5V7pJuXdg/h/t/xN6H7G+KrzMyZ6P/f1isIEg=
               "]], 
              PolygonBox[CompressedData["
1:eJwlkrsvw1EUx+/Pr4/7K92IRJtIxWOQhgWDMiHxiETjNTVCOxBhYSsJwWY2
WTzaRTdhYRXxiEeCxcqfIC0VPidn+Ob3ufd+zzn3nPuLzS4nlyqMMa3Ihw4s
XzaOHGPW4AyagAtoHr5GixXqycFZq94RlIbrQsY0BfD7jSl65ED9JL53jZmG
j9EV617OT+BvYj7JleLcZT3M2u9ozSS8wd6oT2N24Dny1wSN2adGAm5kb5zY
d3KU8D94mvsMvcB+9hL0VYXKxBWteqWHG6se8Z6jNzhDznp8e2gBvsWzivcD
PcFjeO5crdkM17K3YrRG0KpHvNLTM7xNjt2g3jkNd4f07jKjSEhnIrORnJOe
3lHuWol+4E55D0dn0gUf4rn06Uw34S9PZ92BHuFBPGViT1E73EONfEB7GoCj
qC2gezFhPBdGa0itkqezEI8j/XuaW2rm4Bmrby01huAA6oOzKAyvW/1XwvS/
BU8R8+rqG6bgvNUzmWkBjliNlTs0wHGrd5eZRuEWT/8NyRGHf+mj2mjNP/gf
z89VfQ==
               "]]}]}, {
            EdgeForm[], 
            RGBColor[0.093520875, 0.21198827000000003`, 0.48214150000000006`], 
            GraphicsGroupBox[{
              PolygonBox[CompressedData["
1:eJxNmNlv1FUUx3/Tmen8fgOIVCgoaARRwcQosvqgSKGlCEWswBQQgQJ1eZDo
gyJLKxV9UP8AUXFLDIhUqFTj2gJqZFPUxAiI4JsILs8at+8350Pw4eTc373n
nnv2c2ZGtq5pfrAqSZKHckmSF55SnSS7BTcLri0lyS7ha4T3FpNkcnWc/6oL
q0S8WvB5IUkOCOYJunR2tWjfEm4Rv0yQChYLlgj6CTanOhduF35PPKcJbhNM
1fdF2m9Kg795/yZc5r7vmvc18PdbOwWj9d0nuat1XsrFuWU2zXeZ+Ir3t8IT
9T1J0FsM/azbmFKsd/3ve6ygW99XlYL/mz7PhcwXSZ6Zun9UujYIf1WItfcq
udDZ+r6PXtbPMlm2hchXgWageF0s2K31ZOn8sXSYlIaen2r9iWCA1p8J98/F
e37ry0Lc687F3eY0+M9Ow1aLsFdeOv8kuj+1X1cMmT4Q9Gh/lvDXWeg1EBkW
4S/rsAtdfVZCdsv9Fbo2FsPuO7GT7W+6vcJ3FCImHA9+7ybRfCi8GZ2s20Gd
3UnctMrPKwXn9FYqme7TOhNuKifJdeI9V3iCeHwkHuOFPy7Gt/15r2h/1722
fLwznrc2au+XqogjrzfwvU5wVrCe9WOCnwWPS6ZGQYegHTxTMIt9n5+Dz3p4
eX0O/n6nvSruNXJ3LvLfWw65LL9lc1y3EdtfSP8Z2qsvhl4foVsbepnG8TmG
mDTNRGLYudhXjJh2bvUnR+yLXvKhi/xw3qySTVv03hPCuXLE5h9Z+Ghcddjv
bviY343VETPvETfvQ7dfvPclESsGrx3P1uUI+ozjrnmk0OwlRlLipIy8jomz
2NK2fUd7g4WHCPYQq47ZkdLhDfG7UviQ3jksuKsQd0x/iaC5EGfeH4Jvaqsi
r5xfN1BbfqF+Ob+s81Lnl2yyXfxvKcfdwfh4VCli3HXA8TJIsLYq6orr1gFq
QIXcrMNe04tBN4g8r6Mm2C4tkuMevdkmvKAQtltYCP/PIE7M+yA54jx0Pj5S
FfrbDpa1Q99DiT3rY72cS3W8bxvZJgexywHybh7f3rdMh8B1rOu4a1nsU/Oy
jSyza/RG3qzF5nfCKyN/x2YRl45Px2p3GrIeFX6tFHnxailqgevbk0nwGwrP
V6FxLd5RHfra/9ORx7LtYM/+GYhtHq0KH1Sw5wfYcjo55hrq87dz4Zcawa30
HfefQdRV++szalV/csLrfsR5PXxqiLs9ucA9uVhbtlHEjN/q5r0yOeNa6zh3
nL0r/Gwaum8Xfoa193y3Bv77yTnzuEf2/U52rmSxXyaPzLOH/BmMPJbrW/rg
0SxqSC+2WEDOfgF8id1qiFvH+wDywzaaRkw6Nms4X4fd1xLnA/n2ugVfOD9a
wO4hG5DPuev35+PTh8sRH08Lj0nDB+PTeGM9tq7hTa8Pc/cues5U8nEB+0eo
AxuoBTuzoHtduCuNnNqWBk0tvviVutuO7v2pEe4FmwS3J1FL3Cc2Cv6VvEOE
/2ZG6qM2n8hHXjg/3PueoP9573g+cnAe62P5mKs8c+0rRv1u5x3zOQ6vFfno
V8vz4X/3Wt/dRE3upM7uQ9Z6eop9fr639UKzib7m/T7WP4rX6Xz4bFk+3jlT
FW8d47sDHr5jfacgs31wUuff5y/0swbsMZOYa+Tb956XvV6gts4WrzmCEYLh
SXyPQP4Z6LAHPyxhvnFOOT964e+35mBn23sHs5t773xks4yeCyczC5bKYfMr
ytGDWplDmokp62L7N7PexV3zOMvsYJ+cBfu+bb8fX1i/0ei4H9k6z9sOm09h
/tzNbD2Zb/t8BXbPK0abRFsQPpWPucczwkulmFs9855m3+ebqV2uq1tLQWea
p7KImU1Z8F2BT+/j7ml0WEHMWaZu4rKVPdtjVBqxP1z4FWr5WOZny/OyZ45y
3J1WDv7m7fhak0aedabhk1XEjGeUrcj5PfvuZZ5hlxGHrk2n0bHC2ns/5CPn
ve/1fGrAcvLFd71/krNP8IV98iExNp16uBA+y8gx87Ber6Djy+hom55A9pX8
FjrJ+2Og853V7LVBswq6O8j/Y5yfgqYVG6/EXhVqp3PGeeZ5qEA89Esjp/ay
7zpUL6hNLsz0LeTKIn4vOCaayJFTWfD8K4seO465oodcc85tZ/9GZsQd5JTf
aeCtYcy8nn0vE1zK7Owe6B69pRQ0Q6GbyboBGAof/56YcD5vs9B/kfDXafT3
w2nEiXPqRfrrBOSZg05N1LZOanUX+TqJ3wwT+N04EdzFuguaTuqP797E7GGd
3dN+os+NLIc9RpSDZhx0P9MTHW+zyG/LspLZ7Bw8zsDnG/SyfhV+d9lfw7Cl
7fhAOWa+1cK1afjv8jR+H3TQqxbjX/v52Sx67LYszjroZce5808aug3HV43U
zz5mvB5mE/vueWrX1dh7K3g0tXtAGnFQnYYf6+mJi6nNS+D1LrPjUr69boDW
PeltYs30s5HtdnJ0Nr68PoucvDYLuWdBs5RYtdz3p/FbdXUatmuEbg58zG8L
MflcKey9G5s/x75tfQY/rmX+34ItGpDX8Vvhd7H/F1hHL3AfqLBn3v8BrgsR
yA==
               "]], 
              PolygonBox[CompressedData["
1:eJwlkssrxFEUx8/8hpn7+4kdFoaMkkeJssDCa0FkJjULjw0l74UpC1bIa1L8
AdZKLFAo2VAWsrDwWmAjO0trEj6ns/jW5557zvnee8+Nj6RTM56I1KIsNBaI
lEZF9iMinXDUF5kIi0wiBy+jXhKfWQ/B+06kkAZL6BgeJPbO3gA5o/Auusmy
mgxcS84FPguoDP5Fn555qFcj60uxnAb4hFhXtkg3OoXvnHlpzSvcgyIhq9Ha
RXTEug9Nwbdojtw8dAj/0OOKXk3cL8r99pztac0a/OCbl+a8wU/E5j3r8Qgn
qKnifapREs4hlsR7HRXA3+jDsxqt/SUvxl4CeazH0RBeZygNr/r2VvdoC/5C
53i3oRffarRWPcLqpecNWY8BuIKc4bB5huF+32ajsRp4xZlXAfsbcDtnPo7Y
HfQuMVQXMc8Q3BzY7DUWh4uczaoD5Trrob105ptwSWBvqT3L4WpiuSE7Ywu8
59vddIY6y3pi12I5mlvl29/SP1MPZ+ixHbU/OA3fEWvNtj90ABc7e2vtUamz
d3a2fPRHzURgs9lBs4G9ob6l9niGx5z9Df0zKfgf5btWoQ==
               "]]}]}, {
            EdgeForm[], 
            RGBColor[0.084678775, 0.29056935, 0.51200515], 
            GraphicsGroupBox[{
              PolygonBox[CompressedData["
1:eJxNl9tvVVUQxvdpe073PpgAlaIU6AU18QIIFF8AkWqMBAqltCRy7ZUit1Z8
UB/l1haqPJj4FyCCwIuAtLQUDdI7oMidBxOgFvEJkIIkhjhf5tfQhzmzzqyZ
b82aNTNr7bzKuqW1KUEQbIgFQarxv+znY6M7RmvSgqAszceL4kFw2caFxrPC
INhjunnGV5rsd6OLRtkGNNFoZ4rLVxn1p7pcsnq4dHZAGk8wum16t4xWgCd+
wehVW6Pe1prIWkPz8m11mvt0xegqvl5AZ7lRqtlMNNsU4w2B43TyX/Kn6e73
QtvTpTTX6TJqDBx/CFt+Dxo9Yg8NRjlGBYkgOGH0rtGA+f5nqvv0os19YTQu
xeWr8XeAmCqewsgFp9jWX2p0w+a22v8sbK+n+ZzkD4ndDrC3ojPeaPuwGK4k
5iejICgx2yvGG1mrAd0dw/QVq5WcXT3+DLLWw2FnNojtP9hfIv6riJPGl8C6
iDzb4rjYKEe5YlRsNAlZEfJceBHzS9GpSPP9Vxq9hLzEKGlnt8z4c8a/jjw2
h4xHyDWfC94SMPMYN8IbwNtltBsqQTbVcuJNo+aE6+8CQ9ilRl+iV8ycfLyB
n/K53OgaPk8a5vfLgctKGUv2FXhnta75fd74W6H/P8f8WXT6kO0Zsos8x7dH
LtOc7C9yDqvI505yuht/G9EdY/WeGXs2J/k46lr1vYbcV00twwet22TUiz+9
/Ff8evi/G1kfNj2s283cLmSqpcfk5DZyfiv5nIVMOaWa0l6k24j+v4wl+zwZ
BIftvJqMN5rfzbanbaH7vjjufUE1Os10phvdtLknZtdvfIr9/9HmJhtvi/na
J2P+X/JjCccoAkeY6oOSzbG4/63ajhx3hlFrwnGy2EchPVPnMZ6aE349vUR7
acJn+f6J7eENw1mX9LUus94pm2+Pea9UHf8c8zpdZHpHbM1C43dTPfeUg8rf
loTnsGxV2z/FPAaSa15YwpRPxxOe90P6msuGcrDNYV2Npa/4KH7H4bKXD1pf
cdkQeU3sjNw/+VmQ9HpZEve+9k3o+zkc+r4Vd8W8gnoSztGEz0kuO9VWEWdy
Le3Z+bZwxk3UlnJtAntUzHUurZzND6H36AOhn9l79PACcIQ32Xw9qb0Zn8t+
j6Mzb5heK7aaf5ucOcZ4TsJ7pnL5QYrHV7bvgNXMWOeme7eMPNlGr11F/quf
zwVT67TR29XjW8AUlvqB7tCb6B8Hfxa5qpzdji/q49WR6y433hx6Tf1GbHS3
nIh5Xrexz+v0Np1DG3GTXLqKrfRbYm6vseKXb/Yz033cxv98MIVdxt51J85O
eJ7ozO8Zxn16wn1ishW/H3IHrWC/2rfuxHvozAZjDvwY41fsLGcZz066zizW
ewC+1tGZTqeWS+hlpdwbedxXQ3eJ7oBaW38zd7/6it5OW4x64p4rvXHX0bzu
/42pfu9uSvW9bECmfiCcWuSSaZ/SG2TPG3kj3eaNpj5YB/Zm8kRvmQVGp43O
xL1/qA/Jn17eGXXYPiaeD/CjHxytqf+Sr8cn2Uj/Cf1X66uGlQvdcfdtEz4/
4r0grFGWB2VG5UYZRhVGlTGP8ff0TfGDjKU/Ehvpj8bmEHlzkF6jnrPP6EC6
1/3+dO/p8i8lcpxy7Kejp3UWEptfjP6IPFYXIo9pP3to4u7SuW8kFop7GHmO
pUe+t0HOJ4v8Vx10E5Muo6qY37PPG+VHHsvXIo9bN2ei+uxG/w7nqljPQ675
9KT7/J/Zdsa9D6i+tQfl8GxIOa4zF+/g/LeAqRobGfn/ycZLk16X65OO2QFu
D77No990gNeDrIC15VcXuT2Az/JnNj4MUNN11IPWv4vOafxezLqd0FwwC+ip
vci76PfFxEw5vJAzLISfYbyYnBfu9dD7wq+hYywBpwOdM+h3Ilfe1pLn6m19
cfdjPbWg/iCfSvBhCnfE+8ZHJN0mN+k2fdRbOjnz1Hzoj1weJJ2XoHOLHLsJ
aaw1q8mfKnJ4Gnms/P+Od6rutrUx123jrtO4xugFo7FG6xhLttdsvuWuzQS/
mrfgWvR13+5FZ3Xo9h8ZPxL599X+yNffP8yHduxPsV4N/9sZH8VWGJ+F/pbY
Hvp7dQHneZFvu6H/hXyX7aPe5fda8MYSlzb8L+K7Qt94Y0MfjwhdXs+b/yrv
8zLusXLeDxX0CfWLBvp7Ed8g1/gOeT30t3S+8bmMJWvh3qvAn1Z8qqLPtYLb
zN3YToxqsKvEtpz5CmwqmS+nF8q+LvRxTejvsHVg3aW+tJ8M+o3e39qT3trq
hXqbZyDXd0ImMezlPS5d9QP1Wb2nz/OdkAneWd70YxhLpm8H9epu3v6j6dmS
jUL+Qei5Nz90rGry4hzfNmPQ7eEbYSp9Xfk1H9si4x+Gjrso9NhU4ddM7oVD
5OM0cvIg8hnkzRTyOYPYyvZT8lD5+D8tmS4v
               "]], 
              PolygonBox[CompressedData["
1:eJwlkr9L1lEUh8/7+vq+934N3Ox1UBQMFMVFHXRQJCwIVFADHUSQyB+DYpA4
RpKImoPgX9CgkEu9gZKB4lBDkD8GQQdRcKkpNwWJnsNneOD53u+955x7zq0e
ne6bSptZM2SgMjFry5odFJvl8HfRbJQf57CGN8BMkdlvaMVbgtkvzpWlzJ4E
4f4QnuIZqOR/BRTh91Gxn8EF3kmOz1nlfISnWbtLK0cpHjgzwNnnEPEHQf4e
8rhBjWmP762ABbzHa8I3IU+8HepZwY9gke9buMS7yPmN3M05YuDzrO2zt4r/
6/hWkPuZbfw17KW0ZxbvDbrrGAzjQ9R8Re0T0IR/hT7u2g+7UTV77atQjv+D
v8R+A2f4YZB7zZ/w6qC93uNGPBLjJq0zAZ+HoYxyvsDHg2rxGr3WkqBe+Ax8
FsdRvT/hzJeoGfos/0Ab3kMPClnNpBuvh92setSQqGfeO5/RFT4cddbfyCTe
zVopuX+QrwN/CSMprQ3iS8T4QK/r4RU+lsg9p+c2+El9j/kuwScSzWYL5vC6
qN56D7wXVYn2eo1e62lUrz3GddQd/a7HUMCbqOG76Y3U4m9hO6Uap/GPUW/d
Z+az8zfjb8f3LAfdye/mMdrxjajYPoMV/D8+0GVm
               "]]}]}, {
            EdgeForm[], 
            RGBColor[0.08879042499999999, 0.35611545, 0.52342405], 
            GraphicsGroupBox[{
              PolygonBox[CompressedData["
1:eJxNl0lslVUUx7++vvZ972mCLEykjIXSUmhMNNRaWtgoLSLERKEziWHsAAWB
AsXEjVEDBUoZTAwbXSsIAppotNABXAAdaCFGKC2waykCO63o+ef8XmDxz7nf
uWe+5w5f5tqt7zdGgiCoSAmCVKMd8SCoSQuCP4z223eG8a8b/dJw3DAIbsAb
hD9gOBa47ADQeGqK29H4KDID6Ih/xNBnOBcLgmLDWaBxkeG0odDwpmGR4Yzh
B8PimOucj7ntY9g/g/xp5AvRWYzNc+ifxf4ivouw9aNhSczznkruiu8VG08x
vJ0eBEsNV61Gw2EQ7LPi9Rq9kuZz4u+wQv5j/O1Gdxme2rjJ6Ajy0puIuIxk
/4u4jGS3o/u3YVLcacRoltEWwwHDQtO/aTEVhx6n6jiF+PqJ93VkJKvvXnIo
se8eG+cbLWUs3vpoENwybDCstDxWGLoMO1M99n8jvm6qyTQwyFq2YV9+Kgzl
hlbFZHbL5Dd0nubmGXKh+p4Veh/NMVppdD7zucyLl22+DxlyDK+GbjszdJ/y
fRhUotNGX1XBa2OcQ2zz4FWid4x+XIN+K/we8krab4U3ndxVgzLsZhtCi2lu
oIHXfobNzzSsCJ1+YPSThPfYwYT35Hn67SZ7SjpHib8fX+LdYK9NZ9xGvSW3
3+oyxzDbkGff1YYactZ4AeP55BwnzpB1UfzJdRJ90ehLoddjcuh6VdjJg8ru
JGReop/Vy+oXjXfSM030v8YXrZ/eMVxI92+t6UFDO7xlhlLDb+nO+8nsZtr8
d6HzS5hrRfcpe6iF/fIrMkuR01i8DkOn4V3D9TQ/36oNA4zFqzL0w58gXsW2
x+JP0cEI2ox32DBqe3LQZMfiHo9i0T6Wjb40z3PU4o6YzoPQ9+0ENluRlZ0u
9priy2IdlU8nfMUsuXmRZ34OEV8W58FceK3sEe3j2+zlXPwo7uXpvgYd1Lmd
mmdjQ7FlQw9hu4UaK17lL1sXWEfpHmB+AvsdxJxLzIdZG9lRn+Yl/JxckHBo
PCvhdWo27E312GS71+rYk+bfvdRUtV3GvMbiK7bdrI/kr6X52vejo7hWcp51
853sBcksZ6x6qyc014ONUvpJNq/C01i8gN5QbQfRX4ntAfpqkD7T3AP6IWo9
0x663s3Q49fZvxvsIRf5KzOspj/7iHdywv3MNvpy3Gv2mtFFcb8/CuMuX4nO
QpO7ZPL5Cde/Tp9HiL8ZpOC7mv2us+UKeSuGFxL+HRgtJ7ZroAy5cr5Vv0Li
yYs7X7wKaC/jPuLU96o0t7+a70pkajijddbM5L7QvXGUc07xvmU+npivkrj3
v2xpDyiuoajbXIVt8VXnh+QrHyPGG466T43F0/xfyOzmLh83fGU+7pvMCaN3
o17re0YfINOEnMbi1UddrgE6gp8q1kG6kqljTmfnGHbq4d0lhyH29p2o13SY
XMbJp9Huhy2GbkNVwu+WLQnve9036oN1VrttNt9g9PcUH19GR7pdhq3wtjG+
xPdFQ72hLsXXpIZ3VwP8jhSPbYja34GWgwpiVj73qMlyzhOdTQ3Y6CQOxbMZ
Xj3+G5gX/+5ztTzBupyMey1Uk43EspG6HbG5dUY/Q0b8Tay96l8b9TNd+zaS
8PW5T6z3495DN4zWG0ZNfw3vZclIVu8o2f+TNRrGptZ0lHXdxFySv+O5OVHp
j9E7TcgPoXObXHS2r8fPLXJI5trNeqkXxrAn2b3s80ep/r2BnlUcj+j1x8yr
Fo/pvyfw6+jTh8Qk+RHqNsxcA/KbyE8y8jNOPnX4Ss41s79+iXsuP8d9vpl4
StjXH3LOPSKWj+Lu64u460j327jXYByfY+Qpv5fo48bnekv908o9lcP7SX2W
yT0onnr+jZi/J/JjLqs9o7l93GnSk83Z3N8ai3ZBsxiLduO7m/tI/yS6Mwv5
F8nErmwp5mxiyMHvZdZWduYiM5d4W/C/nzdVQczv6rXsd+17/ed08d7oZF/J
VzH8IuJRLJL5mDPi89B5RfAP8mbQ/b8q4e+spQn3ecrwfcxzLObfS/9vF3nn
ZVJn7eVvQn8rnDK6y1BrvCajx0Of/9To18hINp+7rDThcpKvDT2Wbmqsf5QM
zosCfF/gvaN11HqejDnVmq4J/d/ovdB16zljxKvlv6oA+WRup7FbzT2pM3Ar
7/1GMJO3ewE6kt+TcJ91vP+XcCbX4Uf+TsWexZhP76m+sjWdM3EGVH7ayUl+
pnA2Z5DDNP5jNzNO8jZjq458M+Btgd/BeVzIP7TGiv9/144ihA==
               "]], 
              PolygonBox[CompressedData["
1:eJwlkj1I1VEYh997r13P+ReJQ6AO2S2SAgssBRFx0ESHJFBJEC+ULZqofUCK
gouoqEMYKDYE7WZjDhVioDgEOfiB1BLdqbvV1tTz4x0eeP7v+Z9z3o+TGxzv
HkubWSOUwGhi1lJq9gFm8INgtsgPOdjCN6NZgR8Hzph9wR/A34zZCLGneIp/
ajlnAM7jF2EVX4NqvBzy5jGtDXNHA3d9zpr14gvRz/oF67gR+8pdvVDguxme
c98zaMLT8I/clqAQfI/2KsfXeB6KGd+jvQ38841jX8JNfIPYd/59BK/w4+h3
/eD7Ez4XfU1nPMZ72FOdMhuHh/iQwCsgj8/CDj4ME/gl8r+T9RrO4lXE+rj7
PlTiHcT2st7zfryO2DFrJ3ALvxK8d4pp7Q1co9br8Fa9jt4L9aAMvxc8lwP+
78RPYIW1FP/sBY9pTT3oCN4z9U4z/hm8JtX2BAbxkeC+D9P4MjlulvrMJvH2
xGfXDjfw98Fz053beCs5/cn4G2nDE2I13H0VIn4ueC8U05rejN6O3kgZ/ps9
h/TuCIrRa1AtaSjiueCzVE/V29Pob1N7tFcz0Cw0oxf4u+BvWTNaxS+Tcxe5
78JtvCT62VNwAa+L7qpBtahG1aqZ1uLpxHPTGeWJvxm9Hb2pj9HP1NmacT0+
H7yXmqFm2Rx81npTd/H/syBsaA==
               "]]}]}, {
            EdgeForm[], 
            RGBColor[0.092902075, 0.42166155, 0.53484295], 
            GraphicsGroupBox[{
              PolygonBox[CompressedData["
1:eJxNl01QlWUUx1+4l3vf9zZTY5MzuagEBJsSEWtlNSomNlPjBx8604wCF7BF
CaJgzggo2uSiRTNpCKhN0+SyplaZljotSuSCuRFE0FUKojsBLRed/5zfHVmc
Oc/HOec5z/98PO+bn26pbM4NgqAqJwhixmeiILiVFwSJVBBctbX9Rp8aDRst
z326Jv63UZ4p9dj610aHbBwZhUYpo26jw0anzO5Jo5tGSZsfRGYYO7KfQvYZ
o0NhEFyzte7Q9/Zx/jDjoRy3rbN0pvwqxbe3TOe2nfOO8ZfsLkdsf2Xkto9g
f5PNnxhviFxXdkuM7zE+YHTFqNfmK4xOGP1rsv+hvxFd2egynjDqjPm9urhb
knXNB8yPfrMxavy0+TVh9E3g43HmK22/L9flbrGfXS9jrxeu+ajt3TDqM+o3
GgPfAfNpp8XuSuRYn2RvBfrS7Ud3DN6PnU58Vjw7jOJGB2KOifDYCzaatxKv
iBjvidt+3DFqizs+mis2j5Bpt/l9owdGx82PGGd8ZePXjV4zOsZYax2R63wR
ua0nxKCEXFPc/gxddiR0X2VPdpULPcSu1fQf2lqd8QPY7CAfHsc8tjMxl/nE
9hZG+GZ8sd0zP8dxmmF/l9EyfNU9luHzMfJkDzi0k6fKV40zzP8wu/+YzA+R
494beDwzyLVBwnsQyrB2kHxX7Qwio9h0zovbcXyJcbfWuPukOOyO+52FXwn+
HyY+WSweo5MHnrI5Dc7CuxUbu8Hh+DxbcWwfxpbqZZxcVw+I46dkVNevGi2F
9tEHZqkh1c4HoWPztvG50Gs3YbjNMtbatM23W87fizzeCepPvamUGi7K8bpS
TRXmeG0UGG9QbRiljbaE7s+20NdKjWrpV8Jb9VOPfF3g4zRz2WlkvIS4KF7l
kedlWeTnF+d4b5K9bE1HjEPqT3mbR/4Ik2LwKWauOyZjT+tZfTLbp3q4f7a2
89m7Rq+uDz2nq0LPoznqc4gcUzz3ExfFogCsZK+f/hOhpxjN0gPUC/rpS4up
l07qqgt/8rE3g57Wvw+9x50x3gR+jeBex/wENZLFvI55MTEtokZUgxn4MsZ9
xKgefzqoc+WA4jTOWSfm2e+d11fTjCVbSFwPcfc5aqUbDG+SW7K5yN7ObQnT
S3m/3It+GrvZfGmgR/fDNW8FJ+GlnjhIjV8Mff6j8eUmt4McPQOGP4Wec0Xc
bR25pxwsorcIs+dMrsT0ng29JpvmYV6K3YXUwAuh32uc+s3m4m32JPN86JgP
4m8Bb0QhfekhedCOb23sF/CONHL3U9TnEuTS5KpydgIflpD/K3jvT9FbdIdV
+l4xzN83nrZ+UG90Q33B+tQ071OatTGj8mQQ/Gp0zqjedN4znja+Iel2Koxf
TPr8gtHLoWOzIHQbsj+a5zZlr8Fo3KjR6GaevxPq881Gr6ArG3W2V2s0kufj
EexUcO5wwtdHOeM68jvyfG990mW1NxV32TT+txq/bDKrbbwm6fJD6FQar0q4
b+Lj+Ckf1T/vGN+S8LttNr7OdDLGB43eZaw1yd/hXmPgKT3hXA8e8uEv/JjE
xynkK/FhDD3NS/gGUx8a5XzZ/TDldjakfF1YbbL5hPFq4zUJj4/ipPs3gf84
5+mtmuT903gK31vw/4rpr016Lui7SfqyrbftLrrybyDhspXwKsZb2FsZeg8p
C/0snSM8PjO/L5ntL1O+fo883I0POmMnZ+qbW/e4xF3uInMH+UnusIrvW33n
ym/FZBC/BvFNsapmrhxQL9qacPxqyakx4q+8vYqMZPsi/87pjTwOwv8yMWtE
vheZo5GfUc25kt+EzlZyb5hxDfMh8kk5WYNuBhy3cNZmuOZvGHYbjRcYPx36
N+jnxt9kXfu3wLCGPJwiFz8K/T1rDt13fX/K/wUpxyA35biVZzHk+3lCvTP0
/vRx6Dr36SNN5JfO2wim18nLEdYquN/vRr8l/b7njTbzjaFvjfWsa78r5bWy
K+XfxzpL/uq8NnLmAWs6/0Xel0XcvQaMi0P/d1gaen9czjeB3qcW8ugRb5fm
Q7z52W/qHnT0rXCV7yfVyRxvdgtjrXXzj3Y09LdEb0qO8W+JkWJVRl0Uhv4G
qCfOwpsZF+GzfK8AM/Xbe3zX3Yi8l/1idJa+tpr5BLGoJq8y5FY5fV21ob55
lzo6S89fi52zyaf1v5a9SepSdbKe+Minanqm8nySffW17yKPzc+RxyGDLxd4
O3Qn5bLOU46nqaFp4txGXq3BB8mMkk+qg+30fvl/jjzSvdrRvU8fG6CX1XLf
Hbx9ac46T75J93/ZzRhb
               "]], 
              PolygonBox[CompressedData["
1:eJwlkz9sjWEUxs93b319389AibCI1p8QCdGmBkUMEiS4hIREoqpNGWilCQm5
goToIBYG/0L8WwmTkVi4FizUoCZTdVMLg9+TZ3iS332/877nnOec2zV4at9o
LSI2ojbUkyMu1yP+ot3wTIqo4NnoDzxQRWxvj9iBjsK/iOmfFXEYTcEbiJnk
nR+oDx4hZgux78qIQ/Amzib4dhv1wt+5c4y7k2gGHufscxHRTVFP4LHKud6g
K8pd+a09aD18kJhVxJ9Fx+Fu3mhSax0tgHcS87F0zar9KzE3eHs1eg2PE3OS
xn8TPwafQ6f5fQY1s2tQLT3oKbwc3af2B2iFfquG0jn6Kvek3m7JS3iIN/7V
/abe7uCsn29r0Vy4gVYW7mEvPB8Nh3Mo1wl5wLcuNARvTvZWd3R3KTkb5P6C
fx3wVc5ahe80k+/obicahGuVYzUzzW4bOl+3Z1vhb9mz/Em9b+G2bC9v0v80
9zvRkXAPS1R7sheauWa/LLl3xSj2IvpUeKaX4GvZ3k6jx/Cz7Fwj6F62J/Jm
DZoDP0IfCvf0EC6zd1E7uhgeTZ69cijXPLQu7KG8nEB3a95h7fKL5FnqrAXv
T/ZGO7kreee1+5pZA76OX6/avcMX4IHsXZFn8k6eyBvt1BT8Mru3YTx8ny2x
drwFP0/ePfWk3hby5oHSO7So8k5rtzXTXris/N9QjGLlkbzSzt6B/wOkE3KV

               "]]}]}, {
            EdgeForm[], 
            RGBColor[0.097013725, 0.48720765, 0.54626185], 
            GraphicsGroupBox[{
              PolygonBox[CompressedData["
1:eJxNlslvVmUUxm/79Wvv94WhDAluWJiARqBgZBIS47SSoYADCiI4JFCghRgT
oXSgJEApGBZuUTrCQjdq4h+gyGQCkZYOLAhQaOsKKLQsVNTnyfk17eLk3Pd9
zzzeZz/d+/aewiRJVhYkSUZ4XUmSlAsuCAqLkuSAICMoECSC/YLrxUmyWu9r
SuLed9WCbt1/VBzv/0nYPnj2QZMgrwaZnaJbJRldYJ/fEt4mvFXQg6wu9H2f
yk4Z+1Ma9KvhPZwPvs/zocu6vxQuQo/1deSS5Inwz8IHBfX6bsgFnen/zYQM
23BN0C5zOwQVSfjUjU2XpXuxbPhB+GPp+8O25UOX9dQWBa/52gRzRLddeEYa
MnqQs0LnZt0/L3xFduzNJslV4e2StUF2fCH8CfKtZ0EaMucLnxE+i45L4rkv
nT8KHxPd7+JtEr7Mvd/PQGt/XpbtywXNglG91wlGnFPlv1tQJ1iqtyWCbwQ9
3PuuXLIOK05rhXttV3HkqlPvNYIDgmWiO42OF3U+KGgQvCuerPRsz0X8TqHD
Njgvzse3hcFvXQ3ys9r8acjzvd/70Gv9jnWWPFu/7egqCJt6oKmRvqeyuVp4
hfhbC6OGjH1uEdwoiLj4XIfMWmRaXi1xMR6LUz13p4ml/b0OTRfympFvmaP4
6DzsSCL3Leg0baX8PCS+KuEt1Lxrvx59zsMI+aqljwrpu3eIrWN8nR60DPvY
hr/meUyuW6mHFsFc6tN12krN+q1JMTuWiZ4tpI9OZKJXfOe3rzJx57fjmaDz
eZdq+ZG+d2aDJkOOGuE37wOdd+j9ofBRnY9kIk/uQ9MdhbaRu+GioK3IxtsY
rePwiN4rxA7PJOe0jzzsxJ5h5php7N8jYmLeJvzyu2P3ITkYgWZ3NuQdop47
eTfdWvripVzkuSobNd2LDaZ3TCzjMX5X4HtlNnisp4F+MV8tdj3Gv13wDhMD
++T+WgSPde5BbxUyLXsE2yuJwQFkLKW/3VNXmT+3cuGfbXb81rIL3EsPmOOe
Kb30l99892DCDniI/Nc0g26IZl0+YrWZuWqZnoNrwGuRfx/5nsfN1KbrsJ7a
t4+vItOyG5jhJ4U3FcectPxhfLQt19C7aYI+94fj637tA/cyt0zbSU5n0BfT
he8lMUM9P3uYhab3ruxjzqzn23fL6WnL7+PNdlcziz7LhX2F1NvfOv+p+Kfy
q42ddCIXcX04Ibb7OdufD/C5lzxY7zJ8sY3WuQG9K/NBP0f4SBq5PSn8HfvU
e/UU9eCZfJDZu0d4bi56eLnwoPwfEJQVRA+512cIXhfdkO7fSGMHzBfME7wA
7k8CV7Mjxt58/q0kasD58dwayEb/zUS2dZznf8R+/loSu/+Xkpi/CwvCHu8E
x3AbuT5XErKb2IlfC0/ORJ961lyRre2u/TTstv1vCk/KBJ37Ynom5uc0zo6P
31u5a4PGdlrW0zTszufiPPY+Snz7hHek4fv71NVAMr7P/e0Y303GY1ZDPMfi
6vOCguDtgNbxO098qtgjn6ch7yzyzxNnx8S1cYn6ML7M93tpzJSNadhRRnxn
kgfXwTOK4y3FeZbwnWzUletxI7yb7Fc2esh5NP8Qfi3i23fmvQ3/FvJuvsXs
Ue/Qlfwj+V/pEnZfpNYv8L2Zfr0L/110r+H/0HXwD3lxfpYg33rqmSu2a3Y+
aug54fY0/iUa06i3c8haRf352/a6XgezUYt+8/9jPTGr4z/ENTkE7VboF/L/
YL392fDBdjuOPt/hrp+7sgn/IB3YZhsvEhPHwzos2zqGwNZ/J4l6cz314q/n
wzT2cBM7dio71/vf/wHme0LdjpLTKvZIO3Xn+jsK75RMzOzbY/zZ2FneU2XU
bC31W8t5JzVg2tFc7MWbudDdiizf3cqO77wKeDx/pmO/8+m8+j9pADtt7152
4iB3A5xvIcOy7tBr9nsWtV2cD58cl9JMyBkkj03onQaUEsdGsM8LmEnuv7+Y
7Z7x5jvOvJjCHHL8ZudirhTn4n4yb5XZ8bpewn9xNzVzl/8J2+n/TPOtTyNm
5Wnw7obO8k6P7Xrm3s00cjiPuVIO7ytpzLdS/DPfZOwtZfb5v3Uq5xb+96dg
Rz95d07nM6esZ2xmzacW24n5Pd4cK+uZxIy2jH58aCdHljNALpzHFv6xbcv/
9PT+9A==
               "]], 
              PolygonBox[CompressedData["
1:eJwtk0tLlVEUhpeei/vbNCqDGjgI0pAGRQ2iE3ahUQSZVlSzMjgnIhQJgm5m
oBgU9QMKCrOgRhX0AxoeUegy0UFok2xUoxS64fP2Nnjh+dZea6/LXt+mgaH+
wdaI6EFldK6I+FOKGEe98OYccaoasViJ2AhPpIgPLRFX0S14Fz538S0T3F9Y
4go6Bl/AZ1S+6CKcsbWXHNMJ78H2mLyPUA2ewTZIriE0C79By2XbdLaXGuao
Zx7ty65RtY6hI3AXtjNV+8h3ODn3PBqHL2Hra4tooonsHtTLFTQKT3PHd/J9
Q034NLbtLe5BvfxC60ru4TecuONrxTk74JfYdjLQj/g/TZZYM5uCu9Ezev2C
9sPDxByilvfED8BVtMB9DfRDs0iurRs14INoidhtfB9PjlHsO3QWPpns+xmf
vuQcyqWYA/A97hwpe6ZThX3ku4iOwp8K59YMNIstyW/TQF3JOZVbMzkBz6EH
re65CT9Hu+EaeqF8ybOXTWf3qfFtm3seg2ewTXL2BM3CPcm1aCe0GwuFd2EJ
rcBVtIbZP8R/JdmmM73BT/hw9iy0s7XsndXuaqYbsmMUq5qX4R2Fd0d3dsB3
0GV6/8v3dfh1ci+qUbXKpjP9I9fgeuFdv4FGCu+Udmsa3YbXElP/P792zTe5
V+2Qdkkx/2LRTfhV4d1TDZPwVnzOh3dGu6M7dJds6+He7H9BO13PfiOdK2cn
vAobg4N5
               "]]}]}, {
            EdgeForm[], 
            RGBColor[0.11715100000000002`, 0.53666725, 0.54324775], 
            GraphicsGroupBox[{
              PolygonBox[CompressedData["
1:eJxNl0tTXFUQxy9DZrhzY9hFIr7KhVaZrIxCUqUQMNlbBeQBZAMmY9CUhkDE
VSLhFSwBeX2DhJcLq6zSKj+DoIlRFwFmIG50YABXiQGJ/a/+3cJFV/c5p9/d
p8+9r7R+UvdxIgiCl4qCoNhwfUkQLKaCoM7wXDoInu4Lgh8MPzHcY3AT+Gef
74nuZv0YrPV9k/ksGQS/pl2XdD4wuBwGwRtm60PD5+2s1HjbDD8y/LnBDfSI
jvceo3Mevu8Md5j8oOnpNLzAvs5ft/W0xXHE8HVbp2w/Y3gb/+M4tO41uGo+
/mWQBzqSvldkMi9YQkoNr7Gv8xWL4azFc87gnsEvBk0GK+bLLYOcQTP790vc
zg62+sBaz5Jb5Vi5Ud6XDA+g57jBv3bej1wfctrbZV+0+I8Z9Bv0Grxl0APW
uoJcK+eNoccuH54x2E8uRB8Ax36Wsvdl5HFMRF5L1fQPww9M3yK2FrEl+tOk
+3ct6bCLnwf+p1vrTs4lt2TQh45F1tJ1s8jt9OBr3HuiI6CbvTfhl9zttPfR
sOHetOdqNL2XF/FWkpvYbh/rSuh+6thELfvJs85v0FfXsRMalNCrIT0s3gHq
GHKWxuc0fveT5z7OuzlTzpRH9Yf6Tv2nfL1q9g5aT0Zp77+fDe4avGy1abPe
OWz4WTuftgs9ZfATPHG/nmXdSO82gRvRcxdavGdKXF4y6vkcfS/dslFmcMhg
JuH0NFjrBeRPo0O09pZNRwP7gnn2RWdTfi6dXxk8Z1BuMGowVuzn0iM/ZEc+
DBscsVxMGj6edlnJzSZc5nl0lME7wt54sd/tcvhHsXkInhHoMngn4D9DPnL4
Ip/k+zh6x9Azil6dNRDnj2Ct61mL1h1YNyhoDtncyhvMBE4L/2mwBp2HXme9
hqx6Q/bmEh77jt3z24a3Q/fr64THGjDTNNvEG+d4E30bBpcj7/uuyPtgNeX1
f2QyV8xOTm8BtPYKyEm+AJZ/umNHuZO7xve3+jnt/SWd54i9kxi0p7OHKfet
HL+HqJ3qrd4fgtaMbmd21zDzNfs1n7oMNpOurwmdtfDUwKPzraTfsw1kCqyv
sbfJ/gb78XkXd1O5Vr+rVzKRv2/vRX4XTnAHMymXv5hy2ECPzsVXk9ibO8rj
MvNHM3CT3OpsIPJ3tCPy9+J93tMpbFUbNIc+b86H3hviWQdfSO312QV8Ub0q
sPtOwnumKuEzskAdT4fegw28IXl68yi09k6YTy2mrzryfdV+DRnJnjR8C/8V
RwX6ZedU5PWpJ3/ytTXl8ciXOwYvRl7nMHIf73AW95n0rHM3tNYcyRCj9C0S
v3qsjX7eor4fqDeoo+pZS020ztNfLehYQo90S07yWWaj1pdS3udb1HuJmSa9
76K7DR7x/h56j2dD15lFz1ZyT99FbC5xnkHnJXhlezb0d3I49J6p5K36iLus
O636LtNXyon6o5WaKb7XIo+3hfzPoVO6W+HPcxcyxH6S2p2i52fIXTU1Um8u
8aa/DS0sXwrce8WWp59UvxVqpPg0S/V2ap7qzdecjfh207sYfw/t8D3RwTzZ
4Z0dZyYL4rd3jPms9UOzuVrkdZlkzsffRcITzP/90MvUQXP7KTMtivydz/Hd
pru4wlr7WehtZvKy4W9C74fvDX8Ruh9DofNVc5/7mQOq2ULoeZsPPS85engI
2dHQbSqWQWSyfMNk8UP0FHXRHB3EX8lVUbMstORVo6t8Y+tbu573SvFPFu99
M44wn/U9VJf2+Xws7TqqEnvxZ4ltBF59L80T17fEUcs9mQPr3ujbX2+N/isO
MvsVRz22ZPMw3wD6FtC7sM13fg21UD5Dvq1Ue521853fzD+I/kVquKOr5KUG
WrLqRfn8G3dWd7eEfcXUgV3pfMJ/kGxc4Z3Sui/097Dd8H94Vd8d
               "]], 
              PolygonBox[CompressedData["
1:eJwtk09vzVEQhkfvve05J9GdFSIWRMqGTZtUglvWkl4k7rXRRaPxt0jaXUWQ
VrhJhW9QQbuQSEh8BmkXyqaCtDa6woqgrefNa/Emz2/OzJyZOfPbOXR58FJH
RPSjKnpQIt50RTTQFNydI7ZVIh6iPfCxFPENv95NEU34HZolwRx6nxyj2EE0
CZ/Ctor/V3QS/ohm8D2IFuBect4n9xa0Cy7E/KhFjHRG7IC/YBvn+ztag48S
8zRcg2rZi56EbfvgBXx+0chPNA/fQF1wJ5qA22iiapvOrhAzSS9T6Cr8Wbaa
cyjXcHZsm/pOwE20me9u1IL70KOKbTp7mX237piBR7J976Bb8EXuOMBd+9EF
uI2W4JvotuaHluEVdDe5Z/WumazDr9EGucb4fptdk2rTDBvZNp1pZovZb6a3
U4098B80WnOPv+Hryb3rTt09mlyLalSt9f/z1oyPiIlZr7qGZ/Dp5F70xnrr
NfS4w2/8F75WvAtLvOcwXLLfWj7y1Q5pl/pQC36B+jn7wPcc3CBmhdgmOc7B
A8m7pJpU225sZzlfpZ/txT7ybaHz8AY+Wyve4cjOqdya+SycimM1E83meHGt
Q+hw8Y5qV1XTPDyd/ZaagWYhH/mqhkPwWPHdi+ge3FO8y8uoDn9K/ldUk2qT
TWfqcQCeTn77Oj7P4TPJs9GOaldfJZ/pn9O/9w/yvYLb
               "]]}]}, {
            EdgeForm[], 
            RGBColor[0.14049339999999996`, 0.58290955, 0.5373470499999999], 
            GraphicsGroupBox[{
              PolygonBox[CompressedData["
1:eJxNlstvV1UQx++v9/e498bIq7hDKLAwLNSl8igJUKBlp3HDS14LH9iWxsSU
N4kJFFoeSooI7jVRWhVN2PhHyBuqm/bXH8WNgfLQxMf3m/k07WIyc+bMzJmZ
M2fmtOzqequzKUmSvJQkqfAD4YZgg5j/5EnSW0mSUeEhQSZ6WPgv4e5qkuwT
dFWDfl4J/nP2fpVcIvqa8HVo8+4LjokeES4LVwQD5STpL8fadFX4jPBpQQ26
ytn24Zc8zv6bM3ugzducJcmfOq5NeAu0ed8qnjbBOsHCIkkeSb4QvqG9teL9
LPyh9CfFfyz4l9idg5vIWNY+2ccKcrbzgfQ6Bc9EPxVcldwmyf+UBa+L/CxX
XleUwqfl4DdLsW8527D+R9g7zTmOfZf8eEnrTuHLuqhm0V+lwZtfns7hAOth
nf+9oF3Qp/VJwVzBPLDXJ/PI7fk8+OadKofNAfI/pxz61inJj6ZKyPWxNr0T
3+yj9S2TCk6gP9vynOUzH5Mz59vyzfjVh/wJdC4qvi8EW6QzKLw5j/UFwSzt
n9X9/VZLknNF8GehNwfd2eSkmbjM896X5M959Ln2tR+ZMrR5l9KQnYvNuehe
SqdzOQ875u2txt09qQTtWpqqqb3wD1cCPwWOwHsGbd6PurMlsndVeCnYa+ft
oOBAJd7QUd6b1/upxUlkLFsu4l1UirC5OA07k/hwCNlJ6MPgJ9h8hB3rWf+H
pvDzOWcfwW/T/arjVYKVgg7qzvW3sSlqsR3s9RBg2n2mA1nb/05wRbBeMJJF
7PUszt+ETBvvep3frGIbVW7fK+JO5/MuurTeo9roLkJnE+fcx6Ztn6LmXa9J
Hj3ivyxs2ebbwjtl46HoiWrYss1e4Vbe71TMq1ivBPudW+eBYAc16lq9UESM
7kU+b6IUuXko/K72G5LfXoveYZ+vZcHznm19noXs+Sx4O+C3E5/3bH9BGnmc
4HzHsYtYTLekkfNFaeTHtHnD8KbWi9l/GXsLkFmYhpzzsJqYh7g7yxosY57P
9Nl/gHdDt3Hfvuun1J3fzwZ4VzhnmHpxv3GP8Cxp5m37vr/R3R0X/jqPOhzg
Pk4KTtFzl7NewX4rMq2sT3OPK9Bphbcavnn95N05HhQeQ7cfsMyooC+Lsz7O
Yj3G/gPmqut+rBo9YRQ8Ru/oyWImdGcBprdmMQMqvM/qjPda4x1m4Br8W7Wo
D9eS33iZN30AOgUfxG5Cbt177Usdf9qLuKsO4bVF9O01wmfIjXN0rDI9/9up
6Y3EOUHcA+Sh7nsgP87TGmwuK2IONvhPNPhbjFcjh56/1t/OGxlnRtah1zLb
LTOOrvddez283yHu45zweClqzH+drbK5rRa2GrxZ+7Ce/tTA73W8W/Ot38Z6
nP2p+/D92Idt5H8cP722rbOlyN/U3XtGnM0iV59lsd+Ykbc6eR4H16Eb2Dkz
Y7+D+3qniJh7+Kd1cp/2o85dOJ59xDtBDW4lD734sT8LmW7kUmbNAWrnEPWT
8jfYTx0epSY9c1uY4xeZp+4pPucGeR/hT1hnvrfQW7azf1OwpIhYXhWu5DEX
Z+ch433Xu3vOIH1nkH/CVJ+6gA8VZuILRfR69+Dfhe9J/z696QY2ffYrefS8
F/P4f9juG8Kf5vHfeD+PvuP+cy6PP8fxGX+YWaz3YH9E0F9E/J8wT3az91oe
s+v1PMD06jxm9mJytySd/oMYlsK7DH2J/F1Ep5c78d0sIh/OxQb6q/uq58Ed
wV3BMuJ13O4ft5kxd5kflr0HfZf9O8jcpufcYv8esblv9+LDTmSt8z/Mup7l

               "]], 
              PolygonBox[CompressedData["
1:eJwtkr1vzVEch7+/e29vzzkRLGyIMFVSq1o6tIOyEVNvNMpC5TYpCbcTiUS9
tPd6SS38AQQdNBJL/wllaLGUhFrExoDn42N4kud3fud8387ZOzl9vF2LiCFo
wGqOqPoQeIMPwqN6xGM4iHdKxNn+iPewgH9OEcsE2M//Pv6vwVXOXoN1/AF0
CdzP94vsMzr7AXr4H9Zm+deB39rP2ir/WnBH8bNj/YQ63/fI97WK2IT7+ABr
55sRP/i/B2+xNsS/77Qwjr/O7mWOGp5mI78BT/C72b4NrmfnUK5f0MAPsbZI
b7vhAN6GnexdgLls5OrxJr49exaamWZ3ubiXT9R4AX9FTSPMa4Mal/BSXLtm
oFl0WftSuccefgqG8S5cSZ6hZplgCT/J+W/EPkOOdnGNqnUXDKi/5Fy3YR5f
TJ7dUWp4iU+wZ0fDPZ3GV7Jj6w51lxfZc7jyTGcUK/uu9Eb0VpRTufUmpvEj
sNl0TWP4RPJdqAf1ohloFhswhQ9nvy3VoFpm2dOrPAPNQjWr9ltC9wnHVDus
Jc9Es9GZTnJP6k17lvEWMR/WfYfj+Jbiu50h/77iGIqlN7yOf4Rn+Ci8w0fZ
M9X0GxvBB4vPqkf1ei777SiHclXwvOYYgZ8o/3ttOta/mDW/gbf41uy70hmd
vZTcq2au2f8FEsl4gw==
               "]]}]}, {
            EdgeForm[], 
            RGBColor[0.16383579999999998`, 0.62915185, 0.53144635], 
            GraphicsGroupBox[{
              PolygonBox[CompressedData["
1:eJxNls9PnGUQx192913e9y0VTEyk2h8xpi2UWhMTvcpRExVL48GLjSYU0AIH
28LWeFGo4MEuLLugmFKRetSDSqG0Tfw3aKIFisbIskB7s0Xnm/mQ7SaTmWd+
v/PMzLPPfdDX3psK7FcTBGlDF5Ig6KkNgk8Nbxlv0mDToALW+XWTfZwNgtcS
B9EnDH8duXzC8DfQ4n0LPWX4CrR4Ry1gk8G8JfBfGATDBl8YTKMj3XXDb5i8
DH4TegodxdmocZ5kG+C3AOUt3hb5v51yWvikQVvKacl+MV//GP559zv4bkEb
OsrvksGOwbp993mDcwY3zKbddBYN3zI4ZfTtyH3JZ8nwTfiSl6xef1qdpxL3
KX+qQRs5K/cy/hWnKw6CQ5kg6DN8xyA23SXDM1a/Z4z/PVjnfRmnn4UvH49C
z3M27TzJ9qH/nUHR6L2mUwLrXBe6nzF87QcXoIXHkReQ1WErvvxeNWg0+umM
Y52n034WPZuu+j5t33PFzq8avm7wpPmajx1E/2b4gOkdNPgh7fS1tNu+j618
LFGf27F/yxN810TG6frQ67HDXe7Hj3K5hl/5bzDZZMb166EngBK+2u3+Hlhd
3zV8Elq8+4Y/Mdg2aEqcbja8oj6wu12NvP8WUt43wjegH4Y+U7qv88yj5rI3
8V54J3F92c+j/y82fehIdynymVmIvMevoz+PrXiniLsI3c75HD0j34HRNQYj
Rn8ZOp3KOn8AWZw4ryFxXg7+Kt/7V+T+1Iuq+/OJ51yXuJ/hsLoDgsdijRBP
dhey1TkR3Z91eofzADn1AwHyO9RhiTq0UYtf2RHaF0XNqEErcz8JfdF8bHGP
BbMfM95Y5PwcsiK64zUeV7lsSB+eZKM1biv6cuTni4bz0OJt0zPyPRC57nuR
59NKfgVo+dKM7Ql95srEVOwSO0926+SgHbRJjSrcX45YqsEcdZmjNqIL2I0T
u4xf+djEfpMa5LijMjmUsSmSQxm6nzwrwAB3VSFf+R9jf42yQxrZVfreA+yK
ZnaL5OqZBt6O43ZuYccdB2uuB0PfBarVSuy99Xfs589Dl0/js4kdpfdJO2UG
Py3EO5b2+A30q3ZTM3ZXsZHtEfA0MsXaQ7zPwDonnEVr/7xAzicsv8OKA56j
Z4UP41+0sO5siH2mvTRKDVW3WXyqHi/iS75fiX3PtRp+GVq8Y3yzvneIug1S
34awug8vwZN8iLhHyeUI9zJCfXL0s/q6s9b7ZrcHztQ67yODVYOzBl3odMK7
B38VvZVanxf1Xnetz4n8n45890rnAfby/zt2kn0IfRadr2wHdRidM5yHFq/I
G623WvkojuL1YHuPPORLPu8aLKPXxbkbWTcyfVMXfubYP7rTDvLUbNzF/g+g
i/psZ6v+eoi/xnmZXGboT/VphVk7g8599phmtINYndRGceaZfd1hPfepO15n
drUHhmN/u3sN/2iQ11waHoEveSf/VfSf5Sd0pLvM3Gn+6mLvyb2xg+in6D31
nd4jvRst6epM3+SdGuf/xu7sCBf4H5JAF3mjD7IzitBFzvKRj3nTDV+GzpP7
7v+FQ9iV8K0Y+m+xyDupfGP4o8xb/jG6kbP0pK89keJt1M4MY7//tcjf9OZd
Pf4zvJT4uznEWyydJvZPOvG9sRa7/BH39RB9zax0F3jzB9k5encz2MrHIDzZ
/Q9vpJKI
               "]], 
              PolygonBox[CompressedData["
1:eJwlkztrVFEUhffcuZO555gighArRcRH4QtRUppWUTARC0sD0UYzgrFIxEar
COJMJslMpZW2WhhfCQF/R4IvGEWMhWhn47dYxQdrzl1nn3X2PrNvqjU5U0TE
GJSwVUVcYOE8bKJfp4iRRsROeIOeyxHTzYhfQxG30Eustdm4Gx6iB3Afb4Yt
9Ek8d/H+gYvoLgzY/w2Wsz3yJthEz7J2g2834Q76ExnWyLIOX9EDWC2cUVk3
4FJhj7w96NcifkMffYUaf4dcU7WH4R9nPYAGugPXmr5TG30v+2xlVFbdUXfd
hha6Bx+b3qO9O8h8pB5xFIaTe6BejMIC+gQc5NsBOI5eI9Nk4czrlTMq6wS/
36LP4HlS9x7tHYfn6D3Um0Yv4eniX4QuegV+1rymbx+SZ7UAnzU7MhZkn4dD
6B/K2PBayq6p2nvhOvp75V7rTrqbZqbZqYcT2TVVWzW+oFfxb9ec4RX6HJ5Z
vLfhLHqxctYOtDUf9vRLvym9rXeV35pqqJZmotnoDZXoKTxP6+7JVfSu5F4/
g1PJSKtHp9GXs2elDMqinqq36vl79CM8vdIZHqPnK2cbhzn0TPLsdKbOHkme
nd5cA30s+256Q/uze6re6o0fRr/E0yn9n3iB3kh+21rTt1Zyr5VBWf4DF79z
Qw==
               "]]}]}, {
            EdgeForm[], 
            RGBColor[0.19860985000000003`, 0.66876325, 0.520411], 
            GraphicsGroupBox[{
              PolygonBox[CompressedData["
1:eJxNlstvVXUQx0/be8+9v1Ojpo+r7Fos4AraSt1J3LlVY6XFnQlxoy1gy8ZS
HrqTgmgAaUt1R6XoUomvPo1/hAsfm7ZYaqJCS8HE7zfzaWAxmfnNzG/mN3Pm
cdrfHHx1oD7Lsl8EDYK3UpZdE3FY+JMiywYqWXZC+CK0eQvVLNusy7I54dd1
+QfBj4Il+IvVOB+sD/ki/AX0e7mzIOiWr0Xhn9CxjV8Fr9mm8M/wLf8DvuWz
2Lef+3mWHdPb3q0EvcX5iGBZsAI9+Mj5KLyNuniTbZm+y9n25wR9ghHFfFy6
J4vQm4VvG/Zjf/b9IA//Q9DbPJ//Aw9DN6bIwbJi6VEObgi+FIyXsuwZwU7B
h2V9E+meLQdt3CJ4Qu9oFL9J+COdzwsqOp8TzvM4G1egn0bHuvbRIdu7SnHe
gdzwFHq7JfuqIXR2QfveSjW+1apwK285i137quaRH38v5zLnTWXhC8JJ+GPh
F1LYPJAiziuliDsVEeeq+M3E3EIOSuTB+u3cGZNem/Cg8Hlo8+ynwFfCt99W
5j1jQAneGHGUiOECMZ0jH85LL7Xs+jB9py5q0TV0T3c2Be8LzlB/p/Pg+zxR
ingmS8Hbgm+eZU3luLtF/Rwsokb6irBrW6eQfYCfe/A30bP+G8Kfl+K9/p53
xdsQnMzDxwR5Hs1DZv6dPM4nBF+nyOvlFPJR5N/At/wV+RgR7+UiwHS38Lxy
cUjQXx9zwr1m37MpamwuhayPvrL9AXT64dnGJm/2fcfyGfE0UwvO4QPycJ+8
bJCHVd25RU8eog776dPVysMZcQy9VeaA58EVxfCX8HgRuT1KX3+rWv9bdm4y
e/zd/xV8Cv9yNWKyL9f+TfiWfy/4R/R31fBrn39WwkYvteTzEO/yjLktWBdM
Kc5aOeI39tk9V6MezT/FN3T8V0uRn1bA+uZtkkvXaY2a9v0+vpXffZy5dJu3
rHFegzdMnpyXI/CHiOUdfdc98jOUom92PNI7NfpsRr3+nOB6Q9CedfvhzUC7
Nv1tPZt6ZGuv+SnuWK+bedSB3n50WlLIvsC+6S7O3mOdgn0NUd85/Z5T255Z
1l2g9t4mFsfkGTyBv2nsdWFvGtq2RuidaWTX4JeQ7Slifj1ZxPsn+S6/p+jJ
34QfZ557rh9gNr4kPFRE//ULdxVR888L31I9Lem9a8LvsZu8ow6zu18Uvpii
fy6liK+L3Axj07bn6M2lFPWym7ddhfZ7p+hB52UNv+vVkE/Bv4SvqRR3J6nF
cXpqsog4He98iu+5yO5/lvw4T7ZtvuXOv2tjJ7twhu87wX70HOuhdlxPj7FP
vVdnuG9+I7vA87YR7PlpW+3Y7uR7ugZWUuyNdeFl6BXqoaP0cE/fYI928l38
fdrYTa6VVnbK9q6p0ZfXqaV26qoN/VHq0rW0wCz1e0bp8e39WuFcBXsGNKXI
RXOKWDxL99E3zo/zar3EvdPQ5s2i6zvN2Kml0DlD7hJ3TM8zq+3H/TfLP5jx
Xnrtf58uUmk=
               "]], 
              PolygonBox[CompressedData["
1:eJwtk71PVFEQxWfdt2/ffYpRNEY7afxoxBih0JjQWUtQo3Y2mGjYRihUQqGd
hR8EcYEAHTbaStRFUf4RMWHBAhMVtNDE38mx+CXnzcydO3Pubtf1Rv/Qjog4
AxmcTxGvqhFH+LiJXioiBij4WYloofcTO0F+iVgH+nkZsVmP+AZNdB+xBfLd
0JuMtM706JuaB3nEH7iEPkCsh9xLOIu+AS+q7jGIHoc5ZpmHCfQyM1zl7o+w
hm5DC30RvqA34BN6Bb6iG5w5nLmner8l9oNdvsMbdD8zjDLLPbiAvgJbuWPK
yQN5cRRuoR9DV+aej5Lv1N3yaLXwTJpNM6yjR+ixnbvncOkdtas8Ppfsgbz4
C5fRHzjzu+Idtas8l/ea+R16jJqRuj2X98+ggR6CCfQsNb8q7jFX+I30VvJo
F3rqf78tmEZvFvbqNPPsJb8K+2oRnfAZPU3Pdt136K4OKJl1J+zW21PztOaY
cpN8NzN7JK8mC3ut+ZvoU6W9zuA4+lrp3Yfpfwd9O9lrvbnevgUH6X8I3qNH
S+8qT+XtbPJvQzWq3YCHNe+gXdbgSc0zttEryb0UU0536m55ehe9B6q5eyT0
DDNvV+ypvJVn8k4x5ZaTvZpihsVkD+WlftOdyTtrd3ku77vpeT/3f+Bk6TM6
K89eq1dpb1WjWnkkrzTTMfQ/TbeBiA==
               "]]}]}, {
            EdgeForm[], 
            RGBColor[0.24481554999999994`, 0.70174375, 0.504241], 
            GraphicsGroupBox[{
              PolygonBox[CompressedData["
1:eJxNlslvlWUUxl97x/fGC7SgUTogOywtdQW3Lew0unahCwSMW4gmitEOtlGj
VIYVQylOAQq60xZwZ9TEthT+jzosgA7ozvo8Ob+md3HynO+85zxn+M773bv7
rXdefbslpbQoKUiuFlO6JumW9NVSerKcUpuwVTgh+QJpK4etpZLSaeETYBvn
azmlHcKnFLsi/ctSSqvC3cLLkqlS6M/x/FBnV4SPhMv4O8585t0OnkF37m3U
tFVyiufT1HSGOlIlavscvy3IZ+Ww7VKeSeqYpBbrL9C7Z/CM6jio4TybI88E
ucxTh+sU/Ob8u5rSGxrqX9XgdI5LiPWuUszGNZ4tRx7zXCwFh2PMfaEUZ7bv
VO5DqqFdeFPv5oakU/bzkg5Ju2RJZzuFv+fgMJf7MY85OtE7muIuYD9LPQXN
ap25TTS9V8/ytVr0ul/4Hz273y743V9R/iXJOeYz2dR7Hdsl/OtwrDft1gS5
u6jLfq+T1/nXiXH+6+yqe/4lx+7+nEOsf5OjnnPMeSvvbWP/jNs4c9/2PaIc
ZeHRWoj1Y+z/FeJGZfuIPqfgaGX37dNKTx9UopfpYsz6BtiJ7vMPK5s7an1I
MlyJHR4C/VwARyqbtRZ43vAzx032ootd+664qXuvvy+GXyLfPHdyIYef/c1h
3IV/m87mtM+tOep3P943530kWWYeZWbyovx+0q6+JPxEsxuX7dNazMYz8t22
/xgxo8S5p4/xd9x13q1zXa7FvMZrwbEdnnbqsW8LM/EeF5mNudeoz/pjyT/k
HmIGGz0MY1tBXyb2MfFT1OBahvEbAVfRx+AfJ26M2HHs/1LHCDGjoPPsoC/X
/wd3eYlvz+1C3P8/9U05rHexVA2x/ptwmDt5WDiCbtutQnzL90relO8xyQIx
jv1VuE9nvXxTFvCZlyy2RMxdyVFsPnMtd6hnH3HemT2SGdl+LETe2abct7E1
anEf+4UH0G2bI8cRcI58jjtIbA88e6nzLvWtVQNXqyHWV6oh1perEed4132f
uHvstHM9qIaf7Q+rsVM97FV/IWbRKETOBs/ecc/NM1iEz/HvirNPtvdyiPX3
c/D1UsM95mvuBXrdL/0AOTb687PzbZzZfouZDNLLAPpXOe7r18IttfjG14XP
81728C6uNfU1QC0DcFkfzJHv6Rxc5vzWc+JbMc/9vkP/5u7nvdfJ+yBHrm7y
uffp4qa/a5oFu9Eb9PgDXP3YGk22Q9TmGn0+Qw/t/D525Oith15P5Ig9nuOb
1seuzrCfjr2YYzbnc4j1k/7/Uos76f8yx+F5Ocd3zf2/kmPus+yne7lKP9Pc
i17y9bEng+R0zP+3cxfj
               "]], 
              PolygonBox[CompressedData["
1:eJwtkstLVVEYxTde7zlnH7RAzdQc5KwmahMv4QMCocZODMwHjTNDFIMkjahR
jrLA2+1KTmpWk5wmpjnwD8mkfNAgR9pvsRz8YJ1vr/Pt77E77k8NPawJIZSg
FmZjCF2Ij1BG34H1QgidfD9CV/IQjtIQHkM5t0feT1BBb8Aa+gN8Q1ej9XV4
G51DuXTHNPp7FsIoBYzBVmaPvNfgDXqeO86SEE7hCXo1+q6rRf6NRroDttGX
oZd6+6AFvQVtRdek2kZy53oJd9EHxF5zfgX20H9gBV2GQ/QlPE14X0Ezeif6
Lnnk/UXN96h9BPbQF/EsF53zQu6cyq0afqIbiNUl9sh7A+oTx7rRM9G9f6H+
SXQj/CD3NjSgm6Gn4JjOjrhzt8Y9q/f35PjHbk6gin4OC6ljOmsUiXtqQt/m
n8/8W4KB6Dt1t2IPomekWb2AYe0+ejbv4Bi9ed6/dqhdLuCZS70z7W4Rnqau
4Rl6HJLUMZ1p59r9uHpULmLF1J5R9E1YShzTmTzyTsAOujV61/3Qhv59/p5U
037mN6q3qppW0IeZ/9XMNLuNzLuTX73cIsfXgt/8oGadu3ftSLtqj75LHnn/
Rs9CM9VsDzLvSjWoFr0ZvR31UMo9Y81aO+xH/wcMam+A
               "]]}]}, {
            EdgeForm[], 
            RGBColor[0.29102125, 0.73472425, 0.48807100000000003`], 
            GraphicsGroupBox[{
              PolygonBox[CompressedData["
1:eJxFU0tPk1EQveHjo9xvqy1gSMDWti61tBA3QKELFRbGtcbErYkaEyNxVcMe
WBsobKW8djx1Y4wbRf8IAeMf8Jyc07iYzNwzj3tm7p2bz189ftkXQngBSSDn
OEzD+AW9HkO40x/CR+hmFD4K3bJN7AHkM+yHUXGMfwt9Kw1hF/YOZCMLoZ0L
YRn6AOd9SDWVr5Qqdg92JZWv43jmlVPh9G9DapBPkDqk6/p3ISfgcJzIT5sY
z0eJOB1bE59LFDOfiCNrT0KmbJMD8Ybr/4nieRVVnzwmzKPmmruuwZyNVLzX
ITO44xAymwiv2Ec+5NGEfI2qtQn9zTax26nmVXWtsme1CN8X5D2KmgPnfwZp
uadT9zfnmZwYo2/bcyP/lnHmlv1erN/03JhbdyxzLnBfEf7v0Je2iR06nj3u
+x2rrjNrH3vvuP9rmfr5GxVHfDNVv1XbWz7Tvu545lUczzj2Qg5dz37Pb1j2
f2E/hYEQViBDkGHrVcgH1Mrhj7Wh8wOK67g2bd6bN0bub9zn66g65Mdabdd5
limn4DuGEPcDO3Q1qPOK791yT8TWjDH/aaaYJ5nm9rtPs6PmLvIfzXgvp233
/E2/Ne15/4OeTU3fmvvnfYM5nXkv+ZHnJfQNcP4JeySKB/ncgy54RnnoYffF
/qZ6s8u0J13vM9+k5HdZinqT91ExDe/uO+P0N/yH694n/jf+y2IU//GouXP+
96P+c63//9+lZs6ZNesseEe4K+OuM+a7iPO+kvGi8Un7/gEF35NE
               "]], 
              PolygonBox[CompressedData["
1:eJwlkcsuQ1EUhlcO7Tl7j1XcQloegIky0UmbaE3EHIkHICFIjFzmvEAbDJkw
Y6BmmLi9SfXyAL4/a/Al3zl77XXbxZ29jd3EzEowDNfB7A5ZgBY+Dl8EfMIY
fgSLnJXhGP+AUs7snu93fBqqQ2YvUMSnYAX/5v4kfgMPxD7CbfA7uquab/gh
zOPP3DnAl6LZaN6sAGV8lX9PnFWghjegjb/CGj4Dv4n3oF40g2ZRzia+TI7L
vOdU7m1IU7MrvreiI1fMZvQe1Itq7uP9zOwn8RoD/I9/sznfQQc/Cb4bzahZ
+9DkbA56wXegXWinE/g5NbLUeziLHqNY5eziheizt/geBN+pdquZ63gn87dR
vi7eyzy/elSv68F3ozfT2ylGsYpR7AX5T1PvQb1op9qt3qwavKZqa4YRzv8B
sc9IYQ==
               "]]}]}, {
            EdgeForm[], 
            RGBColor[
            0.32365423369695434`, 0.7580168766416785, 0.4766508646837998], 
            GraphicsGroupBox[{
              
              PolygonBox[{{840, 839, 959}, {2337, 837, 2334}, {2423, 959, 
               2422}, {2379, 838, 2378}, {2377, 837, 2337}, {960, 840, 959}, {
               2334, 837, 2335}, {2465, 1080, 2464}, {2422, 959, 2384}, {2464,
                1080, 2426}}], 
              
              PolygonBox[{{2378, 838, 837, 2377}, {2336, 838, 839, 2338}, {
               2384, 959, 839, 2380}, {2335, 837, 838, 2336}, {2338, 839, 840,
                2339}, {2426, 1080, 960, 2424}, {2424, 960, 959, 2423}, {2380,
                839, 838, 2379}}]}]}}, {{}, 
           TagBox[
            TooltipBox[{
              Directive[
               GrayLevel[0], 
               Opacity[0.5], 
               CapForm["Butt"]], 
              
              LineBox[{2339, 2338, 2336, 2335, 2334, 2337, 2377, 2378, 2379, 
               2380, 2384, 2422, 2423, 2424, 2426, 2464, 2465}]}, 
             FractionBox["13", "400"]], Annotation[#, 
             Rational[13, 400], "Tooltip"]& ], 
           TagBox[
            TooltipBox[{
              Directive[
               GrayLevel[0], 
               Opacity[0.5], 
               CapForm["Butt"]], 
              
              LineBox[{2292, 2291, 2290, 2289, 2287, 2288, 2327, 2328, 2329, 
               2330, 2331, 2332, 2369, 2372, 2373, 2376, 2416, 2418, 2419, 
               2421, 2458, 2460, 2461, 2463, 2499, 2501, 2502, 2503, 2541, 
               2543, 2544, 2545, 2546, 2547, 2579, 2580, 2548, 2581, 2582, 
               2615, 2616, 2617, 2652, 2653, 2654, 2655, 2688, 2689, 2690, 
               2691, 2717, 2718}]}, 
             FractionBox["3", "100"]], Annotation[#, 
             Rational[3, 100], "Tooltip"]& ], 
           TagBox[
            TooltipBox[{
              Directive[
               GrayLevel[0], 
               Opacity[0.5], 
               CapForm["Butt"]], 
              
              LineBox[{2247, 2245, 2244, 2243, 2242, 2240, 2241, 2278, 2280, 
               2281, 2282, 2284, 2286, 2321, 2322, 2323, 2326, 2363, 2365, 
               2366, 2375, 2411, 2412, 2413, 2420, 2451, 2453, 2454, 2462, 
               2493, 2495, 2496, 2500, 2534, 2535, 2536, 2542, 2573, 2574, 
               2575, 2578, 2607, 2608, 2609, 2614, 2646, 2647, 2648, 2651, 
               2682, 2683, 2684, 2687, 2712, 2713, 2714, 2716}]}, 
             FractionBox["11", "400"]], Annotation[#, 
             Rational[11, 400], "Tooltip"]& ], 
           TagBox[
            TooltipBox[{
              Directive[
               GrayLevel[0], 
               Opacity[0.5], 
               CapForm["Butt"]], 
              
              LineBox[{2207, 2206, 2204, 2203, 2202, 2201, 2199, 2200, 2232, 
               2234, 2235, 2236, 2237, 2238, 2271, 2274, 2275, 2279, 2315, 
               2316, 2317, 2324, 2356, 2357, 2358, 2368, 2405, 2407, 2408, 
               2415, 2445, 2447, 2448, 2455, 2486, 2487, 2488, 2497, 2528, 
               2529, 2530, 2537, 2569, 2576, 2599, 2600, 2601, 2610, 2640, 
               2641, 2642, 2649, 2676, 2677, 2678, 2685, 2707, 2709, 2710, 
               2715}]}, 
             FractionBox["1", "40"]], Annotation[#, 
             Rational[1, 40], "Tooltip"]& ], 
           TagBox[
            TooltipBox[{
              Directive[
               GrayLevel[0], 
               Opacity[0.5], 
               CapForm["Butt"]], 
              
              LineBox[{2143, 2142, 2168, 2169, 2170, 2191, 2192, 2194, 2195, 
               2196, 2198, 2227, 2228, 2229, 2233, 2266, 2267, 2268, 2277, 
               2309, 2320, 2350, 2351, 2352, 2367, 2399, 2401, 2402, 2414, 
               2440, 2441, 2442, 2452, 2478, 2479, 2480, 2494, 2522, 2523, 
               2524, 2533, 2563, 2564, 2565, 2572, 2595, 2606, 2632, 2633, 
               2634, 2645, 2670, 2671, 2672, 2681, 2702, 2704, 2705, 2711}]}, 
             
             FractionBox["9", "400"]], Annotation[#, 
             Rational[9, 400], "Tooltip"]& ], 
           TagBox[
            TooltipBox[{
              Directive[
               GrayLevel[0], 
               Opacity[0.5], 
               CapForm["Butt"]], 
              
              LineBox[{2116, 2117, 2138, 2139, 2140, 2160, 2162, 2163, 2164, 
               2185, 2186, 2189, 2193, 2223, 2230, 2260, 2261, 2262, 2270, 
               2303, 2304, 2305, 2318, 2344, 2346, 2347, 2360, 2394, 2395, 
               2396, 2409, 2436, 2449, 2472, 2473, 2474, 2489, 2514, 2515, 
               2516, 2531, 2557, 2558, 2559, 2570, 2591, 2602, 2626, 2627, 
               2628, 2643, 2664, 2667, 2668, 2679, 2700, 2708}]}, 
             FractionBox["1", "50"]], Annotation[#, 
             Rational[1, 50], "Tooltip"]& ], 
           TagBox[
            TooltipBox[{
              Directive[
               GrayLevel[0], 
               Opacity[0.5], 
               CapForm["Butt"]], 
              
              LineBox[{2092, 2091, 2089, 2112, 2113, 2114, 2115, 2132, 2133, 
               2134, 2137, 2154, 2156, 2157, 2161, 2181, 2190, 2217, 2218, 
               2219, 2226, 2252, 2253, 2254, 2269, 2299, 2300, 2301, 2314, 
               2341, 2359, 2386, 2387, 2388, 2406, 2430, 2431, 2432, 2446, 
               2468, 2485, 2508, 2509, 2510, 2527, 2551, 2554, 2555, 2568, 
               2589, 2598, 2622, 2623, 2624, 2639, 2662, 2675, 2695, 2696, 
               2697, 2706}]}, 
             FractionBox["7", "400"]], Annotation[#, 
             Rational[7, 400], "Tooltip"]& ], 
           TagBox[
            TooltipBox[{
              Directive[
               GrayLevel[0], 
               Opacity[0.5], 
               CapForm["Butt"]], 
              
              LineBox[{2069, 2068, 2066, 2067, 2084, 2085, 2086, 2087, 2105, 
               2106, 2107, 2109, 2126, 2128, 2129, 2135, 2151, 2158, 2175, 
               2176, 2177, 2183, 2211, 2212, 2213, 2224, 2249, 2264, 2293, 
               2294, 2295, 2310, 2333, 2354, 2381, 2382, 2383, 2403, 2425, 
               2427, 2428, 2443, 2466, 2481, 2504, 2505, 2506, 2525, 2549, 
               2566, 2583, 2584, 2585, 2596, 2618, 2635, 2656, 2657, 2658, 
               2673, 2692, 2703}]}, 
             FractionBox["3", "200"]], Annotation[#, 
             Rational[3, 200], "Tooltip"]& ], 
           TagBox[
            TooltipBox[{
              Directive[
               GrayLevel[0], 
               Opacity[0.5], 
               CapForm["Butt"]], 
              
              LineBox[{2049, 2062, 2063, 2064, 2065, 2078, 2079, 2080, 2083, 
               2097, 2098, 2100, 2108, 2124, 2131, 2145, 2146, 2147, 2155, 
               2171, 2182, 2205, 2208, 2209, 2222, 2239, 2263, 2246, 2283, 
               2285, 2308, 2325, 2353, 2370, 2371, 2374, 2400, 2417, 2439, 
               2456, 2457, 2459, 2477, 2498, 2521, 2538, 2539, 2540, 2562, 
               2577, 2594, 2611, 2612, 2613, 2631, 2650, 2669, 2686, 2701}]}, 
             
             FractionBox["1", "80"]], Annotation[#, 
             Rational[1, 80], "Tooltip"]& ], 
           TagBox[
            TooltipBox[{
              Directive[
               GrayLevel[0], 
               Opacity[0.5], 
               CapForm["Butt"]], 
              
              LineBox[{2048, 2056, 2057, 2058, 2060, 2072, 2073, 2074, 2081, 
               2094, 2101, 2118, 2119, 2120, 2127, 2141, 2152, 2165, 2166, 
               2167, 2179, 2197, 2220, 2231, 2256, 2272, 2273, 2276, 2306, 
               2319, 2348, 2361, 2362, 2364, 2397, 2410, 2437, 2450, 2475, 
               2490, 2491, 2492, 2518, 2532, 2560, 2571, 2592, 2603, 2604, 
               2605, 2629, 2644, 2665, 2680, 2699}]}, 
             FractionBox["1", "100"]], Annotation[#, 
             Rational[1, 100], "Tooltip"]& ], 
           TagBox[
            TooltipBox[{
              Directive[
               GrayLevel[0], 
               Opacity[0.5], 
               CapForm["Butt"]], 
              
              LineBox[{2046, 2050, 2051, 2052, 2059, 2070, 2077, 2088, 2099, 
               2090, 2110, 2111, 2125, 2136, 2150, 2159, 2178, 2184, 2187, 
               2188, 2216, 2225, 2255, 2265, 2302, 2311, 2312, 2313, 2345, 
               2355, 2393, 2404, 2435, 2444, 2471, 2482, 2483, 2484, 2513, 
               2526, 2556, 2567, 2590, 2597, 2625, 2636, 2637, 2638, 2663, 
               2674, 2698}]}, 
             FractionBox["3", "400"]], Annotation[#, 
             Rational[3, 400], "Tooltip"]& ], 
           TagBox[
            TooltipBox[{
              Directive[
               GrayLevel[0], 
               Opacity[0.5], 
               CapForm["Butt"]], 
              
              LineBox[{2045, 2047, 2054, 2061, 2075, 2082, 2095, 2102, 2103, 
               2104, 2123, 2130, 2149, 2153, 2174, 2180, 2215, 2221, 2251, 
               2257, 2258, 2259, 2298, 2307, 2343, 2349, 2391, 2398, 2433, 
               2438, 2469, 2476, 2511, 2517, 2519, 2520, 2553, 2561, 2588, 
               2593, 2621, 2630, 2661, 2666, 2694}]}, 
             FractionBox["1", "200"]], Annotation[#, 
             Rational[1, 200], "Tooltip"]& ], 
           TagBox[
            TooltipBox[{
              Directive[
               GrayLevel[0], 
               Opacity[0.5], 
               CapForm["Butt"]], 
              
              LineBox[{2041, 2042, 2043, 2044, 2053, 2055, 2071, 2076, 2093, 
               2096, 2121, 2122, 2144, 2148, 2172, 2173, 2210, 2214, 2248, 
               2250, 2296, 2297, 2340, 2342, 2385, 2389, 2390, 2392, 2429, 
               2434, 2467, 2470, 2507, 2512, 2550, 2552, 2586, 2587, 2619, 
               2620, 2659, 2660, 2693}]}, 
             FractionBox["1", "400"]], Annotation[#, 
             Rational[1, 400], "Tooltip"]& ], {}, {}, {}}}], {
        DisplayFunction -> Identity, AspectRatio -> 1, 
         AxesOrigin -> {Automatic, Automatic}, DisplayFunction :> Identity, 
         Epilog -> {
           InsetBox[
            FormBox[
             StyleBox["\"A\"", 14, 
              GrayLevel[0], StripOnInput -> False], TraditionalForm], {0.0135,
             0.02825}]}, Frame -> True, FrameLabel -> {{
            FormBox[
             StyleBox[
              InterpretationBox[
               Cell[
                BoxData[
                 FormBox[
                 "\"\\!\\(\\*SubscriptBox[\\(m\\), \\(21\\)]\\)\"", 
                  TextForm]], "InlineText"], 
               Text["\!\(\*SubscriptBox[\(m\), \(21\)]\)"]], FontSize -> 12, 
              StripOnInput -> False], TraditionalForm], None}, {
            FormBox[
             StyleBox[
              InterpretationBox[
               Cell[
                BoxData[
                 FormBox[
                 "\"\\!\\(\\*SubscriptBox[\\(s\\), \\(1\\)]\\)\"", TextForm]],
                 "InlineText"], 
               Text["\!\(\*SubscriptBox[\(s\), \(1\)]\)"]], FontSize -> 12, 
              StripOnInput -> False], TraditionalForm], None}}, 
         FrameTicks -> {{{{0, 
              FormBox["0", TraditionalForm]}, {0.01, 
              FormBox["0.01`", TraditionalForm]}, {0.02, 
              FormBox["0.02`", TraditionalForm]}, {0.03, 
              FormBox["0.03`", TraditionalForm]}}, None}, {{{0, 
              FormBox["0", TraditionalForm]}, {0.01, 
              FormBox["0.01`", TraditionalForm]}, {0.02, 
              FormBox["0.02`", TraditionalForm]}, {0.03, 
              FormBox["0.03`", TraditionalForm]}, {0.04, 
              FormBox["0.04`", TraditionalForm]}, {0.05, 
              FormBox["0.05`", TraditionalForm]}}, None}}, 
         GridLines -> {None, None}, GridLinesStyle -> Directive[
           GrayLevel[0.5, 0.4]], ImageSize -> Small, 
         Method -> {
          "DefaultBoundaryStyle" -> Automatic, 
           "DefaultGraphicsInteraction" -> {
            "Version" -> 1.2, "TrackMousePosition" -> {True, False}, 
             "Effects" -> {
              "Highlight" -> {"ratio" -> 2}, 
               "HighlightPoint" -> {"ratio" -> 2}, 
               "Droplines" -> {
                "freeformCursorMode" -> True, 
                 "placement" -> {"x" -> "All", "y" -> "None"}}}}, 
           "GridLinesInFront" -> True}, 
         PlotRange -> {{0.012, 0.05}, {0., 0.029750000000000002`}}, 
         PlotRangeClipping -> True, PlotRangePadding -> {{
            Scaled[0.02], 
            Scaled[0.02]}, {
            Scaled[0.02], 
            Scaled[0.02]}}, Ticks -> {Automatic, Automatic}}], 
       GraphicsBox[
        GraphicsComplexBox[CompressedData["
1:eJx0vXuopGnXn/XxEUSCiKKEeECSKCESJB1EJB54yxO2RrESGymkkaIpm7It
2uqamj179uzZU33yM8YYc9rnHdHPIBGREIIEEfEQJCqIh0CQIBKCSNQgMQbx
EPCdd7jWj+s38f2nuN6qXfU8971WX/M8z32v9Stf/XO/+Z/++Z/7uZ/7xd/4
cz/3/ev/3//+39//Z/+bf/TVs5+YF8P/99Wbf//4u57X+8vhb/7qf+cf/JMX
L+rzq+Gv//Sv/vV/6b/9sv5+Pfx3/Q//2G+7efuqvm8z/O/9Q3/Zz//aX3hd
378d/jv+0B89+w/+1Tf1e7vhP/w3fP5fftMfflu/vx9+/CO/4g8ctu/qeA7D
f+L/+v4Hv6jjOw7/db/uv/+b/pL3X9bxng3/k5u/86ff+FUd//nw/d33//u6
zudi+L/7L//Pf/xP/b5v6vwuh/+aX/JP/OV/yx/8ts73anj1G77/wu/q/E/D
/8jf/lv+nvX/eKrxeD/8v/6m77/xfY3Ph+Hfuvuf/p/f/2c/1Hh9HP61v/DL
fnoKH2v8Pg3/F//aP/Dv/rm/8KnG8/PwP/vT0frlv+Sfr/EN/9I//ov7v/uX
/kKNd/jf+v50/4p/ocY//A9//3W/7LfUfIT/5++H+6//F2t+wt+P3n/1q35r
zVf4b3752//jP/9r/qWav/B/9tNv+2t/3W+r+Qz/M7/jz1z+5G/7l2t+wz89
uJ+e8m+v+Q6/+FO/7+GP/Ip/peY//G/8dPT++C+Gf4iH8P/xF/7Y+Z/+1b+j
4iP89/8sAMI/xEv4d//y70/od1b8hH92eH8g/EM8hf/Wn/3vd1V8hT/+h//5
TyMo/EO8hf/bn87+6jf87oq/8N/4sy8M/xCP4S+230/A76n4DP8nf/7X/HSG
wz/E6/XwX/WzAwz/EL/h74/uD/3R8A/xfDP8B5/+t3/zP/2N4R/iO/zzPzvh
8A/xfjv8m38WMOEf4j/8r39/un8s/EM+3A3/799/3Sr8Q36E/97vw/9PhH/I
l/vh3/l9+P5T4R/yJ/wnL76fkPAP+fQw/Ot/FuDhH/Ir/P73/H0/DZnwD/n2
OPxf/6rvJzj8Q/6Ff+X30fxnwj/k49Pwu+/TYx/+IT+ffvIX9+azn/zFXxfD
+NTvL4fxqT+/Gsan/vv1MD71922G8am/fzuMT/17u2F86t/fD+NTH89hGJ/6
+I7D+NTHezaMT33858P41OdzMYxPfX6Xw/jU53s1jE99/qdhfOrxeD+MTz0+
H4bxqcfr4zA+9fh9GsanHs/Pw/jU4xvGpx7vMD71+IfxqecjjE89P2F86vkK
41PPXxifej7D+NTzG8annu8wPvX8h/Gp4yGMTx0fYXzqeAnjU8dPGJ86nsL4
1PEVxqeOtzA+dfyF8anjMYxPHZ9hfOp4vR7Gp47fMD51PN8M41PHdxifOt5v
h/Gp4z+MT50Pd8P41PkRxqfOl/thfOr8CeNT59PDMD51foXxqfPtcRifOv/C
+NT5GF/iU+dn+D/6Pvz+XPiHfP2941H7Nl4159W+5f9fDtu3i/LtonzL36+H
7dtF+XZRvl2Ubxfl20X5dlG+5ff3w/btony7KN8uyreL8u2ifLso3y7Kt4vy
7aJ8uyjfLsq3i/Ltony7KN9y/qdh+3ZRvl2Ubxfl20X5dlG+XZRvF+XbRfl2
Ub5dlG8X5dtF+XZRvl2Ubxfl20X5dlG+XZRvF+XbRfl2Ub5dlG8X5dtF+XZR
vl2Ubxfl20X5dlG+XZRvmf+wfbso3y7Kt4vy7aJ8uyjfLsq3i/Ltony7KN8u
yreL8u2ifLso3y7Kt4vy7aJ8uyjfLsq3i/Ltony7KN8uyreL8u2ifLso3y7K
t4vy7aJ8uyjfLsq3i/Ltony7KN8uyreL8u2ifLso3y7Kt4vy7aJ8uyjfLsq3
i/Ltony7KN8uyreL8u2ifLso3y7Kt4vy7aJ8u/iRb//KnyXk7/1J3wfu69j2
LNyv+BfGv/7cahj/+u/Xw/jX37cZxr/+/u0w/vXv7Ybxr39/P4x/fTyHYfzr
4zsO418f79kw/vXxnw/jX5/PxTD+9fldDuNfn+/VMP71+Z+G8a/H4/0w/vX4
fBjGvx6vj8P41+P3aRj/ejw/D+Nfj28Y/3q8w/jX4x/Gv56PMP71/ITxr+cr
jH89f2H86/kM41/Pbxj/er7D+NfzH8a/jocw/nV8hPGv4yWMfx0/YfzreArj
X8dXGP863sL41/EXxr+OxzD+dXyG8a/j9XoY/zp+w/jX8XwzjH8d32H863i/
Hca/jv8w/nU+3A3jX+dHGP86X+6H8a/zJ4x/nU8Pw/jX+RXGv863x2H86/wL
41/n49Mw/nV+hvGv8zW+xb9409e/uW9sXvzIs34/r77+5fOrYV//Lse/sK9/
l3X9u6zrX75/O+zr32Vd/y7r+nc5/oV9/bus699lXf8u6/p3Wde/y7r+Xdb1
L8d/Puzr32Vd/y7r+ndZ17/Luv5d1vXvsq5/Of/TsK9/l3X9u6zr32Vd/y7r
+ndZ17/Luv5d1vXvsq5/l3X9u6zr32Vd/y7r+ndZ17/Luv5l/MO+/l3W9e+y
rn+Xdf27rOvfZV3/Luv6d1nXv8u6/l3W9e+yrn+Xdf27rOvfZV3/Luv6l/kP
+/p3Wde/y7r+Xdb177Kuf5d1/bus699lXf8u6/p3Wde/y7r+Xdb177Kuf5d1
/bus699lXf8u6/p3Wde/y7r+Xdb177Kuf5d1/bus699lXf8u6/p3Wde/y7r+
Xdb177Kuf5d1/bus69/l+Bf29e+yrn+Xdf27rOvfZV3/Luv6d1nXv8u6/l3W
9e+yrn+Xdf27rOvfZV3/Luv6d1nXv8u6/l3W9e+yrn+Xdf27rOvfZV3/Luv6
dzn+7XVO/Zy27yP3dW17Fu5X/AvjX//9ehj/+ns2w/jX378dxr/+vd0w/vXv
74fxr4/nMIx/fXzHYfzr4z0bxr8+/vNh/OvzuRjGvz6/y2H86/O9Gsa/Pv/T
MP71eLwfxr8enw/D+Nfj9XEY/3r8Pg3jX4/n52H86/EN41+Pdxj/evzD+Nfz
Eca/np8w/vV8hfGv5y+Mfz2fYfzr+Q3jX893GP96/sP41/EQxr+OjzD+dbyE
8a/jJ4x/HU9h/Ov4CuNfx1sY/zr+wvjX8RjGv47PMP51vF4P41/Hbxj/Op5v
hvGv4zuMfx3vt8P41/Efxr/Oh7th/Ov8CONf58v9MP51/oTxr/PpYRj/Or/C
+Nf59jiMf51/YfzrfHwaxr/OzzD+db7Gt77/vKr7z1kXZc5zXN+3yHVte9af
z6vvP6/Gv7DvP/N9m2Hff16Nf2Hff17V/edV3X9ejX9h339e1f3nVd1/5viO
w77/vKr7z6u6/7wa/8K+/7yq+8+ruv+8qvvPq7r/vKr7z6u6/7wa/8K+/7yq
+8+ruv+8qvvPq7r/vKr7z6u6/8z4fRr2/edV3X9e1f3nVd1/XtX951Xdf17V
/WfGP+z7z6u6/7yq+8+ruv+8qvvPq7r/vKr7z6u6/7yq+8+ruv+8qvvPq7r/
vKr7z6u6/7yq+8+r8S/s+8+ruv+8qvvPq7r/vKr7z6u6/7yq+8+ruv+8qvvP
q7r/vKr7z6u6/7yq+8+ruv+8qvvPxF/Y959Xdf95VfefV3X/eVX3n1d1/3lV
959Xdf95VfefV3X/eVX3n1d1/3lV959Xdf95Vfefif+w7z+v6v7zqu4/r+r+
86ruP6/q/vOq7j+v6v7zqu4/r+r+86ruP6/q/vOq7j+v6v7zqu4/r+r+86ru
P6/q/vOq7j+v6v7zqu4/r+r+82r82/t4eh1yr5Pq57Z9H7mva9uzcL/iXxj/
+vs2w/jX378dxr/+nd0w/vXv74fxr4/nMIx/fXzHYfzr4z0bxr8+/vNh/Ovz
uRjGvz6/y2H86/O9Gsa/Pv/TMP71eLwfxr8enw/D+Nfj9XEY/3r8Pg3jX4/n
52H86/EN41+Pdxj/evzD+NfzEca/np8w/vV8hfGv5y+Mfz2fYfzr+Q3jX893
GP96/sP41/EQxr+OjzD+dbyE8a/jJ4x/HU9h/Ov4CuNfx1sY/zr+wvjX8RjG
v47PMP51vF4P41/Hbxj/Op5vhvGv4zuMfx3vt8P41/Efxr/Oh7th/Ov8CONf
58v9MP51/oTxr/PpYRj/Or/C+Nf59jiMf51/YfzrfHwaxr/OzzD+db7Gt37+
u67nv9n3Y17Uderzen/5o/vIfV3bnvXf59XPf9fjX9jPf9fjX9jPf/m93bCf
/67Hv7Cf/67r+e+6nv+ux7+wn/+u6/nvup7/rse/sJ//ruv577qe/3J+l8N+
/ruu57/rev7L+Z+G/fx3Xc9/1/X8d13Pf9f1/Hddz3/X9fx3Pf6F/fx3Xc9/
1/X8d13Pf9f1/Hddz3/X9fx3Pf6F/fx3Xc9/1/X8d13Pf9f1/Hddz3/X9fyX
+Qv7+e+6nv+u6/nvup7/ruv577qe/67r+S/zH/bz33U9/13X8991Pf9d1/Pf
dT3/Xdfz33U9/13X8991Pf9d1/PfdT3/Xdfz33U9/13X89/1+Bf28991Pf9d
1/PfdT3/Xdfz33U9/13X8991Pf9d1/PfdT3/Xdfz33U9/13X8991Pf9d1/Pf
9fgX9vPfdT3/Xdfz33U9/13X8991Pf9d1/PfdT3/Xdfz33U9/13X8991Pf9d
1/PfdT3/Xdfz3/X4F/bz33U9/13X8991Pf9d1/PfdT3/XY9/u05F77PtfUC9
LrnXSfVz276P3Ne17Vm4X/EvjH/9/dth/Ovf2w3jX//+fhj/+jgOw/jXx3cc
xr8+3rNh/OvjPx/Gvz6fi2H86/O7HMa/Pt+rYfzr8z8N41+Px/th/Ovx+TCM
fz1eH4fxr8fv0zD+9Xh+Hsa/Ht8w/vV4h/Gvxz+Mfz0fYfzr+QnjX89XGP96
/sL41/MZxr+e3zD+9XyH8a/nP4x/HQ9h/Ov4CONfx0sY/zp+wvjX8RTGv46v
MP51vIXxr+MvjH8dj2H86/gM41/H6/Uw/nX8hvGv4/lmGP86vsP41/F+O4x/
Hf9h/Ot8uBvGv86PMP51vtwP41/nTxj/Op8ehvGv8yuMf51vj8P41/kXxr/O
x6dh/Ov8DONf52t86/VXm1p/lboW5kU9h31e72edstc15Llt30fu69r2rL8v
r15/tRn/wl5/tRn/wl5/tRn/wl5/xfEchr3+ajP+hb3+alPrrza1/moz/oW9
/mpT6682tf5qM/6Fvf5qU+uvNrX+ajP+hb3+alPrrza1/orx+TDs9VebWn+1
qfVXjN+nYa+/2tT6q02tv9rU+qtNrb/a1PqrTa2/2ox/Ya+/2tT6q02tv9rU
+qtNrb/a1PqrTa2/2ox/Ya+/2tT6q02tv9rU+qtNrb/a1PqrTa2/2ox/Ya+/
2tT6q02tv9rU+qtNrb/a1PqrTa2/In7CXn+1qfVXm1p/tan1V5taf7Wp9Veb
Wn9F/IW9/mpT6682tf5qU+uvNrX+alPrrza1/mpT6682tf5qU+uvNrX+alPr
rza1/mpT6682tf5qM/6Fvf5qU+uvNrX+alPrrza1/mpT6682tf5qU+uvNrX+
alPrrza1/mpT6682tf5qU+uvNrX+ajP+hb3+alPrrza1/mpT6682tf5qU+uv
NuPfrsPYdaS6zkXvu+19QL0uuddJ9XPbvo/c17XtWbhf8S+Mf/17u2H869/f
D+NfH89hGP/6+I7D+NfHeTaMf33858P41+dzMYx/fX6Xw/jX53s1jH99/qdh
/OvxeD+Mfz0+H4bxr8fr4zD+9fh9Gsa/Hs/Pw/jX4xvGvx7vMP71+Ifxr+cj
jH89P2H86/kK41/PXxj/ej7D+NfzG8a/nu8w/vX8h/Gv4yGMfx0fYfzreAnj
X8dPGP86nsL41/EVxr+OtzD+dfyF8a/jMYx/HZ9h/Ot4vR7Gv47fMP51PN8M
41/Hdxj/Ot5vh/Gv4z+Mf50Pd8P41/kRxr/Ol/th/Ov8CeNf59PDMP51foXx
r/PtcRj/Ov/C+Nf5+DSMf52fYfzrfI1vvf55W+ufU7fRnDpT+NfvL+s69EV9
PuuU/dw/z237PnJf17Zn/f159frn7fgX9vrn7fgX9vrn7fgX9vrn7fgX9vpn
jvds2Ouft+Nf2Ouft7X+eVvrn7fjX9jrn7e1/nlb65+341/Y65+3tf55W+uf
t+Nf2Ouft7X+eVvrn7fjX9jrn7e1/nlb658Z37DXP29r/fO21j8z/mGvf97W
+udtrX/e1vrnba1/3tb6522tf96Of2Gvf97W+udtrX/e1vrnba1/3tb6522t
f96Of2Gvf97W+udtrX/e1vrnba1/3tb6522tf96Of2Gvf97W+udtrX/e1vrn
ba1/3tb6522tf96Of2Gvf97W+udtrX/e1vrnba1/3tb6522tfyZ+w17/vK31
z9ta/7yt9c/bWv+8rfXP21r/TPyHvf55W+uft7X+eVvrn7e1/nlb65+3tf55
W+uft7X+eVvrn7e1/nlb65+3tf55W+uft7X+eTv+hb3+eVvrn7e1/nlb65+3
tf55W+uft+Pf7jPQdZK7jmPXleo6F73vtvcB9brkXifVz237PnJf17Zn4X7F
vzD+9e/vh/Gvj+cwjH99fMdh/OvjPRvGvz7+82H86/O4GMa/Pr/LYfzr870a
xr8+/9Mw/vV4vB/Gvx6fD8P41+P1cRj/evw+DeNfj+fnYfzr8Q3jX493GP96
/MP41/MRxr+enzD+9XyF8a/nL4x/PZ9h/Ov5DeNfz3cY/3r+w/jX8RDGv46P
MP51vITxr+MnjH8dT2H86/gK41/HWxj/Ov7C+NfxGMa/js8w/nW8Xg/jX8dv
GP86nm+G8a/jO4x/He+3w/jX8R/Gv86Hu2H86/wI41/ny/0w/nX+hPGv8+lh
GP86v8L41/n2OIx/nX9h/Ot8fBrGv87PMP51vsa33n+0q/1H6UtgXtR15PN6
f1nPWV/U57MP1+u+sy6510n1c9u+j9zXte1Z/15evf9oN/6Fvf9oN/6Fvf9o
N/6Fvf9oN/6Fvf9oN/6Fvf+I87kY9v4jzuty2PuPdrX/aFf7j3bjX9j7j3a1
/2hX+49241/Y+492tf9oV/uPduNf2PuPdrX/aFf7j3bjX9j7j3a1/2hX+492
41/Y+492tf9oV/uPmJ+w9x/tav/RrvYfMX9h7z/a1f6jXe0/2tX+o13tP9rV
/qNd7T/ajX9h7z/a1f6jXe0/2tX+o13tP9rV/qNd7T/ajX9h7z/a1f6jXe0/
2tX+o13tP9rV/qNd7T/ajX9h7z/a1f6jXe0/2tX+o13tP9rV/qNd7T/ajX9h
7z/a1f6jXe0/2tX+o13tP9rV/qNd7T/ajX9h7z/a1f6jXe0/2tX+o13tP9rV
/qNd7T/ajX9h7z/a1f6jXe0/2tX+o13tP9rV/qNd7T8i/8Lef7Sr/Ue72n+0
q/1Hu9p/tKv9R7vxb/fR6z5A3aeg6yZ3HceuK9V1Lnrfbe8D6nXJvU6qn9v2
feS+rm3Pwv2Kf2H86+M5DONfH99xGP/6eM+G8a+P/3wY//p8Lobxr8/vchj/
+jyvhvGvz/80jH89Hu+H8a/H58Mw/vV4fRzGvx6/T8P41+P5eRj/enzD+Nfj
Hca/Hv8w/vV8hPGv5yeMfz1fYfzr+QvjX89nGP96fsP41/Mdxr+e/zD+dTyE
8a/jI4x/HS9h/Ov4CeNfx1MY/zq+wvjX8RbGv46/MP51PIbxr+MzjH8dr9fD
+NfxG8a/juebYfzr+A7jX8f77TD+dfyH8a/z4W4Y/zo/wvjX+XI/jH+dP2H8
63x6GMa/zq8w/nW+PQ7jX+dfGP86H5+G8a/zM4x/na/xrff/7mv/b/rumRf1
nPR5vZ86yvjXn1/VdebL+vvsw/W+iKxL7nVS/dy27yP3dW171r+fV+//3Y9/
Ye//3Y9/Ye//3Y9/Ye//3Y9/Ye//3Y9/Ye//3Y9/Ye//5Xyvhr3/l/M+DXv/
7772/+5r/+9+/At7/+++9v/ua//vfvwLe//vvvb/7mv/7378C3v/7772/+5r
/+9+/At7/+++9v/ua//vfvwLe//vvvb/7mv/7378C3v/7772/+5r/y/zG/b+
333t/93X/l/mP+z9v/va/7uv/b/72v+7r/2/+9r/u6/9v/vxL+z9v/va/7uv
/b/72v+7r/2/+9r/u6/9v/vxL+z9v/va/7uv/b/72v+7r/2/+9r/u6/9v/vx
L+z9v/va/7uv/b/72v+7r/2/+9r/u6/9v/vxL+z9v/va/7uv/b/72v+7r/2/
+9r/u6/9v/vxL+z9v/va/7uv/b/72v+7r/2/+9r/u6/9v/vxL+z9v/va/7uv
/b/72v+7r/2/+9r/ux//dp/47nPbffi6L1D3Kei6yV3HsetKdZ2L3nfb+4B6
XXKvk+rntn0fua9r27Nwv+JfGP/6+I7D+NfHezaMf33858P41+dzMYx/fX6X
w/jX53s1jH99/qdh/OtxeD+Mfz0+H4bxr8fr4zD+9fh9Gsa/Hs/Pw/jX4xvG
vx7vMP71+Ifxr+cjjH89P2H86/kK41/PXxj/ej7D+NfzG8a/nu8w/vX8h/Gv
4yGMfx0fYfzreAnjX8dPGP86nsL41/EVxr+OtzD+dfyF8a/jMYx/HZ9h/Ot4
vR7Gv47fMP51PN8M41/Hdxj/Ot5vh/Gv4z+Mf50Pd8P41/kRxr/Ol/th/Ov8
CeNf59PDMP51foXxr/PtcRj/Ov/C+Nf5+DSMf52fYfzrfI1vXX/jUPU30lfe
vKh1wM/r/fQJwr/+/Kqeo76sv0+dKe/Lz77b3gfU65J7nVQ/t+37yH1d2571
8eTV9TcO41/Y9TcO41/Y9TcO41/Y9TcO41/Y9TcO41/Y9TcO41/Y9TcO41/Y
9TcYj/fDrr/BuHwYdv2Nw/gXdv2Nw/gXdv2NQ9XfOFT9jcP4F3b9jUPV3zhU
/Y3D+Bd2/Y1D1d84VP2Nw/gXdv2NQ9XfOFT9jcP4F3b9jUPV3zhU/Y3D+Bd2
/Y1D1d84VP2Nw/gXdv2NQ9XfOFT9DeIj7Pobh6q/caj6G8RP2PU3DlV/41D1
Nw7jX9j1Nw5Vf+NQ9TcO41/Y9TcOVX/jUPU3DlV/41D1Nw5Vf+NQ9TcO41/Y
9TcOVX/jUPU3DlV/41D1Nw5Vf+NQ9TcO41/Y9TcOVX/jUPU3DlV/41D1Nw5V
f+NQ9TcO41/Y9TcOVX/jUPU3DlV/41D1Nw5Vf+NQ9TcO41/Y9TcOVX/jUPU3
DlV/41D1Nw5Vf+Mw/sUj+Nf3VZ/9qM98973tPnzdF6j7FHTd5K7j2HWlus5F
77vtfUC9LrnXSfVz276P3Ne17Vm4X/EvjH99vGfD+NfHfz6Mf30+F8P41+d3
OYx/fb5Xw/jX538axr8ej/fD+Nfj82EY/3qcPg7jX4/fp2H86/H8PIx/Pb5h
/OvxDuNfj38Y/3o+wvjX8xPGv56vMP71/IXxr+czjH89v2H86/kO41/Pfxj/
Oh7C+NfxEca/jpcw/nX8hPGv4ymMfx1fYfzreAvjX8dfGP86HsP41/EZxr+O
1+th/Ov4DeNfx/PNMP51fIfxr+P9dhj/Ov7D+Nf5cDeMf50fYfzrfLkfxr/O
nzD+dT49DONf51cY/zrfHofxr/MvjH+dj0/D+Nf5Gca/ztf41vWvjlX/6jj+
NS+G8a/fTx9c/OvPp08Q/vXfr+s68lV9X+pMed989t32PqBel9zrpPq5bd9H
7uva9qyPL6+uf3Uc/8Kuf3Uc/8Kuf3Uc/8Kuf3Uc/8Kuf3Uc/8Kuf3Uc/8Ku
f3Uc/8Kuf3Uc/8Kuf8V4fRx2/SvG7dOw618dq/7VsepfHce/sOtfHav+1bHq
Xx3Hv7DrXx2r/tWx6l8dx7+w618dq/7VsepfHce/sOtfHav+1bHqXx3Hv7Dr
Xx2r/tWx6l8dx7+w618dq/7VsepfHce/sOtfHav+1bHqXx3Hv7DrXx2r/tWx
6l8RX2HXvzpW/atj1b8i/sKuf3Ws+lfHqn91rPpXx6p/daz6V8eqf3Uc/8Ku
f3Ws+lfHqn91rPpXx6p/daz6V8eqf3Uc/8Kuf3Ws+lfHqn91rPpXx6p/daz6
V8eqf3Uc/8Kuf3Ws+lfHqn91rPpXx6p/daz6V8eqf3Uc/8Kuf3Ws+lfHqn91
rPpXx6p/daz6V8fxL57Av1439KzWES2qrsTzH/WZ77633Yev+wJ1n4Kum9x1
HLuuVNe56H23vQ+o1yX3Oql+btv3kfu6tj0L9yv+hfGvj/98GP/6fC6G8a/P
73IY//p8r4bxr8//NIx/PR7vh/Gvx+fDMP71eH0cxr8ev0/D+Nfj+HkY/3p8
w/jX4x3Gvx7/MP71fITxr+cnjH89X2H86/kL41/PZxj/en7D+NfzHca/nv8w
/nU8hPGv4yOMfx0vYfzr+AnjX8dTGP86vsL41/EWxr+OvzD+dTyG8a/jM4x/
Ha/Xw/jX8RvGv47nm2H86/gO41/H++0w/nX8h/Gv8+FuGP86P8L41/lyP4x/
nT9h/Ot8ehjGv86vMP51vj0O41/nXxj/Oh+fhvGv8zOMf52v8a3rT55V/cmz
8a95MYx//f6yrvNe1OfTBxf/+u/X9Zz0VX1f6ii7blvqSnWdi9532/uAel1y
r5Pq57Z9H7mva9uzPt68uv7k2fgXdv3Js/Ev7PqTZ+Nf2PUnz8a/sOtPno1/
YdefPBv/wq4/eTb+hV1/8mz8C7v+5Nn4F3b9Scbz87DrTzKuYdefPBv/wq4/
eTb+hV1/8mz8C7v+5Nn4F3b9ybPxL+z6k2fjX9j1J8/Gv7DrT56Nf2HXnzyr
+pNnVX/ybPwLu/7kWdWfPKv6k2fjX9j1J8+q/uRZ1Z88G//Crj95VvUnz6r+
5Nn4F3b9ybOqP3lW9SfPxr+w60+eVf3Js6o/SXyGXX/yrOpPnlX9SeI37PqT
Z1V/8qzqT56Nf2H863i/HXb9ybPxL+z6k2dVf/Ks6k+ejX9h1588q/qTZ1V/
8mz8C7v+5FnVnzyr+pNn41/Y9SfPqv7kWdWfPBv/wq4/eVb1J8+q/uTZ+Bd2
/cmzqj95Nv7FA/jX+2Ke1T6ZRdVNfF7vL+u+6osf9Znvvrfdh6/7AnWfgq6b
3HUcu65U17nofbe9D6jXJfc6qX5u2/eR+7q2PQv3K/6F8a/P52IY//r8Lofx
r8/3ahj/+vxPw/jX4/F+GP96fD4M41+P18dh/Ovx+zSMfz2en4fxr8c3jH89
zmH86/EP41/PRxj/en7C+NfzFca/nr8w/vV8hvGv5zeMfz3fYfzr+Q/jX8dD
GP86PsL41/ESxr+OnzD+dTyF8a/jK4x/HW9h/Ov4C+Nfx2MY/zo+w/jX8Xo9
jH8dv2H863i+Gca/ju8w/nW83w7jX8d/GP86H+6G8a/zI4x/nS/3w/jX+RPG
v86nh2H86/wK41/n2+Mw/nX+hfGv8/FpGP86P8P41/ka37r+83nVfz4f/5oX
w/jX7y/rOeaL+vxqGP/679MHF//6+zZ1nfi6vj91lF1X7Xz823Uuet9t7wPq
dcm9Tqqf2/Z95L6ubc/6+PPq+s/n41/Y9Z/Px7+w6z+fj39h138+H//Crv98
Pv6FXf/5fPwLu/7z+fgXdv3n8/Ev7PrP5+Nf2PWfz8e/sOs/M95h139m3MOu
/3w+/oVd//l8/Au7/vP5+Bd2/efz8S/s+s/n41/Y9Z/Px7+w6z+fV/3n86r/
fD7+hV3/+bzqP59X/efz8S/s+s/nVf/5vOo/n49/Ydd/Pq/6z+dV//l8/Au7
/vN51X8+r/rP5+Nf2PWfz6v+83nVfz4f/8Ku/3xe9Z/Pq/7z+fgXdv3n86r/
fF71n8/HvzD+dbzfDrv+M/Efdv3n86r/fF71n8/Hv7DrP59X/efzqv98Pv6F
Xf/5vOo/n1f95/PxL+z6z+dV//m86j+fj39h138+r/rP51X/+Xz8C7v+83nV
fz4f//LvPP513YdnVQdiUV54Xu8va93Qi/r8quoqvvxRn/nue9t9+LovUPcp
6LrJXcex60p1nYved9v7gHpdcq+T6ue2fR+5r2vbs3C/4l8Y//r8Lofxr8/3
ahj/+vxPw/jX4/F+GP96fD4M41+P18dh/Ovx+zSMfz2en4fxr8c3jH893mH8
6/EP41/PQxj/en7C+NfzFca/nr8w/vV8hvGv5zeMfz3fYfzr+Q/jX8dDGP86
PsL41/ESxr+OnzD+dTyF8a/jK4x/HW9h/Ov4C+Nfx2MY/zo+w/jX8Xo9jH8d
v2H863i+Gca/ju8w/nW83w7jX8d/GP86H+6G8a/zI4x/nS/3w/jX+RPGv86n
h2H86/wK41/n2+Mw/nX+hfGv8/FpGP86P8P41/ka37r/wkX1X7gY/5oXdR32
vN5f1jrdF/X51TD+9d+vh/Gvv29Tz0Ff1/enT5Dreqductdx7LpSXeei9932
PqBel9zrpPq5bd9H7uva9qzPJ6/uv3Ax/oXdf+Fi/Au7/8LF+Bd2/4WL8S/s
/gsX41/Y/Rcuxr+w+y9cjH9h91+4GP/C7r9wMf6F3X/hYvwLu//CxfgXdv8F
5iPs/gvMS9j9Fy7Gv7D7L1yMf2H3X7gY/8Luv3Ax/oXdf+Gi+i9cVP+Fi/Ev
7P4LF9V/4aL6L1yMf2H3X7io/gsX1X/hYvwLu//CRfVfuKj+CxfjX9j9Fy6q
/8JF9V+4GP/C7r9wUf0XLqr/wsX4F3b/hYvqv3BR/Rcuxr+w+y9cVP+Fi+q/
cDH+hfGv4/122P0XLsa/sPsvXFT/hYvqv3Ax/oXdf+Gi+i9cVP8F8ifs/gsX
1X/hovovXIx/YfdfuKj+CxfVf+Fi/Au7/8JF9V+4qP4LF+Nf2P0XLqr/wsX4
l3/H8a/rGj6rOoeLuu/5vN5f1r6YF/X5VfUNeFl/v666Eq9+1Ge++952H77u
C9R9Crpuctdx7LpSXeei9932PqBel9zrpPq5bd9H7uva9izcr/gXxr8+36th
/OvzPw3jX4/H+2H86/H5MIx/PV4fh/Gvx+/TMP71eH4exr8e3zD+9XiH8a/H
P4x/PR9h/Ov5CeNfz1MY/3r+wvjX8xnGv57fMP71fIfxr+c/jH8dD2H86/gI
41/HSxj/On7C+NfxFMa/jq8w/nW8hfGv4y+Mfx2PYfzr+AzjX8fr9TD+dfyG
8a/j+WYY/zq+w/jX8X47jH8d/2H863y4G8a/zo8w/nW+3A/jX+dPGP86nx6G
8a/zK4x/nW+Pw/jX+RfGv87Hp2H86/wM41/na3zr/keX1f/ocvxrXtRzxuf1
/nIY//rzq2H8679fD+Nff99mGP/6+7d1Hfimfi99glx3O3WTu45j15XqOhe9
77b3AfW65F4n1c9t+z5yX9e2Z31+eXX/o8vxL+z+R5fjX9j9jy7Hv7D7H12O
f2H3P7oc/8Luf3Q5/oXd/+hy/Au7/9Hl+Bd2/6PL8S/s/keX41/Y/Y8ux7+w
+x9djn9h9z9ivsLuf8S8hd3/6HL8C7v/0eX4F3b/o8vxL+z+R5fjX9j9jy6r
/9Fl9T+6HP/C7n90Wf2PLqv/0eX4F3b/o8vqf3RZ/Y8ux7+w+x9dVv+jy+p/
dDn+hd3/6LL6H11W/6PL8S/s/keX1f/osvofXY5/Yfc/uqz+R5fV/+hy/Avj
X8f77bD7H12Of2H3P7qs/keX1f/ocvwLu//RZfU/uqz+R5fjX9j9jy6r/9Fl
9T+6HP/C7n90Wf2PLqv/EfkXdv+jy+p/dFn9jy7Hv7D7H11W/6PL8S//TuNf
1+1/VnX8F7Wu53m9v6y6Dy/q86vywsv6+3XVTXxV37epfTWvf9Rnvvvedh++
7gvUfQq6bnLXcey6Ul3novfd9j6gXpfc66T6uW3fR+7r2vYs3K/4F8a/Pv/T
MP71eLwfxr8enw/D+Nfj9XEY/3r8Pg3jX4/n52H86/EN41+Pdxj/evzD+Nfz
Eca/np8w/vV8hfGv5y+Mfz2PYfzr+Q3jX893GP96/sP41/EQxr+OjzD+dbyE
8a/jJ4x/HU9h/Ov4CuNfx1sY/zr+wvjX8RjGv47PMP51vF4P41/Hbxj/Op5v
hvGv4zuMfx3vt8P41/Efxr/Oh7th/Ov8CONf58v9MP51/oTxr/PpYRj/Or/C
+Nf59jiMf51/YfzrfHwaxr/OzzD+db7Gt+4/eFX9B6/Gv+ZFraN9Xu8vh/Gv
P7+q67CX9ffrYfzr79sM419//7aec76p30sfXPzbfYG6T0HXTe46jl1Xqutc
9L7b3gfU65J7nVQ/t+37yH1d2571+ebV/Qevxr+w+w9ejX9h9x+8Gv/C7j94
Nf6F3X/wavwLu//g1fgXdv/Bq/Ev7P6DV+Nf2P0Hr8a/sPsPXo1/YfcfvBr/
wu4/eDX+hd1/8Gr8C7v/IPMZdv9B5jXs/oNX41/Y/Qevxr+w+w9eVf/Bq+o/
eDX+hd1/8Kr6D15V/8Gr8S/s/oNX1X/wqvoPXo1/YfcfvKr+g1fVf/Bq/Au7
/+BV9R+8qv6DV+Nf2P0Hr6r/4FX1H7wa/8LuP3hV/Qevqv/g1fgXxr+O99th
9x+8Gv/C7j94Vf0Hr6r/4NX4F3b/wavqP3hV/Qevxr+w+w9eVf/Bq+o/eDX+
hd1/8Kr6D15V/8Gr8S/s/oNX1X/wqvoPXo1/YfcfvKr+g1fjX/4dxr/uS/es
+tQtat/K83p/WXUNX9TnV3Xf82X9/br6Aryq79tU3YjX9f3bWlf05kd95rvv
bffh675A3aeg6yZ3HceuK9V1Lnrfbe8D6nXJvU6qn9v2feS+rm3Pwv2Kf2H8
6/F4P4x/PT4fhvGvx+vjMP71+H0axr8ez8/D+NfjG8a/Hu8w/vX4h/Gv5yOM
fz0/Yfzr+QrjX89fGP96PsP41/Mbxr+e5zD+9fyH8a/jIYx/HR9h/Ot4CeNf
x08Y/zqewvjX8RXGv463MP51/IXxr+MxjH8dn2H863i9Hsa/jt8w/nU83wzj
X8d3GP863m+H8a/jP4x/nQ93w/jX+RHGv86X+2H86/wJ41/n08Mw/nV+hfGv
8+1xGP86/8L41/n4NIx/nZ9h/Ot8jW/d//dU/X9P41/zYhj/+v3lMP7151f1
nPFl/f16GP/6+zbD+Nffvx3Gv/69XV3nva3fTx9c92VLH6DuU9B1k7uOY9eV
6joXve+29wH1uuReJ9XPbfs+cl/Xtmd9/nl1/9/T+Bd2/9/T+Bd2/9/T+Bd2
/9/T+Bd2/9/T+Bd2/9/T+Bd2/9/T+Bd2/9/T+Bd2/9/T+Bd2/9/T+Bd2/9/T
+Bd2/9/T+Bd2/9/T+Bd2/9/T+Bd2/1/mO+z+v8xz2P1/T9X/91T9f0/jX9j9
f0/V//dU/X9P41/Y/X9P1f/3VP1/T+Nf2P1/T9X/91T9f0/jX9j9f0/V//dU
/X9P41/Y/X9P1f/3VP1/T+Nf2P1/T9X/91T9f0/jXxj/Ot5vh93/9zT+hd3/
91T9f0/V//c0/oXd//dU/X9P1f/3NP6F3f/3VP1/T9X/9zT+hd3/91T9f0/V
//c0/oXd//dU/X9P1f/3NP6F3f/3VP1/T+Nf/p3Fv/5391n9O7yougzP6/1l
1e1/UZ9f1bqel/X36+p796q+b1N1EV/X929r38yb+r1d3Vd9+6M+8933tvvw
dV+g7lPQdZO7jmPXleo6F73vtvcB9brkXifVz237PnJf17Zn4X7FvzD+9fh8
GMa/Hq+Pw/jX4/dpGP96PD8P41+Pbxj/erzD+NfjH8a/no8w/vX8hPGv5yuM
fz1/Yfzr+QzjX89vGP96vsP41/Mfxr+OgzD+dXyE8a/jJYx/HT9h/Ot4CuNf
x1cY/zrewvjX8RfGv47HMP51fIbxr+P1ehj/On7D+NfxfDOMfx3fYfzreL8d
xr+O/zD+dT7cDeNf50cY/zpf7ofxr/MnjH+dTw/D+Nf5Fca/zrfHYfzr/Avj
X+fj0zD+dX6G8a/zNb7Fv/y7in99nfOsrnsWVQfpeb2/rD45L+rzq1pH+7L+
fl19Zl/V922qDvHr+v5t7VN9U7+3q+eYb+v398PuK54+t92Hr/sCdZ+Crpvc
dRy7rlTXueh9t70PqNcl9zqpfm7b95H7urY96/HIK/71+HwYxr8er4/D+Nfj
92kY/3o8Pw/jX49vGP96vMP41+Mfxr+ejzD+9fyE8a/nK4x/PX9h/Ov5DONf
z28Y/3q+w/jX8x/Gv46HMP51XITxr+MljH8dP2H863gK41/HVxj/Ot7C+Nfx
F8a/jscw/nV8hvGv4/V6GP86fsP41/F8M4x/Hd9h/Ot4vx3Gv47/MP51PtwN
41/nRxj/Ol/uh/Gv8yeMf51PD8P41/kVxr/Ot8dh/Ov8C+Nf5+PTMP51fobx
r/M1vsW//DuKf31f8VndZ1xU3cHn9f6y+tK9qM+vat/Ky/r7dfV1f1Xft6m6
/6/r+7dVF+JN/d6u1g29rd/fl1fe/ajPfPe97T583Reo+xR03eSu49h1pbrO
Re+77X1AvS6510n1c9u+j9zXte1ZuF/xL4x/PV4fh/Gvx+/TMP71eH4exr8e
3zD+9XiH8a/HP4x/PR9h/Ov5CeNfz1cY/3r+wvjX8xnGv57fMP71fIfxr+c/
jH8dD2H86/gI41/HSRj/On7C+NfxFMa/jq8w/nW8hfGv4y+Mfx2PYfzr+Azj
X8fr9TD+dfyG8a/j+WYY/zq+w/jX8X47jH8d/2H863y4G8a/zo8w/nW+3A/j
X+dPGP86nx6G8a/zK4x/nW+Pw/jX+RfGv87Hp2H86/wM41/na3yLf/l3E//6
Od6zeq63qDq/z+v9ZfWBfVGfX9U+0Zf19+th/Ovv21Sfndf1/duqw/Smfm9X
63Tf1u/v6zruXR3P4Ud95rvvbffh675A3aeg6yZ3HceuK9V1Lnrfbe8D6nXJ
vU6qn9v2feS+rm3Penzyin89Xh+H8a/H79Mw/vV4fh7Gvx7fMP71eIfxr8c/
jH89H2H86/kJ41/PVxj/ev7C+NfzGca/nt8w/vV8h/Gv5z+Mfx0PYfzr+Ajj
X8dLGP86bsL41/EUxr+OrzD+dbyF8a/jL4x/HY9h/Ov4DONfx+v1MP51/Ibx
r+P5Zhj/Or7D+NfxfjuMfx3/YfzrfLgbxr/OjzD+db7cD+Nf508Y/zqfHobx
r/MrjH+db4/D+Nf5F8a/zsenYfzr/AzjX+drfIt/+XcS/3rdzLNaR7OouvrP
6/1l9V1/UZ9fVV2Gl/X36/p3+1V936b62r2u799W3cM39Xu72hfztn5/X/dN
39XxHIbxb/eZ77633Yev+wJ1n4Kum9x1HLuuVNe56H23vQ+o1yX3Oql+btv3
kfu6tj0L9yv+hfGvx+/TMP71eH4exr8e3zD+9XiH8a/HP4x/PR9h/Ov5CeNf
z1cY/3r+wvjX8xnGv57fMP71fIfxr+c/jH8dD2H86/gI41/HSxj/On7C+Ndx
FMa/jq8w/nW8hfGv4y+Mfx2PYfzr+AzjX8fr9TD+dfyG8a/j+WYY/zq+w/jX
8X47jH8d/2H863y4G8a/zo8w/nW+3A/jX+dPGP86nx6G8a/zK4x/nW+Pw/jX
+RfGv87Hp2H86/wM41/na3yLf/l3Ef96neqzWre6qD42z+v95TD+9edXVQfp
Zf39uq6TXtX3baqP7Ov6/m3VGX5Tv7erfahv6/f39ZzyXR3PYRj/+viOP+oz
331vuw9f9wXqPgVdN7nrOHZdqa5z0ftuex9Qr0vudVL93LbvI/d1bXvW45VX
/Ovx+zSMfz2en4fxr8c3jH893mH86/EP41/PRxj/en7C+NfzFca/nr8w/vV8
hvGv5zeMfz3fYfzr+Q/jX8dDGP86PsL41/ESxr+OnzD+dTyF8a/jKox/HW9h
/Ov4C+Nfx2MY/zo+w/jX8Xo9jH8dv2H863i+Gca/ju8w/nW83w7jX8d/GP86
H+6G8a/zI4x/nS/3w/jX+RPGv86nh2H86/wK41/n2+Mw/nX+hfGv8/FpGP86
P8P41/ka3+Jf/h3Ev94X8qz2iSyqb9zzen85jH/9+VXVHXxZf7+u+5Kv6vs2
1bf9dX3/tur6v6nf21Xdh7f1+/taF/SujudQ3viiju84jH+7z3z3ve0+fN0X
qPsUdN3kruPYdaW6zkXvu+19QL0uuddJ9XPbvo/c17XtWbhf8S+Mfz2en4fx
r8c3jH893mH86/EP41/PRxj/en7C+NfzFca/nr8w/vV8hvGv5zeMfz3fYfzr
+Q/jX8dDGP86PsL41/ESxr+OnzD+dTyF8a/jK4x/HWdh/Ov4C+Nfx2MY/zo+
w/jX8Xo9jH8dv2H863i+Gca/ju8w/nW83w7jX8d/GP86H+6G8a/zI4x/nS/3
w/jX+RPGv86nh2H86/wK41/n2+Mw/nX+hfGv8/FpGP86P8P41/ka3+Jf/t3D
v96H+az2ZS6qT+vzen85jH/9+VXV+X1Zf7+u54Cv6vs2w/jX37+tPjpv6vd2
VWfpbf3+vtbhvqvjOdR12hd1fMdh/OvjPftRn/nue9t9+LovUPcp6LrJXcex
60p1nYved9v7gHpdcq+T6ue2fR+5r2vbsx6/vOJfj+fnYfzr8Q3jX493GP96
/MP41/MRxr+enzD+9XyF8a/nL4x/PZ9h/Ov5DeNfz3cY/3r+w/jX8RDGv46P
MP51vITxr+MnjH8dT2H86/gK41/HWxj/Ou7C+NfxGMa/js8w/nW8Xg/jX8dv
GP86nm+G8a/jO4x/He+3w/jX8R/Gv86Hu2H86/wI41/ny/0w/nX+hPGv8+lh
GP86v8L41/n2OIx/nX9h/Ot8fBrGv87PMP51vsa3+Jd/5/Cv6x48qzoIi+qL
/rzeX9a/my/q86uqq/+y/n5d625e1fdthvGvv39bfeve1O/tqq7h2/r9fe17
eVfHc6j7ol/U8R2H8a+P92wY/3af+e572334ui9Q9ynousldx7HrSnWdi953
2/uAel1yr5Pq57Z9H7mva9uzcL/iXxj/enzD+NfjHca/Hv8w/vV8hPGv5yeM
fz1fYfzr+QvjX89nGP96fsP41/Mdxr+e/zD+dTyE8a/jI4x/HS9h/Ov4CeNf
x1MY/zq+wvjX8RbGv46/MP51HIbxr+MzjH8dr9fD+NfxG8a/juebYfzr+A7j
X8f77TD+dfyH8a/z4W4Y/zo/wvjX+XI/jH+dP2H863x6GMa/zq8w/nW+PQ7j
X+dfGP86H5+G8a/zM4x/na/xLf7l3zX86zpDz6ru0GIY//r9ZV2nvKjPr6qP
zcv6+3Wtc31V37cZxr/+/m31iX1Tv7erOsJv6/f3tc/0XR3PoZ5DflHHdxzG
vz7es2H86+M//1Gf+e572334ui9Q9ynousldx7HrSnWdi9532/uAel1yr5Pq
57Z9H7mva9uzHs+84l+Pbxj/erzD+NfjH8a/no8w/vX8hPGv5yuMfz1/Yfzr
+QzjX89vGP96vsP41/Mfxr+OhzD+dXyE8a/jJYx/HT9h/Ot4CuNfx1cY/zre
wvjX8RfGv47HMP51XIbxr+P1ehj/On7D+NfxfDOMfx3fYfzreL8dxr+O/zD+
dT7cDeNf50cY/zpf7ofxr/MnjH+dTw/D+Nf5Fca/zrfHYfzr/AvjX+fj0zD+
dX6G8a/zNb7Fv/w7hn9d1+9Z1flbDONfv7+s+4Iv6vOr6hv3sv5+XftKXtX3
bYbxr79/W33Z39Tv7apu/9v6/X3VdXhXx3OodT9f1PEdywtf1vGeDeNfH//5
MP7tPvPd97b78HVfoO5T0HWTu45j15XqOhe977b3AfW65F4n1c9t+z5yX9e2
Z+F+xb8w/vV4h/Gvxz+Mfz0fYfzr+QnjX89XGP96/sL41/MZxr+e3zD+9XyH
8a/nP4x/HQ9h/Ov4CONfx0sY/zp+wvjX8RTGv46vMP51vIXxr+MvjH8dj2H8
6/gM41/H6fUw/nX8hvGv4/lmGP86vsP41/F+O4x/Hf9h/Ot8uBvGv86PMP51
vtwP41/nTxj/Op8ehvGv8yuMf51vj8P41/kXxr/Ox6dh/Ov8DONf52t8i3/5
dwv/uo7us6qruxjGv35/Wc/hXtTnV9Wn9WX9/br2cb6q79sM419//3YY//r3
dtUn5239/r7qKL2r4znUOtsv6viOdR32ZR3v2TD+9fGfD+Nfn8/Fj/rMd9/b
7sPXfYG6T0HXTe46jl1Xqutc9L7b3gfU65J7nVQ/t+37yH1d2571+OYV/3q8
w/jX4x/Gv56PMP71/ITxr+crjH89f2H86/kM41/Pbxj/er7D+NfzH8a/jocw
/nV8hPGv4yWMfx0/YfzreArjX8dXGP863sL41/EXxr+OxzD+dXyG8a/j9XoY
/zpuw/jX8XwzjH8d32H863i/Hca/jv8w/nU+3A3jX+dHGP86X+6H8a/zJ4x/
nU8Pw/jX+RXGv863x2H86/wL41/n49Mw/nV+hvGv8zW+xb/8O4V/Xbf+WdWx
XwzjX7+/rHUvL+rzq+qL/rL+fl11E17V923q39XX9f3bYfzr39tVX7q39fv7
qlv4ro7nUPtavqjjO9Z9zy/reM+G8a+P/3wY//p8Lobxb/eZ77633Yev+wJ1
n4Kum9x1HLuuVNe56H23vQ+o1yX3Oql+btv3kfu6tj0L9yv+hfGvxz+Mfz0f
Yfzr+QnjX89XGP96/sL41/MZxr+e3zD+9XyH8a/nP4x/HQ9h/Ov4CONfx0sY
/zp+wvjX8RTGv46vMP51vIXxr+MvjH8dj2H86/gM41/H6/Uw/nX8hvGv4/hm
GP86vsP41/F+O4x/Hf9h/Ot8uBvGv86PMP51vtwP41/nTxj/Op8ehvGv8yuM
f51vj8P41/kXxr/Ox6dh/Ov8DONf52t8i3/5dwn/uk/Ms+obsxjGv35/WetM
X9TnV8P413+/rjpFr+r7NnUd87q+fzuMf/17u+oD+7Z+f191gt/V8RxqH+kX
dXzHes74ZR3v2TD+9fGfD+Nfn8/FMP71+V3+qM98973tPnzdF6j7FHTd5K7j
2HWlus5F77vtfUC9LrnXSfVz276P3Ne17VmPd17xr8c/jH89H2H86/kJ41/P
Vxj/ev7C+NfzGca/nt8w/vV8h/Gv5z+Mfx0PYfzr+AjjX8dLGP86fsL41/EU
xr+OrzD+dbyF8a/jL4x/HY9h/Ov4DONfx+v1MP51/Ibxr+P5Zhj/Oq7D+Nfx
fjuMfx3/YfzrfLgbxr/OjzD+db7cD+Nf508Y/zqfHobxr/MrjH+db4/D+Nf5
F8a/zsenYfzr/AzjX+drfIt/+XcI/7ov27Pq07YYxr9+f1n7Ol7U51fD+Nd/
v666gK/q+zZ13/B1ff92GP/693bVd/1t/f6+6vK/q+M5VN2GL+r4jrWu58s6
3rP6d/+rOv7zYfzr87kYxr8+v8th/Nt95rvvbffh675A3aeg6yZ3HceuK9V1
Lnrfbe8D6nXJvU6qn9v2feS+rm3Pwv2Kf2H86/kI41/PTxj/er7C+NfzF8a/
ns8w/vX8hvGv5zuMfz3/YfzreAjjX8dHGP86XsL41/ETxr+OpzD+dXyF8a/j
LYx/HX9h/Ot4DONfx2cY/zper4fxr+M3jH8dzzfD+NfxHca/jvPbYfzr+A/j
X+fD3TD+dX6E8a/z5X4Y/zp/wvjX+fQwjH+dX2H863x7HMa/zr8w/nU+Pg3j
X+dnGP86X+Nb/Mu/O/jXfVCfVV/UxTD+9fvL2kf5oj6/Gsa//vt11eF9Vd+3
qed0r+v7t8P417+3G8a//v199cF5V8dzqDpJX9TxHWsd7Zd1vGd1nfVVHf/5
MP71+VwM41+f3+Uw/vX5Xg277/aP++B2X77uE9R9C7qOctd17DpTXfei9+H2
vqBep9zrpvo5bt9X7uvc9m6/4l/PRxj/en7C+NfzFca/nr8w/vV8hvGv5zeM
fz3fYfzr+Q/jX8dDGP86PsL41/ESxr+OnzD+dTyF8a/jK4x/HW9h/Ov4C+Nf
x2MY/zo+w/jX8Xo9jH8dv2H863i+Gca/ju8w/nW83w7jX8d9GP86H+6G8a/z
I4x/nS/3w/jX+RPGv86nh2H86/wK41/n2+Mw/nX+hfGv8/FpGP86P8P41/ka
3+Jf/p3Bv+47/qz6kC/q36Xn9f6y6ha8qM+vhvGv/35dde9f1fdtal3M6/r+
7TD+9e/thvGvf39ffefe1fEcqi7hF3V8x9q38mUd71nd1/yqjv98GP/6fC6G
8a/P73IY//p8r4bxb/eZ77633Yev+wJ1n4Kum9x1HLuuVNe56H23vQ+o1yX3
Oql+btv3kfu6tj0L9yv+hfGv5yeMfz1fYfzr+QvjX89nGP96fsP41/Mdxr+e
/zD+dTyE8a/jI4x/HS9h/Ov4CeNfx1MY/zq+wvjX8RbGv46/MP51PIbxr+Mz
jH8dr9fD+NfxG8a/juebYfzr+A7jX8f77TD+dfyH8a/z4G4Y/zo/wvjX+XI/
jH+dP2H863x6GMa/zq8w/nW+PQ7jX+dfGP86H5+G8a/zM4x/na/xLf7l3xX8
C+Nf86KuA57X+8uqE/SiPr8axr/++3X1mXlV37epdaiv6/u3w/jXv7cbxr/+
/X31eX1Xx3OoOsBf1PEda5/ol3W8Z/Uc8as6/vNh/OvzuRjGvz6/y2H86/O9
Gsa/Pv8f95nvvrfdh6/7AnWfgq6b3HUcu65U17nofbe9D6jXJfc6qX5u2/eR
+7q2Pev5yCv+9fyE8a/nK4x/PX9h/Ov5DONfz28Y/3q+w/jX8x/Gv46HMP51
fITxr+MljH8dP2H863gK41/HVxj/Ot7C+NfxF8a/jscw/nV8hvGv4/V6GP86
fsP41/F8M4x/Hd9h/Ot4vx3Gv47/MP51PtwN41/nRRj/Ol/uh/Gv8yeMf51P
D8P41/kVxr/Ot8dh/Ov8C+Nf5+PTMP51fobxr/M1vsW//DuCf2H8a17Ufbfn
9f6y6vK9qM+vhvGv/35dfd1e1fdtat/H6/r+7TD+9e/thvGvf39ffdXf1fEc
qu7+F3V8x6rL8GUd71mt2/mqjv+8/l3/us7nYhj/+vwuh/Gvz/dqGP/6/E/D
+Lf7zHff2+7D132Buk9B103uOo5dV6rrXPS+294H1OuSe51UP7ft+8h9Xdue
hfsV/8L41/MVxr+evzD+9XyG8a/nN4x/Pd9h/Ov5D+Nfx0MY/zo+wvjX8RLG
v46fMP51PIXxr+MrjH8db2H86/gL41/HYxj/Oj7D+Nfxej2Mfx2/YfzreL4Z
xr+O7zD+dbzfDuNfx38Y/zof7obxr/MjjH+dJ/fD+Nf5E8a/zqeHYfzr/Arj
X+fb4zD+df6F8a/z8WkY/zo/w/jX+Rrf4l/+3cC/MP41L+o51/N6f1l1cF/U
51fD+Nd/v64+qq/q+za1z/J1ff92GP/693bD+Ne/vx/Gvz6eQ/W5+aKO71h1
kL6s4z2rdbJf1fGf13XU13U+F8P41+d3OYx/fb5Xw/jX538axr8ejx/3me++
t92Hr/sCdZ+CrpvcdRy7rlTXueh9t70PqNcl9zqpfm7b95H7urY96/nJK/71
fIXxr+cvjH89n2H86/kN41/Pdxj/ev7D+NfxEMa/jo8w/nW8hPGv4yeMfx1P
Yfzr+ArjX8dbGP86/sL41/EYxr+OzzD+dbxeD+Nfx28Y/zqeb4bxr+M7jH8d
77fD+NfxH8a/zoe7Yfzr/AjjX+fL/TD+dd6E8a/z6WEY/zq/wvjX+fY4jH+d
f2H863x8Gsa/zs8w/nW+xrf4l38n8C+Mf82LWlfyvN5fVt35F/X51TD+9d+v
q2/5q/q+TdU1eF3fv61/997U7+2G8a9/fz+Mf308h+or90Ud37HqDn5Zx3tW
+1K+quM/r/uWX9f5XAzjX5/f5TD+9fleDeNfn/9pGP96PN4P49/uM999b7sP
X/cF6j4FXTe56zh2Xamuc9H7bnsfUK9L7nVS/dy27yP3dW17Fu5X/AvjX89f
GP96PsP41/Mbxr+e7zD+9fyH8a/jIYx/HR9h/Ot4CeNfx08Y/zqewvjX8RXG
v463MP51/IXxr+MxjH8dn2H863i9Hsa/jt8w/nU83wzjX8d3GP863m+H8a/j
P4x/nQ93w/jX+RHGv86X+2H86/wJ41/n0cMw/nV+hfGv8+1xGP86/8L41/n4
NIx/nZ9h/Ot8jW/xL/8u4F8Y/5oXtY7zeb2/rD4vL+rzq2H8679fD+Nff9+m
6gi9ru/f1nXGm/q93TD+9e/vh/Gvj+dQfVy/qOM7Vp3fL+t4z2of6Fd1/Of1
nPDrOp+LYfzr87scxr8+36th/OvzPw3jX4/H+2H86/H5cZ95j9eP+/B1X6Du
U9B1k7uOY9eV6joXve+29wH1uuReJ9XPbfs+cl/Xtmc9X3nFv56/MP71fIbx
r+c3jH8932H86/kP41/HQxj/Oj7C+NfxEsa/jp8w/nU8hfGv4yuMfx1vYfzr
+AvjX8djGP86PsP41/F6PYx/Hb9h/Ot4vhnGv47vMP51vN8O41/Hfxj/Oh/u
hvGv8yOMf50v98P41/kTxr/Op4dh/Ou8CuNf59vjMP51/oXxr/PxaRj/Oj/D
+Nf5Gt/iX/4dwL8w/jUvat/E83p/WX3VXtTnV8P413+/Hsa//r5N1e17Xd+/
rft6b+r3dsP417+/H8a/Pp5D9U3/oo7vWHX1v6zjPau6C1/V8Z/Xupyv63wu
6t/tb+r8Lofxr8/3ahj/+vxPw/jX4/F+GP96fD4M49/uM999b7sPX/cF6j4F
XTe56zh2Xamuc9H7bnsfUK9L7nVS/dy27yP3dW17Fu5X/AvjX89nGP96fsP4
1/Mdxr+e/zD+dTyE8a/jI4x/HS9h/Ov4CeNfx1MY/zq+wvjX8RbGv46/MP51
PIbxr+MzjH8dr9fD+NfxG8a/juebYfzr+A7jX8f77TD+dfyH8a/z4W4Y/zo/
wvjX+XI/jH+dP2H863x6GMa/zq8w/nWePQ7jX+dfGP86H5+G8a/zM4x/na/x
Lf4l7/EvjH/Ni9qn+LzeX1Yf0xf1+dUw/vXfr4fxr79vU3VyX9f3b+s52pv6
vd0w/vXv74fxr4/nMIx/fXzH6mPzZR3vWdU5+qqO/7zWwX5d53NR10nf1Pld
DuNfn+/VMP71+Z+G8a/H4/0w/vX4fBjGvx6vH/eZ77633Yev+wJ1n4Kum9x1
HLuuVNe56H23vQ+o1yX3Oql+btv3kfu6tj3r+csr/vV8hvGv5zeMfz3fYfzr
+Q/jX8dDGP86PsL41/ESxr+OnzD+dTyF8a/jK4x/HW9h/Ov4C+Nfx2MY/zo+
w/jX8Xo9jH8dv2H863i+Gca/ju8w/nW83w7jX8d/GP86H+6G8a/zI4x/nS/3
w/jX+RPGv86nh2H86/wK41/n2+Mw/nXehfGv8/FpGP86P8P41/ka3+Jf8hz/
wvjXvKi6AM/r/WX1DX9Rn1/Vvysv6+/Xw/jX37epuvSv6/u3tW7lTf3ebhj/
+vf3w/jXx3MYxr8+vmP1jfuyjves6gp+Vcd/XvtOvq7zuaj7kt/U+V0O41+f
79Uw/vX5n4bxr8fj/TD+9fh8GMa/Hq+Pw/i3+8x339vuw9d9gbpPQddN7jqO
XVeq61z0vtveB9TrknudVD+37fvIfV3bnoX7Ff/C+NfzG8a/nu8w/vX8h/Gv
4yGMfx0fYfzreAnjX8dPGP86nsL41/EVxr+OtzD+dfyF8a/jMYx/HZ9h/Ot4
vR7Gv47fMP51PN8M41/Hdxj/Ot5vh/Gv4z+Mf50Pd8P41/kRxr/Ol/th/Ov8
CeNf59PDMP51foXxr/PtcRj/Ov/C+Nd5+DSMf52fYfzrfI1v8S95jX9h/Gte
VB2e5/X+chj/+vOr+u/4l/X362H86+/bVB+Y1/X921on+qZ+bzeMf/37+2H8
6+M5DONfH9+x+rR+Wcd7VnV8v6rjP699nl/X+VzUc8Bv6vwuh/Gvz/dqGP/6
/E/D+Nfj8X4Y/3p8PgzjX4/Xx2H86/H7cZ/57nvbffi6L1D3Kei6yV3HsetK
dZ2L3nfb+4B6XXKvk+rntn0fua9r27Oez7ziX89vGP96vsP41/Mfxr+OhzD+
dXyE8a/jJYx/HT9h/Ot4CuNfx1cY/zrewvjX8RfGv47HMP51fIbxr+P1ehj/
On7D+NfxfDOMfx3fYfzreL8dxr+O/zD+dT7cDeNf50cY/zpf7ofxr/MnjH+d
Tw/D+Nf5Fca/zrfHYfzr/AvjX+fj0zD+dV6G8a/zNb7Fv+Qx/oXxr3lRde+e
1/vLYfzrz6/qvtnL+vv1MP71922q79rr+v5t7ct4U7+3G8a//v39MP718RyG
8a+P71h90b+s4z2ruvlf1fGfV12Fr+t8LmrdzTd1fpf17/K3db5Xw/jX538a
xr8ej/fD+Nfj82EY/3q8Pg7jX4/fp2H8233mu+9t9+HrvkDdp6DrJncdx64r
1XUuet9t7wPqdcm9Tqqf2/Z95L6ubc/C/Yp/Yfzr+Q7jX89/GP86HsL41/ER
xr+OlzD+dfyE8a/jKYx/HV9h/Ot4C+Nfx18Y/zoew/jX8RnGv47X62H86/gN
41/H880w/nV8h/Gv4/12GP86/sP41/lwN4x/nR9h/Ot8uR/Gv86fMP51Pj0M
41/nVxj/Ot8eh/Gv8y+Mf52PT8P41/kZxr/O0/gW/5K3+BfGv+ZF1Zl9Xu8v
h/GvP7+q51Qv6+/Xw/jX37epPqev6/u3tQ/yTf3ebhj/+vf3w/jXx3MYxr8+
vuMw/vXxnlWfmq/q+M+rjtHXdT4Xtc71mzq/y7oO+rbO92oY//r8T8P41+Px
fhj/enw+DONfj9fHYfzr8fs0jH89np9/1Gfe4xvuvnzdJ6j7FuDfruPYdaW6
zkXvu+19QL0uuddJ9XPbvo/c17XtWc9vXvGv5zuMfz3/YfzreAjjX8dHGP86
XsL41/ETxr+OpzD+dXyF8a/jLYx/HX9h/Ot4DONfx2cY/zper4fxr+M3jH8d
zzfD+NfxHca/jvfbYfzr+A/jX+fD3TD+dX6E8a/z5X4Y/zp/wvjX+fQwjH+d
X2H863x7HMa/zr8w/nU+Pg3jX+dnGP86X+Nb/Eue4l8Y/5oXVdf9eb2/HMa/
/vyq1oW8rL9fD+Nff9+m+oq/ru/fVt2BN/V7u/p36W39/n4Y//p4DsP418d3
HMa/Pt6z6gv3VR3/edUN/LrO56L2lXxT53dZ9x2/rfO9Gsa/Pv/TMP71eLwf
xr8enw/D+Nfj9XEY/3r8Pg3jX4/n52H86/ENdx9c/At3nyD8C3cd5a7r2HWm
uu5F78PtfUG9TrnXTfVz3L6v3Ne57d1+xb8w/vX8h/Gv4yGMfx0fYfzreAnj
X8dPGP86nsL41/EVxr+OtzD+dfyF8a/jMYx/HZ9h/Ot4vR7Gv47fMP51PN8M
41/Hdxj/Ot5vh/Gv4z+Mf50Pd8P41/kRxr/Ol/th/Ov8CeNf59PDMP51foXx
r/PtcRj/Ov/C+Nf5+DSMf52fYfzrfI1v8S95iX9h/GteVB+V5/X+chj/+vOr
Wof5sv5+PYx//X2bYfzr799WnZ839Xu7ug54W7+/H8a/Pp7DMP718R2H8a+P
96z6sH5Vx39edXq/rvO5qH2c39T5XdZzvm/rfK+G8a/P/zSMfz0e74fxr8fn
wzD+9Xh9HMa/Hr9Pw/jX4/l5GP96fMPddx7/dh++7gvUfQq6bnLXcey6Ul3n
ovfd9j6gXpfc66T6uW3fR+7r2vas5zuv+NfzH8a/jocw/nV8hPGv4yWMfx0/
YfzreArjX8dXGP863sL41/EXxr+OxzD+dXyG8a/j9XoY/zp+w/jX8XwzjH8d
32H863i/Hca/jv8w/nU+3A3jX+dHGP86X+6H8a/zJ4x/nU8Pw/jX+RXGv863
x2H86/wL41/n49Mw/nV+hvGv8zW+xb/kIf6F8a95UX3Lntf7y2H868+vat/D
y/r79TD+9fdthvGvv39bdfXe1O/t6r7b2/r9/TD+9fEchvGvj+84jH99vGfV
9/yrOv7zqov/dZ3PRdVN+KbO77LW1Xxb53tV/+5+V+d/Gsa/Ho/3w/jX4/Nh
GP96vD4O41+P36dh/Ovx/DyMfz2+Yfzbfea772334eu+QN2noOsmdx3HrivV
dS56323vA+p1yb1Oqp/b9n3kvq5tz8L9in9h/Ot4CONfx0cY/zpewvjX8RPG
v46nMP51fIXxr+MtjH8df2H863gM41/HZxj/Ol6vh/Gv4zeMfx3PN8P41/Ed
xr+O99th/Ov4D+Nf58PdMP51foTxr/Plfhj/On/C+Nf59DCMf51fYfzrfHsc
xr/OvzD+dT4+DeNf52cY/zpf41v8S97hXxj/mhfVJ/R5vb8cxr/+/Kr2Gb6s
v18P419/32YY//r7t1XH9k393q6ec72t398P418fz2EY//r4jsP418d7Nox/
ffzn1Yfm6zqfi6pT9E2d32WtY/22zveqrnO+q/M/DeNfj8f7Yfzr8fkwjH89
Xh+H8a/H79Mw/vV4fh7Gvx7fMP71eIe77zz+hbsvX/cJ6r4FXUe56zp2namu
e9H7cHtfUK9T7nVT/Ry37yv3dW57t1/xr+MhjH8dH2H863gJ41/HTxj/Op7C
+NfxFca/jrcw/nX8hfGv4zGMfx2fYfzreL0exr+O3zD+dTzfDONfx3cY/zre
b4fxr+M/jH+dD3fD+Nf5Eca/zpf7Yfzr/AnjX+fTwzD+dX6F8a/z7XEY/zr/
wvjX+fg0jH+dn2H863yNb/EveYZ/nXfPKg8X1Zf7eb2/HMa//vyq9vW/rL9f
D+Nff99mGP/6+7dVN/5N/d6u1pW8rd/fD+NfH89hGP/6+I7D+NfHezaMf338
59X37es6n4uqC/hNnd9l7Rv5ts73qu4rflfnfxrGvx6P98P41+PzYRj/erw+
DuNfj9+nYfzr8fw8jH89vmH86/EO49/uM999b7sPX/cF6j4FXTe56zh2Xamu
c9H7bnsfUK9L7nVS/dy27yP3dW17Fu5X/AvjX8dHGP86XsL41/ETxr+OpzD+
dXyF8a/jLYx/HX9h/Ot4DONfx2cY/zper4fxr+M3jH8dzzfD+NfxHca/jvfb
Yfzr+A/jX+fD3TD+dX6E8a/z5X4Y/zp/wvjX+fQwjH+dX2H863x7HMa/zr8w
/nU+Pg3jX+dnGP86X+Nb/Ete4V//d+6z+u/exTD+9fvLYfzrz6+qjs7L+vv1
MP71922G8a+/f1t9Wt7U7+1qHefb+v39MP718RyG8a+P7ziMf328Z8P418d/
Xn1Wv67zuag6vN/U+V3WPs1v63yv6jned3X+p2H86/F4P4x/PT4fhvGvx+vj
MP71+H0axr8ez8/D+NfjG8a/Hu8w/vX4h7vvfPfB7b583ScI/3bd5K7j2HWl
us5F77vtfUC9LrnXSfVz276P3Ne17VnHQ17xr+MjjH8dL2H86/gJ41/HUxj/
Or7C+NfxFsa/jr8w/nU8hvGv4zOMfx2v18P41/Ebxr+O55th/Ov4DuNfx/vt
MP51/Ifxr/Phbhj/Oj/C+Nf5cj+Mf50/YfzrfHoYxr/OrzD+db49DuNf518Y
/zofn4bxr/MzjH+dr/Et/iWP8K/vKz2r+0yLYfzr95fD+NefX1Xdupf19+th
/Ovv2wzjX3//tvqivanf29W+ibf1+/th/OvjOQzjXx/fcRj/+njPhvGvj/+8
+pp/XedzUXXvv6nzu6y6CN/W+V7Vupnv6vxP9e/qqcbj/TD+9fh8GMa/Hq+P
w/jX4/dpGP96PD8P41+Pbxj/erzD+NfjH8a/3We++952H77uC9R9Crpuctdx
7LpSXeei9932PqBel9zrpPq5bd9H7uva9izcr/gXxr+OlzD+dfyE8a/jKYx/
HV9h/Ot4C+Nfx18Y/zoew/jX8RnGv47X62H86/gN41/H880w/nV8h/Gv4/12
GP86/sP41/lwN4x/nR9h/Ot8uR/Gv86fMP51Pj0M41/nVxj/Ot8eh/Gv8y+M
f52PT8P41/kZxr/O1/gW/5I3+NfPcZ7Vc53FMP71+8th/OvPr6pO7Mv6+/Uw
/vX3bYbxr79/W31I39Tv7Wqf4tv6/f0w/vXxHIbxr4/vOIx/fbxnw/jXx38+
jH99PhfVZ+abOr/LqkP0bZ3vVa1T/a7O/1TXMacaj/fD+Nfj82EY/3q8Pg7j
X4/fp2H86/H8PIx/Pb5h/OvxDuNfj38Y/3o+wt13vvvg4t/uC9R9Crpuctdx
7LpSXeei9932PqBel9zrpPq5bd9H7uva9qzjI6/41/ESxr+OnzD+dTyF8a/j
K4x/HW9h/Ov4C+Nfx2MY/zo+w/jX8Xo9jH8dv2H863i+Gca/ju8w/nW83w7j
X8d/GP86H+6G8a/zI4x/nS/3w/jX+RPGv86nh2H86/wK41/n2+Mw/nX+hfGv
8/FpGP86P8P41/ka3+Jf8gT/et3Es1pHsRjGv35/OYx//flV1WV/WX+/Hsa/
/r7NMP7192+r7/eb+r1d1QV4W7+/r3833tXxHIbxr4/vOIx/fbxnw/jXx38+
jH99PhfV1+2bOr/Lqvv3bZ3vVe0L+a7O/1T3DU81Hu+H8a/H58Mw/vV4fRzG
vx6/T8P41+P5eRj/enzD+NfjHca/Hv8w/vV8hPFv95nvvrfdh6/7AnWfgq6b
3HUcu65U17nofbe9D6jXJfc6qX5u2/eR+7q2PQv3K/6F8a/jJ4x/HU9h/Ov4
CuNfx1sY/zr+wvjX8RjGv47PMP51vF4P41/Hbxj/Op5vhvGv4zuMfx3vt8P4
1/Efxr/Oh7th/Ov8CONf58v9MP51/oTxr/PpYRj/Or/C+Nf59jiMf51/Yfzr
fHwaxr/OzzD+db7Gt/iXvMC/Xqf4rNYtLobxr99fDuNff35VfVBe1t+vh/Gv
v28zjH/9/dth/Ovf21Udnrf1+/v67/R3dTyHYfzr4zsO418f79kw/vXxnw/j
X5/PRfVR/abO77Lq7H5b53tV+zC/q/M/1XO6U43H+2H86/H5MIx/PV4fh/Gv
x+/TMP71eH4exr8e3zD+9XiH8a/HP4x/PR9h/Ov5CePf7nvbffi6L1D3Kei6
yV3HsetKdZ2L3nfb+4B6XXKvk+rntn0fua9r27OOl7ziX8dPGP86nsL41/EV
xr+OtzD+dfyF8a/jMYx/HZ9h/Ot4vR7Gv47fMP51PN8M41/Hdxj/Ot5vh/Gv
4z+Mf50Pd8P41/kRxr/Ol/th/Ov8CeNf59PDMP51foXxr/PtcRj/Ov/C+Nf5
+DSMf52fYfzrfI1v8S95gH+9L+BZ7RNYDONfv78cxr/+/Kr6jr2sv18P419/
32YY//r7t8P417+3q7p3b+v393Vf7F0dz2EY//r4jsP418d7Nox/ffznw/jX
53NRfcu/qfO7rLr239b5XlXdg+/q/E+1LuZU4/G+/t18X+PzYRj/erw+DuNf
j9+nYfzr8fw8jH89vmH86/EO41+Pfxj/ej7C+NfzE8a/3We++952H77uC9R9
Crpuctdx7LpSXeei9932PqBel9zrpPq5bd9H7uva9izcr/gXxr+OpzD+dXyF
8a/jLYx/HX9h/Ot4DONfx2cY/zper4fxr+M3jH8dzzfD+NfxHca/jvfbYfzr
+A/jX+fD3TD+dX6E8a/z5X4Y/zp/wvjX+fQwjH+dX2H863x7HMa/zr8w/nU+
Pg3jX+dnGP86X+Nb/Evc41/vw3tW+/IWw/jX7y+H8a8/v6o+ny/r79fD+Nff
txnGv/7+7TD+9e/tqs7s2/r9fT2HelfHcxjGvz6+4zD+9fGeDeNfH//5MP71
+VwM41+f32X1kfm2zveq6gx9V+d/qnWopxqP93Wd8r7G58Mw/vV4fRzGvx6/
T8P41+P5eRj/enzD+NfjHca/Hv8w/vV8hPGv5yeMfz1f4e47331wuy9f9wnq
vgX4t+s4dl2prnPR+257H1CvS+51Uv3ctu8j93Vte9bxk1f863gK41/HVxj/
Ot7C+NfxF8a/jscw/nV8hvGv4/V6GP86fsP41/F8M4x/Hd9h/Ot4vx3Gv47/
MP51PtwN41/nRxj/Ol/uh/Gv8yeMf51PD8P41/kVxr/Ot8dh/Ov8C+Nf5+PT
MP51fobxr/M1vsW/xDn+9b73Z7UPfjGMf/3+chj/+vOr6qv9sv5+XXn3qr5v
M4x//f3bYfzr39tVXfe39fv7Wvfxro7nMIx/fXzHYfzr4z0bxr8+/vNh/Ovz
uRjGvz6/y+rb9m2d71XV9fuuzv9U+z5ONR7v677g+xqfD8P41+P1cRj/evw+
DeNfj+fnYfzr8Q3jX493GP96/MP41/MRxr+enzD+9XyF8a/nL9x9cLsvX/cJ
wr9w11Huuo5dZ6rrXvQ+3N4X1OuUe91UP8ft+8p9ndve7Vf8C+Nfx1cY/zre
wvjX8RfGv47HMP51fIbxr+P1ehj/On7D+NfxfDOMfx3fYfzreL8dxr+O/zD+
dT7cDeNf50cY/zpf7ofxr/MnjH+dTw/D+Nf5Fca/zrfHYfzr/AvjX+fj0zD+
dX6G8a/zNb7Fv8Q1/oXxr3kxjH/9/nIY//rzq2H8679f13/nvqrv2wzjX3//
dhj/+vd21Uflbf3+vtZZvqvjOQzjXx/fcRj/+njPhvGvj/98GP/6fC6G8a/P
77L6pH5b53tVdXS/q/M/1T7LU43H+3oO977G58Mw/vV4fRzGvx6/T8P41+P5
eRj/enzD+NfjHca/Hv8w/vV8hPGv5yeMfz1fYfzr+Qt33/nug9t9+fAv3H0L
uo5y13XsOlNd96L34fa+oF6n3Oum+jlu31fu69z2br/iX8dXGP863sL41/EX
xr+OxzD+dXyG8a/j9XoY/zp+w/jX8XwzjH8d32H863i/Hca/jv8w/nU+3A3j
X+dHGP86X+6H8a/zJ4x/nU8Pw/jX+RXGv863x2H86/wL41/n49Mw/nV+hvGv
8zW+xb/EMf51XbdnVedtMYx//f5yGP/686th/Ou/X9d9pVf1fZth/Ovv3w7j
X//ervqWva3f39e+hnd1PIdh/OvjOw7jXx/v2TD+9fGfD+Nfn8/FMP71+V1W
X/Jv63yvqm79d3X+p6prcKrxeF/rXt7X+Hyofxc/1Hh9HMa/Hr9Pw/jX4/l5
GP96fMP41+Mdxr8e/zD+9XyE8a/nJ4x/PV9h/Ov5C+Nfz2e4++DiX7j7BHXf
gq6j3HUdu85U173ofbi9L6jXKfe6qX6O2/eV+zq3vduv+BfGvzD+hfEvjH9h
/AvjXxj/wvgXxr8w/oXxL4x/YfwL418Y/8L4F8a/MP6F8S+Mf2H8C+NfGP/C
+BfGvzD+hfEvjH9h/AvjXxj/wvgXxr8w/oXxL4x/YfwL418Y/8L4F8a/MP6F
8S9xi39dR/VZ1VVdDONfv78cxr/+/GoY//rv1/Uc51V932YY//r7t8P417+3
qz6hb+v397WP8F0dz2EY//r4jsP418d7Nox/ffznw/jX53MxjH99fpfD+Nfn
e1V9Yr6r8z9VHaFTjcf7Wmf6vsbnQ12HfKjx+jiMfz1+n4bxr8fz8zD+9fiG
8a/HO4x/Pf5h/Ov5CONfz08Y/3q+wvjX8xfGv57PcPedx79w9+XrPkHdt6Dr
KHddx64z1XUveh9u7wvqdcq9bqqf4/Z95b7O5d8xx1de8a/jLYx/HX9h/Ot4
DONfx2cY/zper4fxr+M3jH8dzzfD+NfxHca/jvfbYfzr+A/jX+fD3TD+dX6E
8a/z5X4Y/zp/wvjX+fQwjH+dX2H863x7HMa/zr8w/nU+Pg3jX+dnGP86X+Nb
/Euc4l/XLX9WdcwXw/jX7y+H8a8/vxrGv/77da2beFXftxnGv/7+7TD+9e/t
qi/32/r9fe3bf1fHc6i8/qKO7ziMf328Z8P418d/Pox/fT4Xw/jX53c5jH99
vlfVl+27Ov9T1e071Xi8r30d72t8PtR9vw81Xh+H8a/H79Mw/vV4fh7Gvx7f
MP71eIfxr8c/jH89H2H86/kJ41/PVxj/ev7C+NfzGca/3We++952H77uC9R9
Crpuctdx7LpSXeei9932PqBel9zrpPq5bd9H7uva9izcr/gXxr+OvzD+dTyG
8a/jM4x/Ha/Xw/jX8RvGv47nm2H86/gO41/H++0w/nX8h/Gv8+FuGP86P8L4
1/lyP4x/nT9h/Ot8ehjGv86vMP51vj0O41/nXxj/Oh+fhvGv8zOMf52v8S3+
JS7xr/uEPKu+IYth/Ov3l8P4159fDeNf//261im+qu/bDONff/92GP/693bD
+Ne/v686Oe/qeA7139Ff1PEdh/Gvj/dsGP/6+M+H8a/P52IY//r8Lofxr8/3
qvqgflfnf6o6uacaj/e1j/J9jc+Hes72ocbr4zD+9fh9Gsa/Hs/Pw/jX4xvG
vx7vMP71+Ifxr+cjjH89P2H86/kK41/PXxj/ej7D+NfzG+6+890Ht/vy4V+4
+xZ0HeWu69h1prruRe/D7X1BvU651031c1z829e17VnHW17xr+MvjH8dj2H8
6/gM41/H6/Uw/nX8hvGv4/lmGP86vsP41/F+O4x/Hf9h/Ot8uBvGv86PMP51
vtwP41/nTxj/Op8ehvGv8yuMf51vj8P41/kXxr/Ox6dh/Ov8DONf52t8i3+J
Q/zrvlzPqk/XYhj/+v3lMP7151fD+Nd///+Rdd7xNZ5tHDdrtEVbe9emtPbW
O4i9gpDEDCKCqIhIIiJNTk5CqS17qFGlRWlLtWq0KK1WS1WXbopSe9SrePPP
77o+vyt/nc/XOed57ucavjnPuO9g81zARLO9EGH4l7cfJgz/8v7CheFf3n+E
mZdulhlPpDlvNduML0oY/uXxRgvDvzz+WGH4l48nThj+5eOLF4Z/+XgTzLrj
L5vjTzTz0ieaeCSZeQuSTHw85r4Wj4lXsvl/L9nEzysM/3I8U4ThX46vMvzL
8VaGfzn+yvAv50MZ/uX8KMO/nC9l+Jfzpwz/cj6V4V/OrzL8a9eZt+ve2nX4
7LpAdp0CO2+yncfRzitl57mwz93a54Dsfcn2Pil73daeR7a/a61nwfYV/gXD
v1yPyvAv16cy/Mv1mi4M/3L9KsO/XM8ZwvAv17cy/Mv1nikM/3L9K8O/3A9Z
wvAv94cy/Mv9ki0M/3L/KMO/3E85wvAv95cy/Mv9lisM/3L/KcO/3I95wvAv
96cy/Mv9qr6Ff1F38C+vg9nSrIvpIwz/8vt+wvAvfz5QGP7l7web5/Ammu2F
CMO/vP0wYfiX9xcuDP/y/iPMPLCzzHgizXWi2WZ8UcLwL483Whj+5fHHCsO/
fDxxwvAvH1+8MPzLx5sgDP/y8SeadWASTTySzDxBSSY+HnMfqcfEK9n8zkg2
8fMKw78czxRh+Jfjqwz/cryV4V+OvzL8y/lQhn85P8rwL+dLGf7l/CnDv5xP
ZfiX86sM/3K+le268/Av2K7LZ9cJsusW2HmU7byOdp4pO++FfQ7XPhdk71OG
f+11W3se2f6utZ7l+tNX+JfrURn+5fpUhn+5XtOF4V+uX2X4l+s5Qxj+5fpW
hn+53jOF4V+uf2X4l/shSxj+5f5Qhn+5X7KF4V/uH2X4l/spRxj+5f5Shn+5
33KF4V/uP2X4l/sxTxj+5f5Uhn+5X9W38C/qDP7ldadbmnWofYThX37fz9St
v/l8oDD8y98PNs+9TzTbCxGGf3n7YcLwL+8vXBj+5f1HmHnXZ5nxRJr7Mmab
8UUJw7883mhh+JfHHysM//LxxAnDv3x88cLwLx9vgjD8y8efaNZdSzTxSDLz
8iWZ+HjMcxseE69kc14v2cTPKwz/cjxThOFfjq8y/MvxVoZ/Of7K8C/nQxn+
5fwow7+cL2X4l/OnDP9yPpXhX86vMvzL+VaGf+0683bdW7sOn10XyK5TYOdN
tvM42nml7DwX9rlb+xyQvS/Z3idlr9va88j2d631LNi+wr9g+JfrUxn+5XpN
F4Z/uX6V4V+u5wxh+JfrWxn+5XrPFIZ/uf6V4V/uhyxh+Jf7Qxn+5X7JFoZ/
uX+U4V/upxxh+Jf7Sxn+5X7LFYZ/uf+U4V/uxzxh+Jf7Uxn+5X5V38K/qCv4
Fwz/MvsIw7/8vp/5O9HffD5QGP7l7webeWYmmu2FCMO/vP0wYfiX9xcuDP/y
/iPMOiezzHgizX2Qs834ooThXx5vtDD8y+OPFYZ/+XjihOFfPr54YfiXjzdB
GP7l408065wmmngkmXlwk0x8POY5SY+JV7K5jpZs4ucVhn85ninC8C/HVxn+
5Xgrw78cf2X4l/OhDP9yfpThX86XMvzL+VOGfzmfyvAv51cZ/uV8K8O/nP/C
68zbdW/tOnx2XSC7ToGdN9nO42jnlbLzXNjnbu1zQPa+ZHuflL1ua88j29+1
1rNcj/oK/3J9KsO/XK/pwvAv168y/Mv1nCEM/3J9K8O/XO+ZwvAv178y/Mv9
kCUM/3J/KMO/3C/ZwvAv948y/Mv9lCMM/3J/KcO/3G+5wvAv958y/Mv9mCcM
/3J/KsO/3K/qW/gXdQT/guFfZh9h+Jff9zPnZfzN5wOF4V/+frCZ122i2V6I
MPzL2w8Thn95f+HC8C/vP8KsKzbLjCfSPHcw24wvShj+5fFGC8O/PP5YYfiX
jydOGP7l44sXhn/5eBOE4V8+/kSzrniiiUeSmXc+ycTHY+Yl8Jh4JZv7VpJN
/Lzm/zWviWeKMPzL8VWGfzneyvAvx18Z/uV8KMO/nB9l+JfzpQz/cv6U4V/O
pzL8y/lVhn8538rwL+dfGf6168zbdW/tOnx2XSC7ToGdN9nO42jnlbLzXNjn
bu1zQPa+ZHuflL1ua88j29+11rNg+wr/guFfrtd0YfiX61cZ/uV6zhCGf7m+
leFfrvdMYfiX618Z/uV+yBKGf7k/lOFf7pdsYfiX+0cZ/uV+yhGGf7m/lOFf
7rdcYfiX+08Z/uV+zBOGf7k/leFf7lf1LfyLuoF/wfAvs48w/Mvv+5nrIP7m
84HC8C9/P9jMozrRbC9EGP7l7YcJw7+8v3Bh+Jf3H2HW8ZxlxhNpnvObbcYX
JQz/8nijheFfHn+sMPzLxxMnDP/y8cULw798vAnC8C8ff6Iw/MvxSDLrvCSZ
+HjMPEAeE69kc59osomf1/yO8Jp4pgjDvxxfZfiX460M/3L8leFfzocy/Mv5
UYZ/OV/K8C/nTxn+5Xwqw7+cX2X4l/OtDP9y/pXhX64HZbvuvF0H167LZ9cJ
susW2HmU7byOdp4p+Nc+d2ufA7L3Jdv7pOx1W3se2f6utZ7l+tRX+JfrNV0Y
/uX6VYZ/uZ4zhOFfrm9l+JfrPVMY/uX6V4Z/uR+yhOFf7g9l+Jf7JVsY/uX+
UYZ/uZ9yhOFf7i9l+Jf7LVcY/uX+U4Z/uR/zhOFf7k9l+Jf7VX0L/6JO4F8w
/MvsIwz/8vt+5r4Df/P5QGH4l78fbOYtn2i2FyIM//L2w4ThX95fuDD8y/uP
MOtmzzLjiTTP1c8244syfTfHjDdaGP7l8ccKw798PHHC8C8fX7ww/MvHmyAM
//LxJwrDvxyPJLOuWpKJj8fMu+cx8Uo2z2Ukm/h5zXk7r4lnijD8y/FVhn85
3srwL8dfGf7lfCjDv5wfZfiX86UM/3L+lOFfzqcy/Mv5VYZ/Od/K8C/nXxn+
5XpQhn/tOvN23Vu7Dp9dF8iuU2DnTbbzONp5pew8F/a5W/sckL0v2d4nZa/b
2vPI9net9SzYvsK/YPiX61cZ/uV6zhCGf7m+leFfrvdMYfiX618Z/uV+yBKG
f7k/lOFf7pdsYfiX+0cZ/uV+yhGGf7m/lOFf7rdcYfiX+08Z/uV+zBOGf7k/
leFf7lf1LfyLuoB/wfAvs48w/Mvv+5n7/PzN5wOF4V/+frBZJ2Si2V6IMPzL
2w8Thn95f+HC8C/vP0IY/uXxRJp5bGab8UWZv3PnmPFGC8O/PP5YYfiXjydO
GP7l44sXhn/5eBOE4V8+/kRh+JfjkWTWMU0y8fGYeW49Jl7J5jnIZBM/r7lO
5jXxTBGGfzm+yvAvx1sZ/uX4K8O/nA9l+Jfzowz/cr6U4V/OnzL8y/lUhn85
v8rwL+dbGf7l/CvDv1wPyvAv10fhdebturd2HT67LpBdp8DOm2zncbTzStl5
Luxzt/Y5IHtfsr1Pyl63teeR7e9a61muV32Ff7l+leFfrucMYfiX61sZ/uV6
zxSGf7n+leFf7ocsYfiX+0MZ/uV+yRaGf7l/lOFf7qccYfiX+0sZ/uV+yxWG
f7n/lOFf7sc8YfiX+1MZ/uV+Vd/Cv6gD+BcM/zL7CMO//L6fua/e33w+UBj+
5e8Hm3W5JprthQjDv7z9MGH4l/cXLgz/8v4jhOFfHk+kmTduthlflDmvNMeM
N1oY/uXxxwrDv3w8ccLwLx9fvDD8y8ebIAz/8vEnCsO/HI8ks254komPx8wr
7zHxSjbzDiSb+HnNfSleE88U8/9WqomvMvzL8VaGfzn+yvAv50MZ/uX8KMO/
nC9l+Jfzpwz/cj6V4V/OrzL8y/lWhn85/8rwL9eDMvzL9aEM/9p15u26t3Yd
PrsukF2nwM6bbOdxtPNK2Xku7HO39jkge1+yvU/KXre155Ht71rrWbB9hX/B
8C/Xc4Yw/Mv1rQz/cr1nCsO/XP/K8C/3Q5Yw/Mv9oQz/cr9kC8O/3D/K8C/3
U44w/Mv9pQz/cr/lCsO/3H/K8C/3Y54w/Mv9qQz/cr+qb+Ff5B3+BcO/zD7C
8C+/72eeY/M3nw8Uhn/5+8FmHcyJZnshwvAvbz9MGP7l/YULw7+8/whh+JfH
E2nmaZ1txhdlruPMMeONFoZ/efyxwvAvH0+cMPzLxxcvDP/y8SYIw798/InC
8C/HI0kY/uX4eMw6Lh4Tr2Qzz0+yiZ/X3AfqNfFMMb8TUk18leFfjrcy/Mvx
V4Z/OR/K8C/nRxn+5Xwpw7+cP2X4l/OpDP9yfpXhX863MvzL+VeGf7kelOFf
rg9l+JfrRdmuO2/XwbXr8tl1guBfO2+yncfRzitl57mwz93a54Dsfcn2Pil7
3daeR7a/a61nuX71Ff7les4Qhn+5vpXhX673TGH4l+tfGf7lfsgShn+5P5Th
X+6XbGH4l/tHGf7lfsoRhn+5v5ThX+63XGH4l/tPGf7lfswThn+5P5XhX+5X
9S38izzDv2D4l9lHGP7l9/3Mc+P+5vOBwvAvfz/YrDs90WwvxNRlqNl+mDD8
y/sLF4Z/ef8RwvAvjyfSzIs+24wvytw3MceMN1oY/uXxxwrDv3w8ccLwLx9f
vDD8y8ebIAz/8vEnCsO/HI8kYfiX4+Mx66Z5TLySzbx6ySZ+XvPchdfEM8Wc
l0s18VWGfzneyvAvx18Z/uV8KMO/nB9l+JfzpQz/cv6U4V/OpzL8y/lVhn85
38rwL+dfGf7lelCGf7k+lOFfrhdl+Jfrp/C6t1xPyvAv11fheZO53pTtPFN2
3gv7HK59Lsjep2zvm7LXce15Zfs713rXvsK/YPiX61sZ/uV6zxSGf7n+leFf
7ocsYfiX+0MZ/uV+yRaGf7l/lOFf7qccYfiX+0sZ/uV+yxWGf7n/lOFf7sc8
YfiX+1MZ/uV+Vd/Cv8gr/AuGf5l9hOFfft/PzNPibz4fKAz/8veDheFf3l6I
+Tsw1Gw/TBj+5f2FC8O/vP8IYfiXxxNp1iGZbcYXZe5TnGPGGy0M//L4Y4Xh
Xz6eOGH4l48vXhj+5eNNEIZ/+fgTheFfjkeSMPzL8fGYdUo9Jl7JZh7bZBM/
r3nO0WvimWKug6Wa+CrDvxxvZfiX468M/3I+lOFfzo8y/Mv5UoZ/OX/K8C/n
Uxn+5fwqw7+cb2X4l/OvDP9yPSjDv1wfyvAv14sy/Mv1U3idea4nZfiX66vw
OgV23mQ7j6OdV8rOc2Gfu7XPAdn7ku19Uva6rT2PbH/XWs9yPesr/Mv1rQz/
cr1nCsO/XP/K8C/3Q5Yw/Mv9oQz/cr9kC8O/3D/K8C/3U44w/Mv9pQz/cr/l
CsO/3H/K8C/3Y54w/Mv9qQz/cr+qb+Ff5BH+BcO/zD7C8C+/72fmRfM3nw8U
hn/5+8HC8C9vL8Scdwk12w8Thn95f+HC8C/vP0IY/uXxRJp1v2ab8UWZ5wLm
mPFGC8O/PP5YYfiXjydOGP7l44sXhn/5eBOE4V8+/kRh+JfjkSQM/3J8PGZd
cI+JV7KZNz7ZxM9r5hXwmnimmPtOUk18leFfjrcy/MvxV4Z/OR/K8C/nRxn+
5Xwpw7+cP2X4l/OpDP9yfpXhX863MvzL+VeGf7kelOFfrg9l+JfrRRn+5fpR
hn/tOvN23Vu7Dp9dF8iuU2DnTbbzONp5pew8F/a5W/sckL0v2d4nZa/b2vPI
9net9SzYvsK/YPiX6z1TGP7l+leGf7kfsoThX+4PZfiX+yVbGP7l/lGGf7mf
coThX+4vZfiX+y1XGP7l/lOGf7kf84ThX+5PZfiX+1V9C/8ib/AvGP5l9hGG
f/l9PzMPqb/5fKAw/MvfDxaGf3l7IeY6R6jZfpgw/Mv7CxeGf3n/EcLwL48n
0qyzOduML8o8hzfHjDdaGP7l8ccKw798PHHC8C8fX7ww/MvHmyAM//LxJwrD
vxyPJGH4l+PjEYZ/OV7JZp2WZBM/r5nHx2vimWLu80w18VWGfzneyvAvx18Z
/uV8KMO/nB9l+JfzpQz/cv6U4V/OpzL8y/lVhn8538rwL+dfGf7lelCGf7k+
lOFfrhdl+JfrRxn+5XpShn+5vgqvw8f1pmzXLbDzKNt5He08U3beC/scrn0u
yN6nbO+bstdx7Xll+zvXete+wr9c75nC8C/XvzL8y/2QJQz/cn8ow7/cL9nC
8C/3jzL8y/2UIwz/cn8pw7/cb7nC8C/3nzL8y/2YJwz/cn8qw7/cr+pb+Bd5
gn/B8C+zjzD8y+/7mXm//c3nA4XhX/5+sDD8y9sLMfcVhJrthwnDv7y/cGH4
l/cfIQz/8ngizbrWs834osxz73PMeKNNX8SY8ccKw798PHHC8C8fX7ww/MvH
myAM//LxJwrDvxyPJGH4l+PjEYZ/OV7JZl20ZBM/r5k3z2vimWKeq0g18VWG
fzneyvAvx18Z/uV8KMO/nB9l+JfzpQz/cv6U4V/OpzL8y/lVhn8538rwL+df
Gf7lelCGf7k+lOFfrhdl+JfrRxn+5XpShn+5vgqve8v1pmzXCbLrFth5lO28
jnaeKTvvhX0O1z4XZO9TtvdN2eu49ryy/Z1rvWtf4V8w/Mv1rwz/cj9kCcO/
3B/K8C/3S7Yw/Mv9owz/cj/lCMO/3F/K8C/3W64w/Mv9pwz/cj/mCcO/3J/K
8C/3q/oW/kVe4F8w/MvsIwz/8vt+Zp0Nf/P5QGH4l78fLAz/8vZCzH18oWb7
YcLwL+8vXBj+5f1HCMO/PJ5IYfiXxxdl5pmZY8Ybbf4OjTHjjxWGf/l44oTh
Xz6+eGH4l483QRj+5eNPFIZ/OR5JwvAvx8cjDP9yvJLNOqTJJn5eM0+t18Qz
xTzHmGriqwz/cryV4V+OvzL8y/lQhn85P8rwL+dLGf7l/CnDv5xPZfiX86sM
/3K+leFfzr8y/Mv1oAz/cn0ow79cL8rwL9ePMvzL9aQM/3J9FV5n3q57a9fh
s+sC2XUK7LzJdh5HO6+UnefCPndrnwOy9yXb+6TsdVt7Htn+rrWe5XrXV/iX
618Z/uV+yBKGf7k/lOFf7pdsYfiX+0cZ/uV+yhGGf7m/lOFf7rdcYfiX+08Z
/uV+zBOGf7k/leFf7lf1LfyLPMC/YPiX2UcY/uX3/cy6Vv7m84HC8C9/P1gY
/uXthZj75kPN9sOE4V/eX7gw/Mv7jxCGf3k8kcLwL48vyszrNseMN9qc94kx
448Vhn/5eOKE4V8+vnhh+JePN0EY/uXjTxSGfzkeScLwL8fHIwz/crySzbrf
ySZ+XjMvvNfEM8XMG5Bq4qsM/3K8leFfjr8y/Mv5UIZ/OT/K8C/nSxn+5fwp
w7+cT2X4l/OrDP9yvpXhX86/MvzL9aAM/3J9KMO/XC/K8C/XjzL8y/WkDP9y
fSnDv3adebvurV2Hz64LZNcpsPMm23kc7bxSdp4L+9ytfQ7I3pds75Oy123t
eWT7u9Z6Fmxf4V8w/Mv9kCUM/3J/KMO/3C/ZwvAv948y/Mv9lCMM/3J/KcO/
3G+5wvAv958y/Mv9mCcM/3J/KsO/3K/qW/gXcYd/wfAvs48w/Mvv+5l1JP3N
5wOF4V/+frAw/MvbCzHPqYWa7YcJw7+8v3Bh+Jf3HyEM//J4IoXhXx5flJlH
dY4Zb7S5zhJjxh8rDP/y8cQJw798fPHC8C8fb4Iw/MvHnygM/3I8koThX46P
Rxj+5XglC8O/HD+vWYfFa+KZYubpSTXxVYZ/Od7K8C/HXxn+5Xwow7+cH2X4
l/OlDP9y/pThX86nMvzL+VWGfznfyvAv518Z/uV6UIZ/uT6U4V+uF2X4l+tH
Gf7lelKGf7m+lOFfrjdlu+68XQfXrstn1wmy6xbYeZTtvI52nik774V9Dtc+
F2TvU7b3TdnruPa8sv2da71rX+Ff7ocsYfiX+0MZ/uV+yRaGf7l/lOFf7qcc
YfiX+0sZ/uV+yxWGf7n/lOFf7sc8YfiX+1MZ/uV+Vd/Cv4gz/AuGf5l9TF76
mvf9zLrN/ubzgcLwL38/WBj+5e2FmOfCQ832w4ThX95fuDD8y/uPEIZ/eTyR
wvAvjy/KzFs+x4w32tzXEGPGHysM//LxxAnDv3x88cLwLx9vgjD8y8efKAz/
cjyShOFfjo9HGP7leCULw78cP69Z98xr4pli5sVLNfFVhn853srwL8dfGf7l
fCjDv5wfZfiX86UM/3L+lOFfzqcy/Mv5VYZ/Od/K8C/nXxn+5XpQhn+5PpTh
X64XZfiX60cZ/uV6UoZ/ub6U4V+uN2X4164zb9e9tevw2XWB7DoFdt5kO4+j
nVfKznNhn7u1zwHZ+5LtfVL2uq09j2x/11rPgu0r/AuGf7k/lOFf7pdsYfiX
+0cZ/uV+yhGGf7m/lOFf7rdcYfiX+08Z/uV+zBOGf7k/leFf7lf1LfyLuMK/
YPiX2cf8HdTXvO8nDP/y5wOF4V/+frAw/MvbCzHzsISa7YcJw7+8v3Bh+Jf3
HyEM//J4IoXhXx5flFknZI4Zb7S5jzDGjD9WGP7l44kThn/5+OKF4V8+3gRh
+JePP1EY/uV4JAnDvxwfjzD8y/FKFoZ/OX5es86o18QzxcxDm2riqwz/cryV
4V+OvzL8y/lQhn85P8rwL+dLGf7l/CnDv5xPZfiX86sM/3K+leFfzr8y/Mv1
oAz/cn0ow79cL8rwL9ePMvzL9aQM/3J9KcO/XG/K8C/XX+F15u26t3YdPrsu
kF2nwM6bbOdxtPNK2Xku7HO39jkge1+yvU/KXre155Ht71rrWe4HfYV/uT+U
4V/ul2xh+Jf7Rxn+5X7KEYZ/ub+U4V/ut1xh+Jf7Txn+5X7ME4Z/uT+V4V/u
V/Ut/Is4wr9g+JfZx5x36Gve9xOGf/nzgcLwL38/WBj+5e2FmHnPQs32w4Th
X95fuDD8y/uPEIZ/eTyRwvAvjy/KrMs1x4w32ty3H2PGHysM//LxxAnDv3x8
8cLwLx9vgjD8y8efKAz/cjyShOFfjo9HGP7leCULw78cP69Z19tr4pli5n1P
NfFVhn853srwL8dfGf7lfCjDv5wfZfiX86UM/3L+lOFfzqcy/Mv5VYZ/Od/K
8C/nXxn+5XpQhn+5PpThX64XZfiX60cZ/uV6UoZ/ub6U4V+uN2X4l+tPGf61
68zbdW/tOnx2XSC7ToGdN9nO42jnlbLzXNjnbu1zQPa+ZHuflL1ua88j29+1
1rNg+wr/guFf7pdsYfiX+0cZ/uV+yhGGf7m/lOFf7rdcYfiX+08Z/uV+zBOG
f7k/leFf7lf1LfyLuMG/YPiX2cec5+9r3vcThn/584HC8C9/P1gY/uXthZh5
RkPN9sOE4V/eX7gw/Mv7jxCGf3k8kcLwL48vyqyDOceMN9o8Jxdjxh8rDP/y
8cQJw798fPHC8C8fb4Iw/MvHnygM/3I8koThX46PRxj+5XglC8O/HD+vMPzL
8Uwx66ykmvgqw78cb2X4l+OvDP9yPpThX86PMvzL+VKGfzl/yvAv51MZ/uX8
KsO/nG9l+Jfzrwz/cj0ow79cH8rwL9eLMvzL9aMM/3I9KcO/XF/K8C/XmzL8
y/WnDP9yPSrbdeftOrh2XT67TpBdt8DOowz/2nml7DwX9rlb+xyQvS/Z3idl
r9va88j2d631LPeHvsK/3C/ZwvAv948y/Mv9lCMM/3J/KcO/3G+5wvAv958y
/Mv9mCcM/3J/KsO/3K/qW/gXcYJ/wfAvs4+5rt7XvO8nDP/y5wOF4V/+frAw
/MvbCzHzeoea7YcJw7+8v3Bh+Jf3HyEM//J4IoXhXx5flFl3eo4Zb7R5Lj3G
jD/W1O1cczxxwvAvH1+8MPzLx5sgDP/y8ScKw78cjyRh+Jfj4xGGfzleycLw
L8fPKwz/cjxTzLpmqSa+yvAvx1sZ/uX4K8O/nA9l+Jfzowz/cr6U4V/OnzL8
y/lUhn85v8rwL+dbGf7l/CvDv1wPyvAv14cy/Mv1ogz/cv0ow79cT8rwL9eX
MvzL9aYM/3L9KcO/XI/K8K9dZ96ue2vX4bPrAtl1Cuy8yXYeRzuvlJ3nwj53
a58Dsvcl2/uk7HVbex7Z/q61ngXbV/gXDP9y/yjDv9xPOcLwL/eXMvzL/ZYr
DP9y/ynDv9yPecLwL/enMvzL/aq+hX8RF/gXDP8y+5j72Pqa9/2E4V/+fKAw
/MvfDxaGf3l7IWYdjVCz/TBh+Jf3Fy4M//L+I4ThXx5PpDD8y+OLEoZ/ebzR
Zh6YGDP+WPN34lxzPHHC8C8fX7ww/MvHmyAM//LxJwrDvxyPJGH4l+PjEYZ/
OV7JwvAvx88rDP9yPFPMOqKpJr7K8C/HWxn+5fgrw7+cD2X4l/OjDP9yvpTh
X86fMvzL+VSGfzm/yvAv51sZ/uX8K8O/XA/K8C/XhzL8y/WiDP9y/SjDv1xP
yvAv15cy/Mv1pgz/cv0pw79cj8rwL9dn4XXm7bq3dh0+uy6QXafAzpts53G0
80rZeS7sc7f2OSB7X7K9T8pet7Xnke3vWutZ7hd9hX+5f5ThX+6nHGH4l/tL
Gf7lfssVhn+5/5ThX+7HPGH4l/tTGf7lflXfwr+IA/wLhn+Zfcx9433N+37C
8C9/PlAY/uXvBwvDv7y9ELNuVajZfpgw/Mv7CxeGf3n/EcLwL48nUhj+5fFF
CcO/PN5oM+9ajBl/rDkvM9ccT5ww/MvHFy8M//LxJgjDv3z8icLwL8cjSRj+
5fh4hOFfjleyMPzL8fMKw78czxSzbneqia8y/MvxVoZ/Of7K8C/nQxn+5fwo
w7+cL2X4l/OnDP9yPpXhX86vMvzL+VaGfzn/yvAv14My/Mv1oQz/cr0ow79c
P8rwL9eTMvzL9aUM/3K9KcO/XH/K8C/XozL8y/WpDP/adebturd2HT67LpBd
p8DOm2zncbTzStl5Luxzt/Y5IHtfsr1Pyl63teeR7e9a61mwfYV/wfAv91OO
MPzL/aUM/3K/5QrDv9x/yvAv92OeMPzL/akM/3K/qm/hXxw3/AuGf5l9zHNa
fc37fsLwL38+UBj+5e8HC8O/vL0Qs05kqNl+mDD8y/sLF4Z/ef8RwvAvjydS
GP7l8UUJw7883mgzz2mMGX+suQ4y1xxPnDD8y8cXLwz/8vEmCMO/fPyJwvAv
xyNJGP7l+HiE4V+OV7Iw/Mvx8wrDvxzPFGH4l+OrDP9yvJXhX46/MvzL+VCG
fzk/yvAv50sZ/uX8KcO/nE9l+Jfzqwz/cr6V4V/OvzL8y/WgDP9yfSjDv1wv
yvAv148y/Mv1pAz/cn0pw79cb8rwL9efMvzL9agM/3J9KsO/XK+F15nn+i28
Dh/Xc+F1Cri+C8/jyPVeeJ4L+9ytfQ7I3pds75Oy123teWT7u9Z6lvtHX+Ff
7qccYfiX+0sZ/uV+yxWGf7n/lOFf7sc8YfiX+1MZ/uV+Vd/CvzhO+BcM/zL7
mOei+5r3/YThX/58oDD8y98PFoZ/eXshZl3mULP9MJO3aWZ/4cLwL+8/Qhj+
5fFECsO/PL4oYfiXxxtt5hWPMeOPNfcdzDXHEycM//LxxQvDv3y8CcLwLx9/
ojD8y/FIEoZ/OT4eYfiX45UsDP9y/LzC8C/HM0UY/uX4KsO/HG9l+Jfjrwz/
cj6U4V/OjzL8y/lShn85f8rwL+dTGf7l/CrDv5xvZfiX868M/3I9KMO/XB/K
8C/XizL8y/WjDP9yPSnDv1xfyvAv15sy/Mv1pwz/cj0qw79cn8rwL9errmsL
/9p15u26t3YdPrsukF2nwM6bbOdxtPNK2Xku7HO39jkge1+yvU/KXre155Ht
71rrWbB9hX/B8C/3lzL8y/2WKwz/cv8pw7/cj3nC8C/3pzL8y/2qvoV/cVzw
Lxj+ZfYx85D0Ne/7CcO//PlAYfiXvx8sDP/y9kKE4V/efpj5O2ma2V+4MPzL
+48Qhn95PJHC8C+PL0oY/uXxRpt1PGLM+GPNfX5zzfHECcO/fHzxwvAvH2+C
MPzLx58oDP9yPJKE4V+Oj0cY/uV4JQvDvxw/rzD8y/FMEYZ/Ob7K8C/HWxn+
5fgrw7+cD2X4l/OjDP9yvpThX86fMvzL+VSGfzm/yvAv51sZ/uX8K8O/XA/K
8C/XhzL8y/WiDP9y/SjDv1xPyvAv15cy/Mv1pgz/cv0pw79cj8rwL9enMvzL
9arryMO/XL+F15nnei68Dh/Xd+F1CrjeC8/jyPVfeJ4L7ofCzwHZ+5LtfVL2
uq09j2x/11rPcj/pK/zL/aUM/3K/5QrDv9x/yvAv92OeMPzL/akM/3K/qm/h
XxwH/AuGf5l9zLxffc37fsLwL38+UBj+5e8HC8O/vL0QYfiXtx9mzktMM/sL
F4Z/ef8RwvAvjydSGP7l8UUJw7883mizblaMGX+sua9+rjmeOGH4l48vXhj+
5eNNEIZ/+fgTheFfjkeSMPzL8fEIw78cr2Rh+Jfj5xWGfzmeKcLwL8dXGf7l
eCvDvxx/ZfiX86EM/3J+lOFfzpcy/Mv5U4Z/OZ/K8C/nVxn+5Xwrw7+cf2X4
l+tBGf7l+lCGf7lelOFfrh9l+JfrSRn+5fpShn+53pThX64/ZfiX61EZ/uX6
VIZ/uV7TheFfrl9l+JfrufC6t1zfhdcF4novPG8y13/heaW4Hwo/d8v9Ufi+
ZO6Xwtdt7Xlk+7vWehZsX+FfMPzL/ZYrDP9y/ynDv9yPecLwL/enMvzL/aq+
hX8xbvgXDP8y+5h5Nvua9/2E4V/+fKAw/MvfDxaGf3l7IcLwL28/zFwHmGb2
Fy4M//L+I4ThXx5PpDD8y+OLEoZ/ebzRZp3KGDP+WPMc21xzPHHC8C8fX7ww
/MvHmyAM//LxJwrDvxyPJGH4l+PjEYZ/OV7JwvAvx88rDP9yPFOE4V+OrzL8
y/FWhn85/srwL+dDGf7l/CjDv5wvZfiX86cM/3I+leFfzq8y/Mv5VoZ/Of/K
8C/XgzL8y/WhDP9yvSjDv1w/yvAv15My/Mv1pQz/cr0pw79cf8rwL9ejMvzL
9akM/3K9pgvDv1y/yvAv13Phdea5vguvw8f1XnidAq7/wvM4cj8UnueC+6Pw
c0DcL4Xvk7LXbe15ZPu71nqW+0tf4V/ut1xh+Jf7Txn+5X7ME4Z/uT+V4V/u
V/Ut/Itxwr9g+JfZx8xr3de87ycM//LnA4XhX/5+sDD8y9sLEYZ/efth5rr7
NLO/cGH4l/cfIQz/8ngiheFfHl+UMPzL440260LHmPHHmufG55rjiTN1Nc8c
X7ww/MvHmyAM//LxJwrDvxyPJGH4l+PjEYZ/OV7JwvAvx88rDP9yPFOE4V+O
rzL8y/FWhn85/srwL+dDGf7l/CjDv5wvZfiX86cM/3I+leFfzq8y/Mv5VoZ/
Of/K8C/XgzL8y/WhDP9yvSjDv1w/yvAv15My/Mv1pQz/cr0pw79cf8rwL9ej
MvzL9akM/3K9pgvDv1y/yvAv17Ouawv/2nXm7bq3dh0+uy6QXafAzpts53G0
80rZeS7sc7f2OSB7X7K9T8pet7Xnke3vWutZsH2Ff8HwL/efMvzL/ZgnDP9y
fyrDv9yv6lv4F+OCf8HwL7OPWUeir3nfTxj+5c8HCsO//P1gYfiXtxciDP/y
9sPMfW7TzP7CheFf3n+EMPzL44kUhn95fFHC8C+PN1oY/uXxx5p5Wuaa44kz
f8fNM8cXLwz/8vEmCMO/fPyJwvAvxyNJGP7l+HiE4V+OV7Iw/Mvx8wrDvxzP
FGH4l+OrDP9yvJXhX46/MvzL+VCGfzk/yvAv50sZ/uX8KcO/nE9l+Jfzqwz/
cr6V4V/OvzL8y/WgDP9yfSjDv1wvyvAv148y/Mv1pAz/cn0pw79cb8rwL9ef
MvzL9agM/3J9KsO/XK/pwvAv168y/Mv1rOvIw79c34XXmbfr3tp1+Oy6QHad
Ajtvsp3H0c4rZee5sM/d2ueA7H3J9j4pe93Wnke2v2utZ7nf9BX+5f5Thn+5
H/OE4V/uT2X4l/tVfQv/YhzwLxj+ZfYx6zb1Ne/7CcO//PlAYfiXvx8sDP/y
9kKE4V/efpi5r3ya2V+4MPzL+48Qhn95PJHC8C+PL0oY/uXxRgvDvzz+WDMv
2lxzPHHmvMk8c3zxwvAvH2+CMPzLx58oDP9yPJKE4V+Oj0cY/uV4JQvDvxw/
rzD8y/FMEYZ/Ob7K8C/HWxn+5fgrw7+cD2X4l/OjDP9yvpThX86fMvzL+VSG
fzm/yvAv51sZ/uX8K8O/XA/K8C/XhzL8y/WiDP9y/SjDv1xPyvAv15cy/Mv1
pgz/cv0pw79cj8rwL9enMvzL9ZouDP9y/SrDv1zPGcLwL9e3Mvxr15m3697a
dfjsukB2nQI7b7Kdx9HOK2XnubDP3drngOx9yfY+KXvd1p5Htr9rrWfB9hX+
BcO/3I95wvAv96cy/Mv9qr6Ff7Ff+BcM/zL7mHUS+5r3/YThX/58oDD8y98P
FoZ/eXshwvAvbz/MPMc1zewvXBj+5f1HCMO/PJ5IYfiXxxclDP/yeKOF4V8e
f6yZh3SuOZ44c51injm+eGH4l483QRj+5eNPFIZ/OR5JwvAvx8cjDP9yvJKF
4V+On1cY/uV4pgjDvxxfZfiX460M/3L8leFfzocy/Mv5UYZ/OV/K8C/nTxn+
5Xwqw7+cX2X4l/OtDP9y/pXhX64HZfiX60MZ/uV6UYZ/uX6U4V+uJ2X4l+tL
Gf7lelOGf7n+lOFfrkdl+JfrUxn+5XpNF4Z/uX6V4V+u5wxh+JfrWxn+5Xov
vM4813/hdfi4HwqvU8D9UXgeR+6XwvNccP8Ufg6I+6nwfVL2uq09j2x/11rP
cv/pK/zL/ZgnDP9yfyrDv9yv6lv4F/uBf8HwL7OPWZe4r3nfTxj+5c8HmuMa
Y74fLAz/8vZChOFf3n6YeW56mtlfuDD8y/uPEIZ/eTyRwvAvjy9KGP7l8UYL
w788/lgz7/dcczxx5r6Aeeb44oXhXz7eBGH4l48/URj+5XgkCcO/HB+PMPzL
8UoWhn85fl5h+JfjmSIM/3J8leFfjrcy/MvxV4Z/OR/K8C/nRxn+5Xwpw7+c
P2X4l/OpDP9yfpXhX863MvzL+VeGf7kelOFfrg9l+JfrRRn+5fpRhn+5npTh
X64vZfiX600Z/uX6U4Z/uR6V4V+uT2X4l+s1XRj+5fpVhn+5njOE4V+ub2X4
l+td17WFf+0683bdW7sOn10XyK5TYOdNtvM42nml7DwX9rlb+xyQvS/Z3idl
r9va88j2d631LNi+wr9g+Jf7Uxn+5X5V38K/2C78C4Z/mX2E4V9+308Y/uXP
B5q/I8aY7wcLw7+8vRBh+Je3H2bmKZlm9hcuDP/y/iOE4V8eT6Qw/MvjixKG
f3m80cLwL48/1qyzMdccT5y5D2+eOb54YfiXjzdBGP7l408Uhn85HknC8C/H
xyMM/3K8koXhX46fVxj+5XimCMO/HF9l+JfjrQz/cvyV4V/OhzL8y/lRhn85
X8rwL+dPGf7lfCrDv5xfZfiX860M/3L+leFfrgdl+JfrQxn+5XpRhn+5fpTh
X64nZfiX60sZ/uV6U4Z/uf6U4V+uR2X4l+tTGf7lek0Xhn+5fpXhX67nDGH4
l+tbGf7letd15OFfrv/C68xzPxReh8+uC2TXKbDzJtt5HO28UnaeC/vcrX0O
yN6XbO+Tstdt7Xlk+7vWepb7UV/hX+5PZfiX+1V9C/9iO/AvGP5l9hGGf/l9
P2H4lz8faH63jzHfDxaGf3l7IcLwL28/zMwLNs3sL1wY/uX9RwjDvzyeSGH4
l8cXJQz/8nijheFfHn+sWddqrjmeOHPf+zxzfPHC8C8fb4Iw/MvHnygM/3I8
koThX46PRxj+5XglC8O/HD+vMPzL8UwRhn85vsrwL8dbGf7l+CvDv5wPZfiX
86MM/3K+lOFfzp8y/Mv5VIZ/Ob/K8C/nWxn+5fwrw79cD8rwL9eHMvzL9aIM
/3L9KMO/XE/K8C/XlzL8y/WmDP9y/SnDv1yPyvAv16cy/Mv1mi4M/3L9KsO/
XM8ZwvAv17cy/Mv1nikM/3L9K8O/dp15u+6tXYfPrgtk1ymw8ybbeRztvFJ2
ngv73K19Dsjel2zvk7LXbe15ZPu71noWbF/hXzD8y/2qvoV/8T34Fwz/MvsI
w7/8vp8w/MufDzTnyceY7wcLw7+8vRBh+Je3H2bm4Zxm9hcuDP/y/iOE4V8e
T6Qw/MvjixKGf3m80cLwL48/1qwjOdccT5x5zmyeOb54YfiXjzdBGP7l408U
hn85HknC8C/HxyMM/3K8koXhX46fVxj+5XimCMO/HF9l+JfjrQz/cvyV4V/O
hzL8y/lRhn85X8rwL+dPGf7lfCrDv5xfZfiX860M/3L+leFfrgdl+JfrQxn+
5XpRhn+5fpThX64nZfiX60sZ/uV6U4Z/uf6U4V+uR2X4l+tTGf7lek0Xhn+5
fpXhX67nDGH4l+tbGf7les8Uhn+5/pXhX+6HwuvMc38UXoeP+6XwOgXcP4Xn
ceR+KjzPBfdX4eeA7H3J9j4pe93Wnke2v2utZ7k/9RX+5X5V38K/+Bz8C4Z/
mX2E4V9+308Y/uXPB5rr0mPM94OF4V/eXogw/MvbDzPzXk8z+wsXhn95/xHC
8C+PJ1IY/uXxRQnDvzzeaGH4l8cfa9ZtnmuOJ8481z3PHF+8yft8c7wJwvAv
H3+iMPzL8UgShn85Ph5h+JfjlSwM/3L8vMLwL8czRRj+5fgqw78cb2X4l+Ov
DP9yPpThX86PMvzL+VKGfzl/yvAv51MZ/uX8KsO/nG9l+Jfzrwz/cj0ow79c
H8rwL9eLMvzL9aMM/3I9KcO/XF/K8C/XmzL8y/WnDP9yPSrDv1yfyvAv12u6
MPzL9asM/3I9ZwjDv1zfyvAv13umMPzL9a8M/3I/6Lq28K9dZ96ue2vX4bPr
Atl1Cuy8yXYeRzuvlJ3nwj53a58Dsvcl2/uk7HVbex7Z/q61ngXbV/gXDP/i
3+FfMPzL7CMM//L7fsLwL38+0NwHNsZ8P1gY/uXthQjDv7z9MLPOxDSzv3Bh
+Jf3HyEM//J4IoXhXx5flDD8y+ONFoZ/efyxwvAvH0+cmUdlnjm+ePN31nxz
vAnC8C8ff6Iw/MvxSBKGfzk+HmH4l+OVLAz/cvy8wvAvxzNFGP7l+CrDvxxv
ZfiX468M/3I+lOFfzo8y/Mv5UoZ/OX/K8C/nUxn+5fwqw7+cb2X4l/OvDP9y
PSjDv1wfyvAv14sy/Mv1owz/cj0pw79cX8rwL9ebMvzL9acM/3I9KsO/XJ/K
8C/Xa7ow/Mv1qwz/cj1nCMO/XN/K8C/Xe6Yw/Mv1rwz/cj/oOvLwL/dH4XXm
uV8Kr8PH/VN4nQLup8LzONp5pew8F/a5W/sckL0v2d4nZa/b2vPI9net9Sz3
q77Cv3iFf8HwL7OPMPzL7/sJw7/8+UDz3NMY8/1gYfiXtxciDP/y9sPMuorT
zP7CheFf3n+EMPzL44kUhn95fFHC8C+PN1oY/uXxxwrDv3w8cWbe0Hnm+OLN
dYX55ngThOFfPv5EYfiX45EkDP9yfDzC8C/HK1kY/uX4eYXhX45nijD8y/FV
hn853srwL8dfGf7lfCjDv5wfZfiX86UM/3L+lOFfzqcy/Mv5VYZ/Od/K8C/n
Xxn+5XpQhn+5PpThX64XZfiX60cZ/uV6UoZ/ub6U4V+uN2X4l+tPGf7lelSG
f7k+leFfrtd0YfiX61cZ/uV6zhCGf7m+leFfrvdMYfiX618Z/uV+yBKGf7k/
lOFf7pfC687bdXDtunx2nSC7boGdR9nO62jnmbLzXtjncO1zQfY+ZXvflL2O
a88r29+51rvlJ3avn/OV9i087P9tnbSyv450TUZNLb/gUDUXeHH2gOZ3R8r7
r+fVyq5wOFT4vzfG+3YtMss1f7d3m+GZTd2RZ9q/cvWevl9jSmLF8iuihYt1
OVrhXMV49+bJ6fOvXK7khlZ67s6+CrPk/auj0qfdO5woPOP2T5trzUt2aX3X
9PmqVFNXadrDkKcO6/bWvTqsxU9NU4VbHl2Q73tyoftj8LD33NqarttrI1on
d4qX9w9OmnpnXNRi4cs3o0NfqLDUfZ39d27nA4+5HQMvP/ba8US3sVQT3wP/
1hcfLagb0Ca8aQtXPWz4oy9u6vieSnnm7Z+HLRd+Y8G0vt7sFa6zZ9OJkMiG
rt65r3qVXJcs7w9aXj+h3K8rhR8kX4l5ue5qVzNn7Lz7n9d23qWVHk/rp8fz
TLMXF/04Lk347Xff6Fw/O93dyB/+/Izfmosv8P7ag7t9x57McGUbvFs6/J96
8v8/3k8e2DvVWyrLhRf/8c67J6rJ/+d4/6ftOeFrO2W7evuH/hWy9xn5/zk7
6sqR5T2elv9fm+zYX6fW+kruwqufXPO5tNCt2l9/7KNhL7jcsg1zB9V8Rf6O
a/hBpRIJDQLcwieOdV/Uspz7oviuz95ZsNjlf165eu1Bz7mHRRr3/3jPYrch
p235l4+1c8s/CZrRpFOAfD90T9HP/ctOcbE79vw34OOSbve311om1FnqapXq
8uuuuCYut3XpClNGLpXPH/vn1oaGbWe5/35qEhsXU9QtTdtZaWXQclf5vxJh
xz5s5LaEzpg9IXq5e/vRkJonu3VxPd97sU2JjlPk+xOKTQqsezralfj9mZ/3
/17EDS+aUGrx2hVu2+4298Zca+jm/X04ZMP+FfL5gFMpd9tOjy84vkrNa+cW
dyUnnrj80/mVLnTb5xEdJ1UUf/zbvnX9tLpt3Bd7anZZ2nWW+7bf+523tfWR
v/cWra9b+lTRRu7y9XqLXyi1Sra/+3Lx2h/cS3QHu9y8kzbKx01a+dpbU6fO
kvfLV3l8ykvvJ7u6TyeXKzW4TEE9/PTEjuar3Xa/v2sFTqim6w2cm3Mt+ftG
bkeTL13LQavl+8UXd2j15Uupbl5+u8rlZ3VyTzcsdWzSf9Hyfr27z3Y6XecV
573yW/XJpyq45oM/2d8qIs1d/sq3R5GRdcU/P1Zvt8o3uIlbsrjYN8dXpLln
Sg041nVWG7dp+Nru1ebFy/ZejmjSfNHni12Je/2CR0/qqvfvV/rq9RJvOjem
RZO1O/bq5x/mp+z896WlzudI3Kn6bSq7nLTkSknvpLsXjja9EXKxgfhq4sHX
Wtda0Mwlp73Y/oVv03Ue3djIwFWpy90b074+uqBvZ5dxfNZvPtWS5P3Zk4t6
Xj1ZUM/1d5y/tL6mW+BzacK+mxluy7OdD699sZn464+mje7917WFezi9+eJZ
VTLl+03ObRoxrcYqV/rPJz1Lz7Vzk17P++a9Y8kuYmqob5XH77+4/UbLyYfK
Z7kzzbJzW/QpLT6TeQZ35E96YcJq9+4X36YHlKznghrXfbdk2yxX6tW1h7pV
aym+G3j2v/b7O7V0ZTbuzX0nUL9/rOY1/1/Wp7lf0oM3bJvY2g0/mXi/cUyq
+3B9p6u+z7SXv09Ldrh5Ycbj3dy6z2/OvLUh1TVfXurDhrfLu88vrtnSeXC2
G/dD0u/li9cUP2L773RdfGPun+lu/8Rvr9Rp3MhFlbnUPmK2vn+/YWTzknU1
Hp7PajybHKTj+3Hz8u1XlmW7OqE77t38qqv8vdig+pGNw5M6yd97i2bnNk1L
6yB/r+H7dz2vLK3WSn8Xnj2TOG9Yc+UT7WPDFjdW3rd85ohD9ZTf+ju0x4Na
ypm+415oX005JX9EzZkVlSP/HVhmU3nl8cN87/xWVnngli5/VntMudNjbb4e
VjTfJe564vzlnc+7m+1vfFyiRb4bPCqxw7CA5s5Tsm3Aovr5rubDmwve/7ep
e+rUnMvlq+e7i2unfF8zu7F7bd37SWkV8t2uXj818XRp6F6Yda9yjVL5LuXi
4Lnnz9Rz+1yXLa89yHPDlnzy2cCEum5QufndG93Kc25ieNsQV9OdObPv9Ft/
57lfNg//9nlPFTf9rSLhrX7Pc3Ovd46+d+hpd39uj6Lvf5fnmkT6Pr+w/BNu
UV9vetfjee63FsNjRv/dyc1bEt08aBD+v/ZxcRtqHW4cHuD6ZHcYF5/Qwb3R
vN3gitcWu59vTaxcdlkP98oPO7Irzw+Qz/v0WBO4f+gUt3HyG49Veq+d+yni
/I6DS5a6jIbnLjWq4txzFUas2Ht4qXy+/A/PvrOm4P+vfWF3Ft+a29ZtHhs0
M3bVcrfw/Ko3/nqlmxu5rf0vH29f7r72H1Kq5Qlf16vi8Bc+ipki3/+oft5/
nWrFuPxNeYee+LiNu772er2yv6xwTyZNWfB3UlfXsXvrP5f9t0I+X7HB0tk3
D8a7M2UjsmvHt3HbO1W6dqzRKtckpMWgTz9pL3/PVy4x4se3rndxs8Mn3Ejo
vUq+/2j2qGVnnk9y2Q+Wb/u2fh939NZPK0LTZ8n7xQZee3Pi7WR31u901eg1
bdyvSekbL89Y7T4cU6TRmBPt5e/7s20/PNXuyy7u7u4bv+xbutp9v6ru/r4N
e7raC3YmXWsbI9tbMa1XzvydqcKZJw5+1mfmK+77zSM+eKduW3do8rKjae+m
uU+Hvfv+ifQO8vd+/5f6lf6nTFc3auyaynHfpun3r5196ki9V12n1c1v+1/p
5U5sLNdsS5H58n7gbp8etwv+Dtww7p+BWXfaug4X9vS4fDfdhaeXTq9wo6P8
/d/lsyYrgvO7unYf3xlzunqGfH/6J6fjI/Ysd9djDpRfe6OH2/vd8PgZLkne
vxp495Wjj69005dnJ/5Ttb3bXTHssae6ZLq/X/px3/+OdpbfA9MeeG7X83Rz
Wzr9NuX2uEz5fvrJh0dKBK1ybXsNP7Uv3sfFzijyWeM7yS518Natrd71kd/z
1/vsmFiyVG+XW/2d42l1vfL9lkeutGq8frXLea7O7KGJHdyqP6sufnZ+lnv2
8XbR2x/rJr8fPv/1t+c2b33RTV+fNOn22iz5fr+TfY+2+jvNHbyybqbfyZ5u
3yff9+72TaqrsPm7Lu2qtXYv1mz4wx+Z2W5DsaP/7RvfRn5P4Ps31tzMbvR8
hjvw1NDmzRp1cj0ebOvacV+2Wz3w7+Th2U5+b3QI6DKgypM+LqbFsInX/8x2
73fpd+3em77y+x/b6+p392SpmZnuaHSff1ff9JHf83j/wvePf/TdFh1/x7OP
vsw8n+0e1psdef2T3vJ7utKWGbcfPt1Lfg8PvFuqSZ/IVq5tx6yMRy3zXd2k
MV+lvNXaPfnX/dzqBf/f3iq7I/rQ2Tbur1Xj1rUr+P/26OqStYvXbuf2d//4
Db+C/29za4863D2gvcu8Wn/r9IL/b2du2haeuLyDm5WX+k5q1XzXs3Xxivs/
6+j6Dbj4/tpn8l2VjwL2PCjW2dW7N2DvR+UKfqf12jKxa9cu7n8bt33yXZl8
t++rImXnzenqvvF/6uiNEgW/24JG7PhgWzf3VrGoL58sku/iN9Vq/9+MVvL7
5rvxJZv2W9dauHWVf2qkn24jvPT4qXJ/lm2n52VTPira0rUX7tVtw6342R2E
195afP6zNzoKP3hr9o+Vz3TS6wqTRn85qUIX4feq9zyw3bercIWTzd59ENvN
XGfwcZ5X5j44G6kcOefOuSdfUp44Yfbx9lOVhw26tmt8iHKPTjPWLByv3Lrh
3wt2jFKu99SUiB9HKD/94M/A4kOVi10M7t58oPKNUz83HdFH+fcDo55O6JHv
7nwQ/K2ndA+XvSmyX/uXX3Hvd7z2xfVKfdzDbiuOztrxipyHDQne/3m1XQFu
Y7Zn6YY8H1d70OmRPg1fdcmzQy8Pa9vf7fKGbyh5MMBNbn05Om9+L3fD53z7
4aNele9nP1+yQXDOFPfHjeHNXVdfF7cg1ffwg6Xy/rb8z66ueW2Wm77lWOx7
fXu6TlNGPdHi+PKCv1P3/lXtkz6uxrr2VS9dWu5m9J35xb7/Bri8gVM71vtg
inz/1CcXXFhojOt75ZvyxXN6uMjHam3pW2Olu1Gl3d8Lr/R2XxxMe69d55Xy
+SbVjh2qWWe+21aro6dZ8x6u26clUmaErnKxfR41LPaYr5zvwed9Em4Ex05O
co2DXxyUcnaQqzyp3bw5h2a5W7uee5AzurercS225bxU/XyxJ2a9er6t17mt
M/c/vN3dlbmUdveLtwt+/93tNH1ffE85/1O7x6T3Sizs524P6Prb3pdiXIs+
4zeWLt7b/d72zV//+Xq1bC/fJ2Tlfw9SXcT1Fjtzvx0o53dH+Hj2dD03xB1P
XfBRl80x8vljdU5HbD3wiqtwt+esMje7u2LNPLtW3k1zcUczx7Yd31POF1Wp
+vrxrr/2cuvO/zHsw2rp8v0hzT/54In5r7qaOz9qcqAg3iP2HnuteK/58v6L
P2z+rn6bZe7uXzN3R9Tu4T5/6+Dyc90y3GcXZnzxRnZPOX+01adTy16XerkN
jYc2KD0hwz32a6/fu+/s63LKffPziNAk2V7zWZVPzbm+3GU+1v5osxL95Hzw
ob8OTHkzZrCbeanYoe5L9PML0657O/Ze6V4cGdbsj9k9XOZn26pd8GS6oKXV
JvWs66vzzX3at/zuer3dnle/Wfu/jZny/Q/aLfb/OWOV6zmnakBmygBXuV3x
cvsHeOX92He8Wyb/tdqVOBHaJulqD1f2/d/bffBplivzZbBf/bO+cv7p+Np3
xq1P6u2eq/PN6B2XsuT7HZO6XDzZKt3Vm/rc642e7uemHK0ybFixBe7kiJXR
16/1k/PH3Z/6+rW2Qwe7do/f/m12qwXy/Zwau0MbxWW4Mn82af39kp7u4wWh
K6PK5Li0IwuvbzjTS85Xndp68/X5Jfq4p/99Jr/vC7puyLTF1ZZM2J/pDhT7
qcGcQwPl/K/UR6tZZ1KKZrvnz5XyaeLTT87n4v1B95/+d7VPjvvj+qh7P3f3
k/OxoaHDdt1qMFjOpw6c2fmjU7/7uL+euhr/RcH/d8WqjJq0ILG721Rx1/nT
M/Ld7n1zy3au08NNqzJ/2O9hBb4IzdpxeW8P17y6795Lk/Jdo3IfBK4Z09Nd
qfl4kzvj8t2Znd8/Gnq/p9tR5+TKIgX/360c++/GEtm+bna9rAdlC/6/61ey
6uD3O/Zy7RoGh1Xyy3ePtnS4PfW7Xu7fxo2/qTOg4O9r/4DcmtG93YfNrnRr
1jvfhf8X3fOrin3c/BY7N7Xtnu86/Rg//OSvep3p6MFD35aI7y4csPWJwA5V
ewifT/f/cep7yjGJuWNy/XoKPzbt7C/HLyunD28+oegrvsINu0X92aZhL+H3
Gn00OfRjZd8KJS5kju2t543vDZh27J5y51Y/hLjaA92nXd4c++hP/H3g52Zd
vb87tFige+fnzhv2/u3nfAc8e6nE44Hu34xmF+sP7e8unh/1Yovlr7rGHWo0
rl1niOs9/ZkywZ++Kt8v8zBuWZ/zU1yjOqfW/PFLX1fy6b/mbW2/zBW71Ts2
L3mQKxV5p2vUzGXy+Q9qh33e+4dZbtbbPa4mdRnoIrq+WH5zmRUu+ouXve8t
H+r2zlg/qft/U9yRrUkpCcP93PsP3ppxuvEK+X7+2tUtNu+Icb6NTwwf++IA
97/Nq/v6BK10m9IjHmakDHGN5ix+c1nsSvn8lbivT/0QP99NWrfuYKfBw1y9
tfVX5N6c5ZZvyP78S29/N9IF/fDhxlXu9s+xo8fMHyjn4/H9Dwdn/TI/r+Dv
+RGfnp23ebCL3vTNmtpH9P1d3+/OrBntdZVz/jzsX7q/+/v7ezsH3ljtus+d
/dqeaQPkfDw+3zVlS/PufRe4+0Gz8t+vPdz9b+WifqPOxrjy9TteffKJwW7Y
/f/V3/1Mmnz+/pKtwY9XXORWbo5e1u5gP7fv2SaH6ndNd/8daXdix8n+cn5+
5be73ihdZKhr80GDoH2L5ruZbRfFxrwxyJUf+NzlRePSZXtrgn7+6KUfXnW7
8+usu7V5mFx/K1/jqZXpD4e7qB5797gT8+XzXX79vWJS5jJX1G/00aDt/dzJ
n3/aFebNcN4TNaLSX+sv5/MbBnbptyh6kOu0oe60A29kyPevbir26/omK9zG
yv1XJVYZ5gJ8t376y3tJ8v52lzj8TNJK13b+0vzOx/q57Q1fP+SOZbrgGhdc
sUP95fx+iYV30jZHDXLFtrTzzr+aKd9/e5HPcze/W+Xqdvlx4Nl5fi6g2KzY
bTFe17/YhJu3tvrJ9bofwxKyqrYb7q6WiRqbvd4r30/d1cn3YrM0l/dHr4Nf
lu/vvhzwP/dZhWw3+Wj+7cMvDJDrAZ809x7clTfINajr+8Kf7bLl+8sqXhqz
Py7d/VFh9Libnwx18zscb9FlwgJXcc/DG3HV/eV6Hj5/PuflBtFHMtyMH6uG
zInr70akvVSl3ogc91rtl1s+98MAuV6QGvTUu6lf+sn1u6prDrQuemWQ+75W
r2vl5uk6TllXS/cv91SWG1h6RcK9av5yPU7qp/4nixYGZLueE7Keyjg3VK6v
4f2nS47bfy674P/nZUWXNfUMl+tZY64kh6UE+Lvam+uO3rNigfsxaHXFja8W
9NPX/z0KrrJIrpu3Dv7on2eHBrr4lUkPM8oOd83eH9lqZ/9F7rPB/vmtPvB3
W3wPTW4wItDtTDy06PapALm+XrX+yskPbg51r0+ZtvXsf6/K9ryNnnwltV2Y
S/j1xZ3HUwJddO30g9XXBrqtr6e3Cxrm79aHFF33XNsl7jnn2/fXJ4e6d/4q
k11i8zI3YvGw37yBw938N9eM+OSPZbK9XiFXuq95JtLFRUfGJtYZ4f43qHSD
ht3D3AcL3jlYY/Ewd2BXxRPneq2Qz999vvWI0o9iXKmP93+1pSBesw8dP/V3
xkrX5djOfRHF/V1Ms+e+zHh/pXw+5VTHho1/nu9+GNTyq12vj3Dn/GY+90f9
SHn/r4x1Y0p/l+Qy/g6cPjJkqHv2meVDtp1f5cLO91j/7ORhcr2vQeWjV1bM
Gu4qnN9wfFLp1fL9h61XDL+22+s+fyd9xXu9RrrQgGsX99eNdX8EtHt2e/Gh
Lq3F1qOh7dJcwM5jL4RlD5Xrffj+Wt+ouZNWL3AZQ34b0KDocPex7+C9VQP0
/cP+61ODpi5yRWr7x+0+4Ofi6qUH+Calu9L/JL996Jmhcr0Pn99z+J19Vzss
cS+vrTFp7/9Gupg9m8+Oqprgnq/y0tjqbw9zy/ptjzi/Xj8/bv3uNU8UWe5W
95lb+9NMP9d0x/EVs45luGKXvP0f/9RPrv/h89+s7rz5bvAKN33jE5va/+Pv
tr28JbLzz0ku99zh7ftjh7lrW2+/cP9Khhv8eMDFZ1r6y/nWrjcuTl97cYRc
76+xOGNilY8DXNj2G599XdLjrnz1S/2GBfVz81z5CleezpT9zds+aem7+1a6
x5bOWjTvlQKflVs0pGLFLJcW8fhnIzf5yfnXP357ct6W0cOct/wXMXEds9zt
2O8nLD83XM63YnsN9oxt1qvaarc9vsmc7Asj3CH/9OVdv/a6eg2i/slp7O/+
nXX9fd+x+vlaOxZW2B6R5q73OnPqo+V+7pue44YMHp3tivhfKBn/rp+cX520
Kbv/nhHDnH+DwWsWJGa7Zy9/fPjgkeFy/gDb61n/76m3DqW7Wps/eOxwRX93
7X/fda67Ud9vszYmo3zlTPdBiwdV39ji5/IqZ+zvtjbHdW/9nM+G33Vd1joJ
FXpVejxA7hd4EPHm+CIF9fpUmdiJ3Y/kuCmvfjdr3NfDC60jF/z6jt+Lh2S5
mg+/GLulir87v/H3H9b8o+8v6Bpd/Ztt2W7Fj8VXBD0WINf38f74QRdmzr+T
4y428+v9XYkRcr3e2+PwnrDLI93Fx/3Gt/pkgasd9MaBXZ4RbuPizUcOJiyS
/1f+2bTxRNC6QPdf5qrIJncL/r9ZXrxI33f1/ekrXlr2fGqYuzjn8icnho5x
i25saPbWP4HuTOkuF1/dMdItmdwgO2D6EtcuM3RJ+JoRruro/ufnlVsu37/Z
dMH694ZEugHFXryy/Y8AV+ethd9//dxyN/6n6ZlvvRnojn49dfAPC8Jc4OW3
S0XvKfj/8426IVNDVrhWxTbW+bhrkNz/8+bTG988UXA8Ex7v9vsZzwrZvmfV
pJ7rBse6V96v9cnDtmMKfndenX3veJi7t7P+t6OeHelmP11hUo/vVroVs+8F
t/8xQK4X4fslz6WXKeeT4L6Z0OaXpZ0C3dhfPg/qe3elaxrx0eY1/wa6axPv
nxg4ItJdulq3yKx1o+R+IXw/Zkyltys87XH7Z/wyvmq/Ma7Zw7VJwxdEut4H
jsR2jh/hKr/rN79H09XualNPwIaYkXp/4O0aV/O8AS68fYf5vfqvlu3dLVJ+
XuIDrxu9pcKpuClBbt3NxPazx8XK+3eGV77p/8cCN7q2S9n82Bi5v+hk0ulH
R7xj3NnMfUd982Jdk5A3u/56z9/VnbakV+W5ae6JlW1+nPfSCLmeFBrcdEKT
myNdie4r/i6bkybb79gq99RbBzT/zzcfsmhB5hLX7+vkGy9eD3KTP3849tfg
BJd+q9ypBhkF9VtsZZFrn6a7oQm/P1zztr9cLzrePOOvh0kjXUqvnenHLqa7
pb2PVUl/MVDOdz7av9u/amig+9+N2h2eeTJD9ldkwYXDd9pq/SQuyR4Qlb3C
9b4YWTDUUe7GicElfnne43xXv1XE7/mRbsRvS7Pea5/pXr2/f2DosgA53/l2
uX8q3CgR6AKWnX77m1GZsr1Ge1Yk7/1P83+v6KMzJ0avduP9Lp4/lRbo8o98
u/2Ngvin9ul2OPv2CDd144GiV5Ky3L6+Fx+8UC1AzmcGLp7arkd2oNzPlJuQ
/u5XPUe7xm/fPfy/Ziku0TcsY+T+ANdj78V5P23Mkv0dy/r6q/ffT3NtSrT8
bf23I9xfo1/15hzLdkVvT1x/8JuRcr4Sn7928PVm4RUy3PpzX1+NujlK7m+q
8sTofsVWBbjykb2+HXxdP/+Dt+SSfyZnus0/RY0P/2KE23X16ad+fibXrfnZ
vfHS7pFmXZZAt/3ov518dme5sJdbRFyZH+DqNR/eeHDnXBexus1jEzYGyf1J
+HylFTXyJpXKcev/eG5l1ZJj5Po13q9+dmrrgOG57oURaeV3vhWk8zVV3dzs
dFyQi6j9eN3omwtcyxvd5t0u+P6qCss3NGi4UO4bLLO14o5ydwJdyxNX296f
Osr1zBhSuciFRe5+TpduXz8Z7P7LPn1+ZsH/C36eW+3Plgly2w6WqDN+/RL5
fvX2B/5t/0OYa1Vp+dmdE0a7db9cCIj5aYmr2Ldj5wUNRrlpX1Z8q2u/5fL5
k03HvZm6JNI99Xr/BfuCx7ieLy2bUWzKcjdrwo2DTaoGuVpP3tq4fe0Kd7Bx
u6KdPhrvKqV9XG5jlamu6rQRQb0L8t15/cUSCw+skO31v1vsiZdfixU+cbvU
0h2vJ7hHD1oOXD2s4HiOte/cvUrB3zPbFxVvUHOMXB8J71uq/8uTxzjfFq9/
nNNhlXz/vQ+XbNgw2FPw/+OhrLYZ412DuQF+1z+IdNcWbMoOXRTkLrf5vGnk
9NXu+pR3EibGjDLzLRfE826dWx/0THFrf1lyofXS0a7p6x1y972q7z9Iyg9p
1nqhc+P8Jg1eO96FdS3/ZN8zsW7VG/VTip8PdJ0m5c0cuTfN9duT9Vti6yC5
HjJjxqQlY86Mct4Wkysv+jVNtrd/dvW9RasvdpU6NX9Q5I+C4/88efc3bybI
+yOPPdnT5/4S98b4ClWaTB0r9y9en1R/6v9OjHcfVt/Z+X+3Elzmlx2XvjVw
lDu6+2TnNi0z3P1bh+rV+Hi0nN+6USrmQm6LMe7znLgxW4dn6HOXP50JfjRN
8xud2alr9W9XuCanpwaOGz3WbUyacnRLoMe9t7dx2tjPx8n9jW2yu/81+Klg
9/yf8/p+5/G401N+/aLVmSAX3nLSpQsJme7bP//pOvDPUXJ+q2y7ku932z7a
dc9+IqTV+kzZ3zvPP2hzr4vm7/zrcXEZa1a71+ulepdfGuvu9JlVvVJQips7
MXjdiIVBrmyx1E9OHctyp3yrJL7ZY5Sc3+r+0b5WLSoFy/2RdYa/MaZEn2B3
8tBMz/cLUlzNse06lvQb7UrPjSry57Us2V+dMuMvPHik+Sgyvf7J+mMzXMIv
7Vp/OjjIrVhc/HiNKjmuUeDBfmtOB8n5rKd/Xncxu+xoN8Tz/Qfnu+o6ttW3
fd+t/PuZbtDIFy8MeXqsmX99jHuhT70TB57Mdu2bff3mrBYF/XL0VrNfg3Nd
5Y4/vl0nM0jux7qUuXRhrbLj5X6YwIwbh8/9PMrdnLK07oQFBf9fHFy9cWWE
rlvQqNT1ZaVeGePy+3Tu0nGbzqs89aeBozpM0PE1GT/+mZk7ct3x306cadFx
nFzf9v31g1Jll41zPnUzkyoGLJT7kMdOnpc8c2CQC+vd4li102PcpTl13lla
a7EbMrZI5pUe492412oueGz4YvdV0Zhrq69PcKc61bwzd0mQfL/YkBntjjw/
1dWNmx946b2xzn9/sar1Ky51rb27Rs0pFux+GvVfdrtBS+XzizflflD3y0jX
ccMPDbLzxrl/fYtd2utd7p643fPnn9ZMcM2mRoe3nDjVhc358Pi2gn5oUe3X
9978dYV8v+7Nly+k3Yp1r99Ob/bj0vHuRJUZ7X9/qO8fnxKW8fDJl93HO4NX
7pg7zlUeO/3U7wGrXK1ypd/e3CBYzqfPabf4z2M9g1340embXo0t+P+nUqtD
fhETXEPfX69/+E+kbG92rCf2yKse127YtfHPLRvrMnyfHNhx22p3cOOzUS9N
Hifnz/H5Mx2vP/7h4hT3Xu3x5/ILxhdTu9iAz7/S998ecq3V2eSF7s7k6217
jJng8vZkha2pOdcNWfd8xdBjY9wvPr476xVLd69P++/+gPNj5Pw4vj/h1vCB
I+Ysdg0f9VhQau84t/vjcd+uaJDuEk9v+bpGQT/gfM6dIvuPXB8e7Np+32jg
jD76/XHv+zaqE7zU7bn80qtvjJvg/s24famfz8tuWVasCy4/zgX1GzmuekyG
+6nqqtTnO4yX8zP4fkBC2YsN1y13Xx84mjrqn/FuyZMtrh/M1vcnvdvy7wsV
Vrrw0z8GbJg9wUU8u3WU/1aPyzwy8Pt8z1h34HzPV1YfKfj/o0+58x2bj5Pz
M1Oe2H7Z+Y93NeL6vV38cqZsr/PC2sMmx6/SetuR9Neqs6vdd2W+TmiXOcFF
NZi/KX9XimvQs8+UpyqOdUOe/SrqucrZzvensUMCJ46V8y+Tn3oz7scfxrln
9pytHtgl2wVVOjL2s67B5v6TYBfSf+WH8/ulu6IJZ/rfGRjsnlr1csvfgvX9
j/NKD6v2VoYb91J607OHguV+6vlNF98a+vEY1+rQnMSSk3JczqPQm9lfj5Hz
MWcOLO+8d944N6nVhOIXFua46Wkh/2w5PF5+L2H7/mc6lI4ok+VavPdyzdFV
g92qJz9989m3c1zKVztfXBw1Qe6vw+e/P92n9/yQbPdB7Se/u15/oj4fvLVG
t70dxrkzk96tcvpUwd83w+Ka1+s1Xu73fHzVjouP/zHetfyiXciH93Ve9gt1
Tszr9lGOa745Z0PPyGC5Xwbvz/PfeOO9Cnlu98y/pxcdOUGu5y68Of7yZwuD
Xcblcru+fWVhgSd/2/rvZxPc/bG9o3I/WijPOWwJ+Cx15etB7pkJbzS6cqqg
XieUdV1eWezKrWm+p0Spie5cfmLpo/sXu7JduzZ7/tQkd+aFwXd//C1Ivt/d
92rg3dSpBT68tnBx0wnuxIiSCZ7UpS722ZmDvxw00TUd3G2e98BS+XxDnzEH
s8vNdrs2PVf17anB7suW6b//XVC/JVJuzEhNmeAu1Wj6/L0Dy13bon1K7hg/
yfVYeeLhhm1T5fs7bm2+Um7AXNc5reLFNt8Hu+Z73KqhtVe6vlU2VL99foJb
uSJowx/dVsrnhzyq063m3JfdvGpjbiYPmOBWRe79uXbWKnew2IFOya0myvnh
VQM6Xlv79CT39sGynd6vN9v1e6FPSiW/iS7p9LE/Kn24SrZX5kj+7wlfeITv
zx9yN/LbFPdY+qVO0w8Hu/4hoWWWX1/tIh+krJvw7AQ5X5z/2eVllQ9OcC+X
uPHtpGfS3Cd/fTa48bmJ7ru0M7uHjpsr27uzesKyl79b6Pw+uvjZvBdD5HmM
ujs3xeRPD3F9+uUW7bJWPx8zpHanXScXuyXTNx7Y1X+CW7hjxNla09Ld54++
XlC14kQ539NgjHt87osTXa1Rg08+vyTdbSu24dbkExPdmsZl08oveVm2d25E
/OiGR5a6R5v+/fvzDyfJ8xr3bsfUGtMjxGX1/WrsBz/q51sNG/73lP+T9eXx
UEZv+xRZQtlSlmyJhCShLDctiJStZMu+b8PMMPZ933djLVtaREmkSGXLkmyF
oqSUJSHZ02++n89vzrzv9/3zmfu+rvM85znnPHOu+z7njKaAkredseQ3S/B7
UC8S2JQN6T08pyp1rZAe5PF61LWt3wqe9WSeNviSjfC8D3MDP+mkge/NJ2I/
+q1ha5NpKHM4DEIHX+K9c23Qeo52tqXJVGlbWHN9N6hMEw7PNK6HfU8hjRcE
jj81e4ngIBHpr11rifQd9Dybp9SomtIB9hMssgmk7xlto7TGSSLkp6rbdV62
RnpPq7X2v2vmpPdtzSKrYELBC+7eeNAingm2SSGfFaas4WZKhYr0VCTMDIqI
r9bYoPUgcesf5HEytiB61un9iX1REHRLrjVcygriOELq5aNyoV+/4gFvqxXS
d8j8oT8NXE5kZMFApt7rZ8zW4BCo2Ttyl2J/pKyZpLmRDcLihv08SzYo39fL
pUZU+7cl6Jvf/XxxKA+y0w/yhBhb/de53tZQQHjaSG9OhPTHtA3LmrYoX0S3
Nz5epscKgrgCjhI3Kf4L/9rsXJ7lQob6Ef1eUnuWC3/vcUeoAFgWBx5RMVj9
n32qtRPGBAn78yFMdu48MdcKBObuOOZeKICir0p9T1wo+2jmEcf3jAxYo/yT
Iq/zXJOu1kAb32U3+j/23XyVw5Ug4VkAR5JHcu0jbFA8Mae8xLeI3gaw3D+P
0S7EwNcrewVpz9vCgv9t2W3hWLROqzvu80gStQkkMHdrLcjbQKaudHrRSjwE
0vl2fbazBcei/ImTUglwlu3ky7RaO5j+uV+pTM4E4T9eydwenXCCq39/zjt7
2UDoodpQj40kZC/PWxOk1seCU6LvvT8F1hBFXRqI+5QCWkOHBm8+tgEZi41j
P/6mwJeLCTzJfHYw4D9TvPevE8LPxH5++7vEF4ppCAevrVhD8qi4f5F5Gth/
M5Jy3GkLB8v8qqMC0yj3Yy3Jsfd7MPQVSL0MfmgL0rUqkj+vYeGagVsz7ooN
VAw/lPk9mg6tQbR1x0/aIv1ZjoeV6US4HVovRuZrNzwtPsAcDrwvsTaCevZw
R7nr1ItkLGQ93+/UYmQLHcencTJb6ch/d/LJ0lWBKFAiUpmNNFnDCb2nNbiT
mVAa89Vf+D/v4//r03VWrizppPGiu/DJoyikR9tCgaAfDbNkLExMh6z+WLSD
6AufCk9/9UV2EQVC5GGZBGjinRb8IWMDD3+0HBavzoIP7I5ChaM2SK/h7XH5
wiViC5eMqezdBrIQnu26kcJl6WSQSNNydH9oBylxnXHOHCHIPhs2ktvBngq9
LKVnZkn3X+8i9t5oVw54uMsr7aGyQXrzpmb5K7m7NsA9a1BoJJ6D8O4Pvw9t
xadBa9c7ZvFEO6DvXlYQlw5H9mvSZpwdVBkwo1yuVnTWBlp6WErWgojgcujm
YtiUDdJjIprHQ+xEbeFABJaNoZSI8JnfI3lFvTKh+uC/gXeBdiBJt1boph6F
7NmMH2T4PmeB5vvkveNz1vDZ/95YUF8uRCROSO25YIP0mJfPwnKMumxg+Nv6
pMJqLuX9zX7nqdTKgTC5nTtul1mD6uJaOrsQqb8e2OoS6v6/54wX/2DZ+fYB
EeJ3XrNlCLYBjYMbTRjNfPhlnn+yTZFyDiovg0LM6BVbUP76uo/fg4IvY3jC
lcCZByJ/rx8seWCL8gfIdvxg0t2P+HxYtd6p3yJqh/IHumh23tVTswGHoqLO
oewC2DOUrmjRY4PWt9wuLmO7xm4LBmyrsgefU/Ylcm90Iz7vLwD1a484qSvs
ULxrqqXRjCfUDoIrr3DsvhaL1m3O1D+PDrA0ATHZyo86GXaQJPh9d6VdAojX
ess+yXQAIpt+92ySCfJXpT3vEgXOkLRzii813RbOVifZKpxMBuzSzagLpPFj
VG21/qNHMvKPdMo+bJCNha5urj8V3aT+3iYaXs2bCn0Nya8vf7GDvuSvnyIU
UyHSlHXAccQePIpflYXoOENY6fen7amOaP0omc+xd+Oy/D9fUFfQPCiT7gjz
GzMc1Dec4dZTxduYPXawveA0nFSQBvl8lg8WD9iDw9EH8+2NaQh/r3Bw5/zR
EHR9/HHicptuOPh0526nzzsA34D9a4l2LLT+ujrYb2IHzjI948Z8GXD+duc9
RWl7pAdfZCJsb5vYQ+jQYMqYSgbiU3ggl6nuHgVt04eO0TyyBS/D+fYJ30wg
HNLXtv9ui/Rcsr93t4dGdEQsxJalP8DgHUB/F21RnpgfGOhPfvleSepfl17G
SOVT/KW5ErQL0xPANHWhWJ7LDtyjFcsermTBy9NrJ9Zy7ZBeS/avkO50yc9L
hnlGttsx/A5QdUraSU4pBBZyXf/N0dnDZPeqtAh3NtRlv3b+jXVE6097qz/n
9MU6QjTfYN5jW0p9BVUzX9O4lAqpada3dmXaQrKY2Ej5pRyQYy3SWrtti/Tc
5zfthblD7EDP7feNHq8c+KR2s/rSZXukx5D53nWOx0BXGnjtMecvm7IHtw7x
yTGzcHjb40ej7GgPPvd5A/Szc8CQQNDMynNA61f57Z5aP1JxBP3mmZC52HDE
N/2FJqPhXAY83Gm5rLvbDkyFLn/geE2ENux7gzSCHdJrBvescEvNk/qDaIfb
mXkiwtM539lX35AJs+3n2qja7EFKfDsF7xMFUcxbb+IlHdD6gbETL2QzmR0h
NH9lsrgiCuHnBTkl5CWz4Vu8yQX2ClvIfyheJs6XB60/99x50WGL9Jv4RC/Z
sUg72OPLXrRxJg9YT4lZqZy3R/Oxk81ctlM7HVC+a7qW3BM6K3vY19EWedAp
D5X3TH/LRSU/B552iHzeoHdA+Utk+wObR2ptdLlw2YjLY1nSDg6+ONVdlkka
78IWXv4ljQ9k/SYh8VCiCY09/Pv8Cqyf5cO7gmPYiGMOKJ5O5uMT7Ho/4EEp
//KuVTUr0vztVKGawqK7A4pnCT1qzzzzjfT/I2ucx3mqADBaHHz4o3ZoPd72
a2qZvXV28IS7pOgJcyG8zF7MZYui7OOCzV2sCCNd63/fG2P4P/Z5ueCcMIcj
Xa9xP/b68sQetEQ8GmcTYoFbbK+q/xKp/xyrXnv/IhbFoXR3yabjXprADwj0
NnpuDz/vMnL8LSD93wt0WIAZB/h6W9T2yrsEWPXiLsjGOUEwdbvHy2kThG+N
DcSzkMaXVtr7xTsG7eFKZ/xn1bvJ8Ls2ysKUVF7u0Z/8jVPJyJ+u/mBJ/jgW
Bi4f41n/Yw8jNltzOSapsFPHXf45vSN80Gq2fO2bivxnlfqu0pr7gbRD/+jW
RWc4R/2cLWTJGV4POBdWCDvAhTxTTe7xNNi1LK3k/8IBxcNG+GYCnx51hCpC
nfDN7TTEp5YvvNRvFwID3CKBkbFOkNSm+334HxbZ3693RVhnhsNo/hGHFlMH
4HJm5LlkmQFmkwtavMKOSI/+YdClN2PsCGPr1JlsYRkI39R6ptK6MQoGOT4Y
i644go7TXjE7dz9w82EIZSmzB2bdC3P9TZlwMgGzI55U32T9mYxnUVQ+uDhG
+n96kspx5p8TWk+vdjPFfxnnDHWNtjjhWj8oubreLFfgAG+4s3mMJjLB9Gbe
08UUR6Q3dT5wyxdIcwTWqziuszRZiN8+UyJDZDUB3JbSv7xatYf8ivH4GuVs
GPtrjHG94oD0aFQf3z5djqVJgY2LzYbay07Q/QqbJ54YAmNXS3fs++4Aj63F
gvWtKP7L8umKk7GpcFzPwC9ezwFqbCu/PniaAz8vnrmluOCA9CKy/ym7C1/K
dqdD6r6b3amZTnB+gj5Toy4c3s/30uUrOEJ59gVG488U/1eZuJNDsRnQxzC0
s7XXHr6zrLXnsOeCxtbvm/y7HJBe1HZHOrvzgQNgrIYvTijkgo/gyBnzZEek
F5H59gnP8+FI9UM/LjwrYeAEGsF/bC+PRoGRVkIUP+n7eviRwlQwyb9jZ0aa
S6QzyrfkDpIlPsp0hrSv9D+eM0UjviWFQdFA/2wobx3MqdtyQvk7opbFOBtl
B9jNVHaeNzkPqoSi9IebHJB+hOovMOzx6nwOBHxpObfF5QhOYXPW+rV5gM3q
ZeypdUL5PWR/tiO0jt9I9/fRf2GKbtQexo686zo5mQ+xrML5EWwOlHO2bLcC
tQqdULx9h3qp0Z5qB1D12c25zVAAyjAuP0SgnAtE5o+/oP35dFcedDyZsK8M
dwSPZI849uMFoKV2+obcHScUDyP7FyVKCtPIFgADb9Hug9ccoP3vLoM7ZoVg
4/lzieazA2Vd+nu9+8/FSO1Jt07beDUWCpQ+xmyaOUPfuXuvzCTj0P8aE3nz
namipuBgKlj1ns0J7j/fO6m2JxEERWJqhPVd4A5dRZ2yhikMfpret33KGb4c
fVwXp5mI8Jejco9Z7XSBMdNd9x6yOEG9w8MxM9YU0C28M99/xBlYy28zhR1L
Qf6qxXep10RxMPJ2poqD2wnoQ7d+iBJTwc61xpNP3BlAdg99dX0qqGaunq+l
cQUs/ZoVq4YLwt+8Vxtg2Ujq763cKUdOOIGdeGOOEn86HJ/RfY3pc6KsH5ps
Xfyp4AzXEgfOMqumI3xBQnDskZshUBV0Ruq7oAuoHluc7T6FQ/aop/EGdz6E
w4ujfHru15wgLtLmYldJBniPHIw4x+KM9GyfT9X77xg6w9OhZ4w9rRkIT8jl
iDVhiUbXdw6aBF45FQcWGQ7x+3+7QPv1igtyW37gzUMUvRHjBBFVJuZbh7Pg
td/jW+mk90PWp9efvBXa9HcG0zA4ya2VhfgWFk6/ajaj1P9ubd74a0opYEcv
tNZs6gJqX2RuWjwOARYdR/c7g46Qc2dT7EhkNuRKeSkqMjohvfrcxuvIqpdO
QFQ0bVysyEZ83PkbB/LaUtG1Y5naV0mddMgpqCxWn3aGwYt8b1y/hYNCdVV/
Kb8TCNmfEqOmJcLIqnSAWYIT0nvYlZJmr7q7oPVA7mzamlxKrjAfoMPexR4B
Uw04gce0zoCP7z7ZcYSIyrOeSDnM+ZZSn0lhOjMGl7OgoL6cRt/LCXZJvuj5
Ep4LMbvYwvfvc0b6zfpLnH37MKm9WuqWMEM0vOH4IvpL1xlEY8osc27nIr67
oXYPZjqzwaWCNfXfoiMYVN+XzvuQB8D2SCpH1gnpNWR/OXg98+4MEQKiqgo5
up3g1FP1tgnqfOChvTFVpOuK4t1kf7sDNGt8dbnAHIOTovnnguLdZPsh89GU
ZtF8GNaLF2AydgJO4aiZBaMC4D22FFMz5kTZp/+JkaathDO8Mhvm3RNcANwV
hrHXRl1QvArta3OBmvVRRgG83HVDqzPFBXI+9Yf628ShfW4CZP8uzCWbAl9m
Uqu+lBtIpxnRY2+Zgt8+pj3Sli4Qe/R8xd6wRHhG98ywKdwVYp5hIuFZIsK/
cQ5deOLkApPDf3UHzrqAA+1d+S6dFDhq4bxnwtQV1BWP1Om7piB/CV6Px15Y
HFjqJz4UO+UCok3w3mg4FWoTzqpkqbtCZCOH+Ym1VDBfs7HVaXCDzNHpvy8L
XBA+cSuUSUPAH14cu5PNo+ICzp3WbQuW6WDQ5QwY0vv93+cLu0InLXc+83gI
fGlRWq9ScwV3lQBPurB0aBxu/nm7zhVGeK2c9uJxUNfxoefTuOt/nQ/uCrU1
0f43hSPA1V9VxVjHHQTtdQvNq3Fw1it137KuCzDGXdzR8z0DOAbeMPAuufzX
+cOk57/BLyZgFQ0C/GJNltqusM+/rJSeMRPZGRVcHj/MioMe/i/5193doOoE
98H6c/6wt3Tc9SzGBZrjL9hwu2WBzavMvSJCrkgfZiq1UBK1dgVHmTIBh5Qs
xMdati2DaUmES1/2hh1qdgWuJ5ckjT+HIPvbgGlNRXwK7MP3C56bcUX7JSxr
3HxHPOQOfyVeql9iDAUBocoeuvvOcL7gzuyenmzgsVcUv/HEGenDtzYCDw/l
usBHzY8+/xayoRgvUnvX1hXpM3FJ+stNEa5AH+iG1+bMQeXrrHGHudGkoesB
IR7NoeR0wPg+bVFKdIPAhQ6hjDMR8Imm0TR4xhnGNKvO118iQpnfHrWPwi5I
/3Up06sp6XUBnD/9Uj6WiPgefdLT9uGi1G+Awd0PV/OyoCeO0JK93w1ot+w3
jnpFQ7tGcNPoMRfAVPCJnOvNhaLuY6qvc1yQPrPPqp7n6nM3lD+c3vA9upfZ
FZoslV6x/MlF/A735S9585DmjwpXZ41J7ed/ny/uCpxHzqe8yyaC/wsq0bYS
Zwg1ienGieVD18apf1nlzkjPwa2sD9kGukDcxrJk56V8cJOcpaLjckX6jfxe
28M5hq6wHnhi0xVPOadXtfQcF3ZvHjzdesdcoe/+X+eBu0IZtXGfXmQ+1Lum
Fdn8cwaGHiUnhfIC+KOb0SEGLpR9uo+3PgzpdwEhRaFt854C2CHDaB9UQNkH
uqgrdp6Byh3Fq4TdXIlXS0jth5tI6F6m7BttXLhCj1spgLSVqIo9Ru5gM7/h
caMsGtaG2bRUX7iCSX0iBpMbh/bVmon2zijdNIUterGdyktucHv9U/XZvjjY
yS388ACDB0wuzZQQGM2Aa8JVJeuWG4Sy56+briQivNJsgPmxARdQiWNhzcS6
QXyAqvu3uBSg7ePYVRvjDiZ+s+Wdt1OQ/6sns8N/m3EwOlCZbWngBpqKJy4I
708DqQspzx+7ecDO5zzmJSsucOK66JjBdXcoe9vLdUkhDeEHNbsUJyL90TXn
N9OLGN5QqO63tyw75wZmr75sHi9Jh38Pn0ltvXND8aqa21LcourucCj5z2Zc
SzrCrymWeBq4RUA4oZ/mwWcPkAuTy3k3hwPip6XfPudJ48G0/J9LEpkwvH1b
akevG9JvyfjRtw1ZbbXRQMMe735MxR2mb0srv7iUCTQl717XTblDDVOvbXUS
5X7Znq0r7FyJAyo1hsAmEw+0P9iNeaftk8cwcDIuWGxz2B8eOhe9VjF0A0Wq
C/aVNVkQNFrpMjvhhvRdMp+jUMRfaakk+GPz6OjLc+7QIKp//PB7ij1iW/e2
dFUKsJsf0HCJ8gDaWkXjOdlQoJewSLnp4QZU1fLGhFM5MJkhl3xgtzvSZ8h4
D8ldjdfOpoFz7H5uwjV32NK6+HzKnGJvmPoQTBxIB+drL0SlPrjDnl1FCuJe
ETBu0MudyOWB1h8QvM7/SuTAgLJ0xKkXNyPgtaSs14mHrrB30ef4YA4RJGol
+SYfuyL9V/bttmlAlhu42MRpDzYSIfCO8116DXekz5DLv/H3ttqaRSZ8/q5w
QYDgDnzfpWiPTFLs162iXhB+ZMFvUUkvP9J42+ALBTt48kBmpro1gcsN6S3s
tLQ1Q+1u0HQO4/pZNQ9CRcpq/qW5I72FzOd7daqAzy0HHg0F9tUWk+prca6I
2SEPGIqlYvTueqB8GrL/+eYdj3/8JIKyhuUi/Qd3lC/DUSPsTCXhBuq6dOIM
+fkw+yxFnCHCjXKOvfbMq3c73OHXWe6supeUc8D7TTQDPzjnQZL0daPdOhgU
HyLbCVJPh5dI8x+JQ4d8ObzdgH3m5++/PIWkIt+MzG+4If2k7Zqd/CozBsWL
IugdFVtJ/UNadpHN8yxl3z1GzpGYY8aFcDg+zMUpwwOSswbczEbI6zkwcOzV
kOGQsxkoTyc+1hLwgB8shQ/76ePh5px4SsVhDMjfeBVVohoPqeEznnKeGBAJ
P1trhzEDVeradNk1DMr7UcvfN0jd4Q50Mq/DDI4nIX6F0PTJYXCFH24FTHhz
T9A8J/t8+70Z0D6c0FeZ9oBv65V9+1yTQJaa9v3hQg/YOn2gtKwjBeHbHjHS
Pt+Lh+2iA2dUrmGg+9Rzka/fUwDnISrtmYyBmOtPvV/oucI9Vxu9KUcPCOTM
oIq8lgaMaeVxzyw80bhqAy0xzxUw8OXUB/5NtL4KA8JCZWwC8/6gI2yxPGPv
CVwSdyq4qlyRfVf5Lmdns1Dw3/CRmVP3gJqjCimb39IhyDnNJKHHA8WfHj6+
91xRGAN/X303T6fLgA22n3OV9Rjga5tgLBfHI76D1G+K6+sj0PXHqVNOukwx
UDWPneaW8wDeK/y0Op6Z8IJ59sGlMg+kJ+83LGPN24eBjHPSQ0vpmQi/FiJ0
2sAoHjypTwUfnMEATdqnCPlDAcj+9izj4DYxCZpj4myrZD3g9ZHwFw82suCO
7J/Zw/keSE/GeAdzLrNi4KcN1WeDg9lgdOSbdLIXBn7RiFLrW4YivhaWA3Hy
MylwlWFrYCkNg9an2oi/ufBR0BOesGpNNsaHAuZ4WZSUmgeUBOw6YhyWA0uJ
HoFd9zyQPkzmY09JeWMSngZVdU4mYaTxJdE/Ifd7OcUenHmq3md/BmwdkpdV
b8CA9tfiyNW+CLijVtDyUseTcn4s46BB+nVPqN12sZ3cEQnW1abLV0njc63h
PgcX+lzwEEzRkxnwQPoKmX/6wohtxu1MiHtYIlrER2pvpTQ17yUp9huBjZK1
ctnQczpMONIdg/J9A3isOfcFe4DasWdvGBPz4O/HDx94dmH+K58GA4a2O4XH
nueAae3Pj08lMEDdTejTqMkDtkWRpJMynv+VT0N6vqkpPMv5XJAZGTmgfReD
8mmuxR68vPHeHXrC/pnmT+fDtctnG4g/3ZE+kuSy2z/4vgdIVfb8NNxbALci
ztZWi1POOSbzS47KD2i15YH/0ek4czUMOGU1P7gqT7Hr9wZXpZ8tgArv+q86
XJ4ovpTHe3ZVmvQ9uJLzon/OuRBEPNuwMlc8kB6CuaI0e9oBAwt5lS9mmWPA
5vhv2lwaT1B/Ol186UwM2veJ45mERvSYGTwNKHAPfUYaP74JRr0mxEMW/4As
v54nmN0sZE18EA9KO00THC54gZ/xhmyHqjn437rRUhmOgfWiyqWbt5IQXzSL
BVcPqb9eXNGyr2TzhM+0mBTZSYpdv93Otd0aDxKTjdujExio+DUhuYsuFcT0
D0gsksoffqo370NMQ/5cbzvNBIwD4FbW9xpPFS8o9ludNGBygyRiWSa/qifc
wpyOP9lA8f83NP/uV0EoMFStb8cWYyDloiXthSOk9mqrZakxjkHxJOdE+uXS
YE/Qsf/zecAJD6dgmNqa1F8kPJYVebUzgE2dN8qw3RPtZ0rmr9oeX/1GGwne
soWP5dS9YGIkadP+NsXuzoCbfGAbA0c9NWyCUjGwGs6u8OpxJkR941G8Teov
ZH1WoFPm/QUmT7DG2aYRRzLB0HqaPq7EE15oXx9ewAQgPmE9IeOShniYXs96
sy7lhfarsh2qSftk6gV6v18ebW6i+BsE7H/3iS4Zjj3yuD8cQ/o+8OxdFD6T
DQ5NO0NiKzBIj5URVFYc/Ufq31FirXN22Qh/tlFS49LhVDjPro3/3esJ2eLC
z1rqQpGdecHG27MlDSa8Srw7o0ntdeB1Z2FXDvjsCEteKcUgPTak+iNGZRMD
t7Wid2ov5CA8VRjLB9frGXBVBJ/CutMLmrYfPnp8IhLZF+t5+zSWMyHVeqKn
NBEDbv+aQywMcqEpp7f8fiUG6a0HRy8tv/iLARlHT/cJQi7CD8ep+9JFZZPm
J4bPaBc9UT4e2f7wq0FwFTsRVun3qPYTMfBSecsjfiQPop4l6/5qxiA9ZHxH
9fXOXZ6w0FpU9O5fHsKzyw4kninIhTcWm08+T3ii+DLZbuQwX/VSKB/4HG8L
9pPGi2kds1dnrhfAsdQduwzHKOesruvsOcDh4oniz70pewv7OT3BVivpg3Yk
5Rwabze1kuOlBeC3o2GH6w1P2P2Zj53gEwNh32hkcxW94P3mHqff92LQupsx
Pnz3GwNzCJHs3f/2myfUiSqwaMzEA1b/+BJRFgv7o83Z0u6ZI387R/G530Ju
4JYup59L4i9qYY3V5U+Gea1hLRZSezvmfW2zwjQZco/z/6tzIo3n1pwiOaT7
JeO38bUfmevwsP/FVXH5JU8IPJ+eSq2eCgdrWPX7ObDw25va+qOLG4yqXhhV
fuUJATrmx1dH04COq4Wow+uF4itkPosD/3SW2gLghXoKvfl5L7ijz1Wwtkmx
P2kU4uOaCAX1u9Q1RUWe0Df6Z9c+twwotq4/I9vvieIpZH+5m2ZV3Yak9hU3
2rq+GwsmhaGvO6bx8CZq+GA2nxdkzWjbCCZT/G//6fuw1RQD9wVKuA9GeYK9
yGB95VYmyBOZ2O+RyiPHQ1gCOr7IUHmBfOa+pgf8WQhvdlxt3wJ/AqgvJTEw
kZ6fZXFfWj1TILI3RJ7w6vdJhvQf5jNVeNL4ynMvhSouG3b/emOFDfFEeuUh
ltN3BeY84cZwc/bPymxQul766cRVL6RXkPns26K/e9qkwstbrYb4ANL9u/09
nfU1FFhEkpskrLwg0Vi+80R/Nnha2m32ZHmh9Yw6WvsO0xzBkuZxc6pWrGGI
70pT+vHcXenA0zDs6O3mCTMsg0rqnERQkR5NNvD0RHrnTBjbmv9nT7huo7eX
5TRpPmG4O+eYkhfSM3YvNYye0PcCFZbfl45YEBF/JuOpNHwZqb53fh9bKPMC
noLUAGO7SJBQ1+1j++eF8vnb9m7Tc2tioayk4IpRdiTCZ52648CimgV494Xx
R66e0PKaY7ayMBd8pozHBjw8kT7Ka531K+yjJ4SxyxeebckFK5OZH1+lvZAe
wj5w+B+XthfMNhamis7kIn4rjvUwh3fZ0DL+5XCBAxblu5HteiN0P6IdiZCb
Cv7NkV4on83Y+BBXpxdpvPF+88PicD6cXBT1p/XzRHoIZ8N0R/InT8B+q6ip
u5gPU7KPrinJeCE9pLCV++Ax0v0oOFVwGmPzUXndWTGG+JVcME3/Ud7CikXx
YbI97fYFd5mQfMhvf651lPQ9Mz57/3vQvQL4M5JTZ5FEOUfy7g4GrplwL8p+
xVND5ezTpPEmbJkuaaAApsJlZ+JVKOdcXdbERk7peUHAQk70lw3KOVg5F/b7
vaAtBKMDdtoq77xAyWO1q+ZLDKQ3vPmp74GF+aMm04oHYlHe11m7FZrpHnOY
2T0Bbwle0N+q7jQinADSu1cvSjBhIdjAoE/ZPAE2rypz7eLHgc+n6SUcz3WE
n/Cx+5pBdIP3cYOj4w1eEDe5KGiQkwzv076GjqhjYdSVWtlxKBn5czLkzlUw
e0O31PkPW6Ty6jElZiN2qQCXajiUqbAQXpUemRaZCqYf9RdpZrDwxHhsrLnH
DeG/1nppxskHwly/F41ruxdoeDtzbvOmw5jW/vMn+bAo3qJ320ckjtQ+r9Lh
W0AlHeGPW8kwD4iEgdqZMCejt1gwpGbYmXLUG0IP0U6155KeP7bb8fqDDLhm
Pmj79KUXiq+Q8apGQ6zBZZFwLkT3/CwXFmJ9z3cUDlDsjkm3+mR4YiFXP8l6
k/R8ilOYIfqzWZB2msq2P9QLxVPI/n9x0quy0Qlw5ETK7tpOLHR1nnOTNQsE
xZDoKNslL/C3anolb58FC9YftLBWWKTHtsWOmxs5Y+G5nez5llgKn0mGAHFw
OhkWTuA5BknvPzCfQcJgJRsMmC80T5PGE7JeSvY/unTcp/hmKgytZaRqDZL4
PrX4vlUJg0mivo6lNhYqGA5eecJN8Xcxv6XUfyEdnr17KaveQhovPzz7JRlB
hL0KxHEBWizSM1B9XX2vlfQzA4bb3EsLT2LBtJxvt9VtImyE5SW3TWPhg89U
SPrrSOR/4ZS4+URCFhQrRx+de+IFv5z6Gzf35MHsyT/DqgteSL9gKuTTBTEs
BOasHV04mYfw6x/uvesVpdyvBBHDY99EhGVFPbajfViUDxJwe0Kas84Lpr3P
dPwg5sPXy3/cmKe9KHrEvk8FiUJYcPty6Wt6cz7is3oqp1ehmwfhcdeHnRVx
KL5Ktvtdm2wljucDsTgkvDYbi+KlfsW5i2JPvYD4eVSYR6gQVnafO9X0k3Ju
jq2g6IOfwliIjj57FHuBso8/vW/QRWXHQkhS/azXS48D1ZUfIimXY1HcQLOE
qmFV+zpE7Cu+z1iIhUOmnHusshOgdsFQtvoYDsz8Bxpu9CXA/O7a9DJ6PEh6
t+PjEq8j/PHIQd5Odnf4Mzb7Ma0fCzp3GP9dYkiBlomknyLmONhRLel1QiwF
+Vc8koh6ZO8N4i9TORYisSA98n3rflkqFBO9DlMz4WDD6emvmtZUiNzH4Ebd
hIMy7t4brDLuCG++lLNy4G4gVLNP9iS+xoL97zLWGIt0CJmYe6jCjUPxFGpx
xaj6Czjwe/Qhd1doOsJz/WY5q+waBmGHGY010nHwSL56ocXdG9lLmTgZt1cj
YaM2MfzVMI5yvr3P/PORK3iwpd60N3roDak9xpVsGVgYm0sSObiSAQX0cY/o
qrEonqIsN8TkvhcHpiObESn7MxG/mFTVIQ3fWPgoXlDbH4yD+p/2NxQrA5E9
Zfxxoe9CAgg/6fRujMOh/VZSnje4iZzEQymW0Mq8HQiDslypc1+wUEr98JhY
ZRbohIdR16rgkN7ZZs7Pp26Cgz1Nmzs/vM1C/Cp2ieOLUpT3MbRO82bscyrk
3BqP+ROIg/uZda7MbmEgsmFRS9WMBSDYe3FDDozgtXRtN7FI7+TzlWRIDMeh
9YPONBe9/4jiIQOX85U/LwxWXDp27pPFAVZo/9VCmxxUXvMLlqx9SekQ5+3D
VFGOhX1qDj9uvSGC6jOanbzdWKRXkv2hpU+hRi4TXsxym7+JxUGHbhN98VYk
cOulNldw4YA79d7Swm8ilKz9XV64gUP58q96jq//O4KHfW5at/OORSG+n9nL
D5+OZoHqEwlnuizS9zan2YzOLA9qeQ5VfKjEIv2y085/dWwAh/LFyPhxvQkT
Fb8ciNMyPs1Pg4PK09Q3GMPyoIaLnmnDCYf0iJx/Qa9ZPHHAlhH+26giD+F3
7owNPc+ZC882OG8+5sCj/IzwueuONolY8KnZqHD4ng/TY++czpP6I1lv0GK2
ITSsYeGn53leHpYCONPqX+Ovj0N6A5nfXex0zMDdPLiNv7dX2QKP4rX41d+W
G9Y4YNx2NeY4SfH/GOf++qdyART/CZduKceheGzC/tYU7gQs2L29Jb6IKYRc
QatfuDzKuSBaY2PvbpDq+0Qtdf+TqFh4nRQ8qaiAh1dOmg3bjbFoXh25Si96
8M11WNku9PFqxkECdRudPlMi7I/HS+B18dCpucRjo5EI7HPpTz0XSe/Lkl77
5w4LhGeKoC+6n+oOtis8e3q+4yDs+L4JNo0UkFErv83giQdvu+eLF+1TKP6l
chnCL73h0ab9XFkKDg7uj/vDPpUK3IyNLNmceJAwVf1quSsNeMuUrz5PwUOt
TEvMpxx3sJ9rY9jxFo90XDJfQ5XNRIBgEAx5eTSetvGGsO4mnAyVB5x+fO7B
o9c4YN9v155SnA76l9/TF7HjUfxk+zq9wLomHuKW/33RbElHfPfrPpeqPQpD
19i+sq9qF6MgapxnIofLG3492hJqXPEGFXbPmOR4HLyssDTXU8yEaN6SAdVc
HIqnrPXb+EvR4SHg+a/3S+aZiE/6L1Wk+gil/tXOOLx7ZpoI2uUqtLtJ86KY
W8K7dXSDQGK6Xn+4j9SeBScqg5ezQIZotBFwAI/0SfY+Lddi0v0nuHdcv7o/
m3L//IxO206U+g66fTdSUDANKguK97uS6u9MLc2O1ddh0PFM3fLhLRx8Nzzn
rRqTA1NCOZN1nTikR2Zoyi32mnqj9TcCfEIHiD7eMBxmtuC1HgaXWfYZGfOQ
vjcaH399upeDyvPNXKayHaDUJ2NPmcnnkEzYf/Yww71oHJzlGTDyPZALU3gv
DelUHNIfsQHepz924IGlBFbBJgpWBocczdZI9flXxuedCml+cGbPnw1DPNIf
cNlBRftOeqP8VPFGn8fPSN+tHSnvRK2zo0BqbTjpvQMedDb/fg2xzUX3czJ6
kjnvSDZcrf15VUjOG+Vzke3EvI/VlT05sJ3H8at5HAc3fjvdxL3JA46mxWQZ
ETzSJ+4sdX4J0cZDwaGODz3LebAjrSPgt643ys8g89G/nnA+4EYpv0d95vE0
XT4kU/mM5wV6o/jqP/H6XU09OHhbp3FrzrQA9H3ebj6nxSO9woH+cO+UPB4O
0hHuzYZRzrn1m/VcOVxIspd/IZg/wKN4auLHT5Zzb/Bw/O2xmfo/sSCXnEh3
w9YbJCIwkYuScei7uRbdxhxqaAFhHA3dAp/xYJ/q0FAUlgj8VxPb0knf3e+B
nPcITYnQYsGZZzPiDb2bTWpP/C0Qfuaj5iMpdg8Qo6u2LtnAw82GjgaPyBSg
07vDkhvmDX3znBqbpSnIn2HYb5hFwAfUxjnnjhNJ48vcSdudomkQdHeinZXP
G4Sbk0ozNNKQf7Ohn+58bhAkfOAQmpL1AUPpfjsRJw/Ia1+MXGzHw26rPiqO
qXTIvst6MprBG8UfyPgdMWJmf/+GwY63LzXN1L2B+M0xegd9BvzzG5OffO8N
nCecb2cr+SD/t04yJ82Ko+BN8il7HVL9zu+LMlwmtV8PNg+7eNI1Of6w+/ZT
RsUtPGgYPRB6WZIJ8cxUSnak9kfWF8l8HeOv+E8oxkFkg59mFd4bUowTtebb
MuFtkPed63neUDzNffZgaRDlnMTYuPmtjkR4Yot50NDqjfYfaH1ZDbk6PqDT
vCeebi0ItPWlimWf42HKMI9eUSkb5GticV9J4zNZX9yKVntGIPUPoUvWp05Y
ZiP+ooP+oizllPcxY5y46WydBnUrjSYTB33ATPiwyoRYOLRFxgQvJ+Jh1WO3
+cu+HMA92vZezcYjffFgiMO1k9Sk90ngv+6/kgMM1F8KS0jjL1mfEBpY/SyD
9YaFIxonInmIqLxPNlb0dQcy0LVvreYl5u5MkOpxLsDS+IBu5rIQsSsK1NKu
hL16jwdMnjP/nrhccIvvl79AGn/J+sKuFVP+TdL7FH2N8+isykV8Of65sX6+
lOedWIo5xC5EBAGfbSPJejyIMbb/OcqTD89MDlL3jeORPsBi4Rb56pA3DO6r
u5mslg8d169N2Eb5oPgmme9YDVfheCulPMvjEed+2uZDxPlPtjdu4iE46ErQ
rjsFEGMenBxbh0fzf+2koN+Pd3vDH691Vsa+AiiPvm+r40g5lzqR47FgC84b
mK7V/b28VgB8ZfvHXtZ5o3gmubzNR/7D8K8AVFhTLU5ueANBd5fmKfs4tO+r
vGxxl/on0ve5O4Rd6q83KOieWFbeSIRL44tL2GYfEHVlMNq9ZgGMdl/bheN8
gJWVGDMkl4Twvkay3f45HpD878muo7t94P1rc1XLlhRkV00RkckM8YHRGf/p
8iJvWF7BphMc08AbL5UfLuQDf7jZC7Vi04B1od1Km5YAcUqdN0oHPRD+pErX
bz2uYHTtsnnyvsWFcGgS1440bPGGtMy0KmbxDNB9W6J/aMsbxQsKPzg+W1Tz
gR0L+4jHLmYAk4AjV3WWD1RUsNz6Fe6D+O4w3HXS2IgCqsAqa+cqyu+Nxw/X
plwhQPaD4KkTXZTfLVmVXZmK4qCJLqfy5i9Sf+hO/bExnQmEdWnGAk0fpDce
f2H409uRdP92872XmLMQXverXKO8QhKkK2fTPNv2AX7LayWMOsEgJI+dYL7r
DVS3rUSNIrKBfvbmzx0d3khfJOPzr/7jOjiZAmc15JmHSOPiDZdn6e4VFHv0
AW6DutI0KHzioBrb4gOnen884TcOh5NduaXJggS0PmQ2f3LZx4kAk85n3jTE
hkPQ0Nv6R9+8gbo6f9lN9T/751zLuCfpg/RBMn/Kg+IdTFYZQMvZx2Ji5APt
9o7vEu0odnWX7TOn9mfBb6aP0yE3SPUYZjBbShUN2/FiB9ye+aD8aWKg65Ua
JQI0vBc6VHgyGujb7t34XusNb0xdo3KGcsE2Q1LlM2m8Jet/UV9c1b8c8oGr
PJocNpu5qLyPtBf5rnRmwzUJF02BZB+U/0S270g/jXH2IcIjz/wDbine0L9/
FSvlmA+lZUdmxrO8kZ53iXuA+xOp/Rie/COel5QPghrt80qXfND8n8x3tcNP
N40/D14/fvJJifR+xwzpFi/W5sPp+WOjf0jti5yPgNrXx/S17pf5cP5cTZDX
uDe09b8qcOMvBPq1uy6O+ynn2ho1nUuRbvBB8cKRcZMEbw0feP2wrK9WnXIO
X8KNuC0Jq0KQKuWl4UkitSeOa1+vkZ436mHx9ywhAuByJawkh8n7XRHg32HF
em15S/hh7SSbV04AwS+/v1ApWcIX83ffHnAR4M9N+R8C2CSY5s4Z/ibhi/YJ
IONHXKNkJ/diwMIj5ui5BF/AbrNXrQVYgqpUePSONB/oP+eTfeJrCvQaPnAh
HCDA+9C6K592piI8de2byJxJHxjgG97NVeoDkT64dfc7aSB5e1l8W4RAep/r
jkFdafB2dqrAapAAh5Xxi5aCGITPHXKr6M8KRtefslfd/bLCoaWUSfdnkw9Y
tfjO+rpnwENMzs4bsz4onlDC5F7coUgA1uOSl7pTMhDe9Y/LzD+DaCjTv+91
nN0XLt89vKuenYDshmaZvS008SBo0j7oMeEDNyPNe4jSWXAjUVTzkhgB6XV6
42/oqo0JoOzyfZXNMAvhvXhLBm1uJ0HG17cK5+8ToGlA52J5STDQCH050TlJ
QOvjp7Vdk/PMfYEheqIftxEMVf8u7MBk+oBkxCvmvu5suCMye2E+zwfFD8j8
QpFm9hKCqWD87uDvl4wEEOccjaFdzAax+VtNR90JSM+r3KtY+TqIdH89hayJ
nDkIf9/MlbDzRxoIa/5oXGP2haxio+GEhnC4NLazZ6LDB8z9RQ/WxhFBSjz0
2oc/Pki/Q/VzcZrD4nYGCGjvVpM7TYBUe0+F6SqK3RH7rcHCLgsGQt/qF78n
wLw1Pccpl2iYMVtL1VDwRfmM52t/0/eT2s8lySUTjGAe6IRfaegi9R+yntdm
lUGbRU2Adx2c6ZoaeTDA8O3AN0MCms+jc6AHXpwR4M0BFXUL5tMeBLB8597h
6JYH1te8NXg/E1A+Etn/Ir2e0IMeIrSzCOf11BJQfkCP4eHuDwM+QLMs7zb/
IR985y5irtIQ0HydjJffz3bkkF8eZAk8suEH0vilcaOpfAfp+/3IaDr1LgHF
B8n+9ol1jbGCBZAQuzQtUO0DLUnxnhzuhUAbzB0r1E45V1N6X6z7E09f2FP+
ahluRsOazKsXDqT7i/teY/2eNR64co+rHNX0BW01DvYY7Xi0z0PdWmX56VBL
CGpma4svIcDK32p79eokqPMIZX91zBfunEiVUv6ZhPxvFxbqZxlhAL8/Muym
px9ETRCeRjdZQpbo2JR2EQF6DBTu/xZOhUPjQRpFIr7Qf8+U+cfZVIRfuKjr
o32BAPFrr9+mk8YT0aReuS9zacBs/G1lrJ6A4oMDeWfL+It94dUtjfZ2YwwM
jN5xSxP1BWXeybajLOkgmDCz/LTZF+VNkPlPmnKxVDGFgFa9JnHSww/myjyr
xdIodsseA2mdb+Gg1pj1u7OO1P66pBYNazJgv7DmS4FhAtLnh9Vo0n+d8AX2
40VUQ0MZsHm9OEGn1xeIT6xeN5sTEF9DxtultKpo0PW7bx9r6Ifem8cQxtw5
zg9azV8OdVRQ/PXEraodXePBt4gP97CP9Hsof0aeTxZMM4t1pdP6Ij1e1LtA
xOGCL2Tr7y6Sz8tC+LH9W4IRvMlgYfnHZ323H+S2vZrkOxKC7AnBXzLlLVOB
lXaaqPObAN37nuv8OZUDB2yELVJVfJFeZyummDNv7wtFht7ns67nILzdkZPC
FyXS4aipyEp/tS/YlL8Vl5kLByajjUeYd75ovYNaY2/OAwM/qNjBrjnEF4Hw
Uols8veWMoDqwYeUtjsEeMH+2vTSEBHoptjOqjwjID1PTvC1aB+PL5gGGf/M
2CACn25uuXSoL5qfP/hkLlgV7wu2nKrlhwVyET+Bde/OgBpKffRFvnQecc+B
79ducfKPEeB6TkUjIT0PjipPRiWy+iL9bf15olW2li+otW5MlDzJA2FjfUnB
I34o/4fMB4yNN8YO5cIh2jP1Vz75onj/U5HrES9uE+BA4gu36CMF0GXIHrZN
aq9kvY2Mf/+slzprKA+eEM98+8XhCy/kBpnO6xZAR3T/43euvmh+ffnYkjZX
sC/Q7Mc5n/MpgDW/LIbSp74oXkfmYxEpa+QKLQDZ8y/YUkjve4wHWB3eR8PJ
t3dH5kZ8Ib5mvuZJZDxa5+c+j7/m22MJ0XVH3u928YMTOu0lSs3xcEXGnzer
wRfufrq7f0o8GV4mz2SxXPUHcTEmnVVqK3C1DSz1Oe8HvwzOvIp2TEZ8Tkc9
8Ko3MPDF5+o+7B1fYExc1FWyTYV3K5+JD4/5wZ8ak1v4iFTkf+X34bs1DwhQ
SO/KKnXLF7yyVTjfHEsHhcPj+7drfFE8jexfLtmUm3A5BJyj3S2SlPzBZdGv
vbgLA3Elgo26on5gsZp/85IexX+wr59q4GQEmI2I/tq87wujrF8E8tYyYGup
XLzzhS/S29/TXM7HiftBKfNXCXWeTITPiMs1+ccUA22Kl9yun/cHZjaOknVS
PyHbaVsqfVaG4iFJQpXOmzS+lLnM8/1tyoIc77noqM++SE9P0lKxrJD3g547
G01PvmQhvNfjNNes1GSoMpEXq6/3gxdXT2+8vRIC9cprTy/88EPrvxs+85qb
2vkDk6DFm9SwEIT/OJi8qXQjFYS/Z78OHvWFnFlnacXwHEj9OnqFltkP6WXl
Mp+6X+qQ6ufT1/Lft3IQHqc/NZLomQ4ijPP/XP74QaQTTzijbgS40Nr7igX4
o3xipYAE8aFMf3jdaGP2IywC4R+Gpsj/UsqEiyb/BGS3SONBYElB0vlcKAr6
qbV2zg/pYZ/8cSKDpPZ1e7Nv4JhLLsKLPrmsGbsjmzTv/v1K8rYfytcj210v
C0LgyxxgHjeejqwj9e8IA5/FT3nwS9ftfVW3L9K7btLVZrx09kfx9llrcbbh
Q34wdMTl0OFd+ZBu/ay5IsoPzac5jkU67k8l1b+ygHqRRD4qb8+JX6zfA3Lh
osiSnN5OfxRPJ9uf6gd8GT+eD4aBzRO106TxTfvilkhhAQg4f3J9y++H5tOa
FZd/e7T7ofjb/sq0lbek8W8i0sZdrLUA8Wk3HlLznCiA7Kwd0vUlfuBPJedp
xxID7Q7VWg6k9n2izFtf4HwMylv/vHxgVZ7XCuKqnbNebfoB9fUmmd8b8UAs
GjfUiye9n988L1XkEuDp7sfW/zlXlGA34GGkYQU9Tv3Fmr1+kHS96uGD8mTE
t+rPA0yzGHgDvz98veYP4yGPaVa+JsMl75VfcTV+8Jxb8DV9WSocT+R80CLv
D/d5RFLCW1MRviLAZfkVry9Ecm4fGaELgIVA7tGAXZ7AuxxMt1LmB1+O6EVJ
YdPB94IQffNdPxRfQ+Wnu35dTQ8BFu/md5oi/sDytpthMiMdiu9dPHD9hj/S
w2/MV/MzlPhDKuGj1NZjCn7964mugzERoHbnn0JSqR8s3tn5V1MlE7o27ZUa
K/yQ3k32T65mVJNzjYFEmtWHbdv+MGWTe/qxqi+8ORGgYcfvD3KXqzG8Vplg
W9fFcT3RH+lp6iFGn3ty/KH5TGuodgSFb/nTby5XtQTItNfKaqsklef8yvHp
rmzIa9ZvVH7ih/Rw031hVsGHSOPneTW3LPFskBgOXNyT4o/0MDIfE0eJiTZN
Clz9t1H8Z28AsBTRcb+vCoGamNryH0R/UDymatB6ieJft1pUd2oiFVIDRWds
mv3gYvp41mB3Dtx5lMaaM+KH9DBhw1lr3RP+oGu7XlW8mAPXko3rzUv9kR5G
5jt2sxZa6tKhyFick550neNUu9FIslt0693FywUAfUlO3J3aCOT/7PqKjUBM
JjyUTFJ0/EAaj65k0w6m5EJ/pepfATp/pIf9fhge81aL1J6flh0Jf5yL8JuH
hl2D9Un1lV8+W0J6XnI+HtnupNnPtouLCB3ur7KjygJQ/LyViOWk2SZ9v5yk
037q50PQ+EjWKPij+fVPcKYRI40HCVFNPW6++YivcqW5p4c031+Z+UXgFgpA
8XOyfRz/4/lv0nz8iJh5IaGR9H+s8tlTjbkCqBu2Ycb2+SE9TJRV8duJXn8U
7/ok2NgeL+oPVN7VYhfZC0FU1+ioapg/mm9THXn4t4T0vj9tBOknn6acUy95
4XJD8plCMJ1rHgoc8IdTC5H+twJigNdeQOOccwDcbnZ7cPVRDMrrnGH4GJ/o
ZgVdthkYGp4ACCkcLvbxTIA4npoY9tsBgHlrGRlWmQClQ71RqzyB8G3X9kR9
khXCf2yJEN+r4AkLClte9RP+8Kbjq0EvawpcU3iuyE8qL7/337DK8RR4ahNZ
UNbgDzVzhgmGU6kIXyo2KfU4zhcutT6R+q4cAKu5BhbMdKT/3zL7Lzb0BcAZ
/2OZzWc8kf+/ipGRXaMhEMho8oNRJxDlLb4wOfpoNDcQlt20GVuDPeFU1ouJ
WMEAMOAsPfltOB3ydz65x50WgPTyo52X6JMKSXxJF20kN9MRf6hIBpPAR9L3
ff3UAvFxANTFRo3SJfsie+E9uRWNnhj4Y1N8hKs3AP1PyvzK20x0D4SDT/q/
S4z5QtJWU8EbtgC4Kl4Xa3grE8wOvM8v8whAenl6/8XA8vgACPDnf32rMxPx
X7fIYm6/n4Cun567pd6smgI0jpiN6YYA2EX4avZrLAQWHs05rO4JgEFxldFO
r2w4d5lmv7BdAEVv44YPu94FoPWJPXfHDjDZBYKXTevThd2hEJS9nfcnIgBG
CJERHNnZqLyOv+r14sJpsOmkfOAmVwAccd1auKFIBMy5b8+43AOQnkb2ZxM6
cnJmOx1iurgqnYdIzyetQzgzHQERRKm7LLEB8Guq69UbSyJwPs6NkeMIRPn6
njEeYXtxgVD0SWGLmi8S8cHcoWGlwUzA/ZQ/7f2E1N+xEcvWH3Oha8dKV227
P9LTjoeo9dwTC4ATQ8zRB3fkgdaDHRYK0QFo/k3mw5fft7hWkg3uH/h4n5Pe
Dzm/rt7hQ0RnVgCsC2J1BcQo/tUdb3XsXIlglTQgJPzOH7LXPZTXivJh+GdS
fdmqP9LTusu9io+dCYBDGwOGQW35CD92pbI98lgeRI/RKNIoBaJ4N9l+SEl5
7N1cPqzv5RQ9MhCA4lfLvf+KL234Q6eRz+dKq0JwrfQ1wcgEUM5BX/CdvUQV
CG9ihnts5mJgylco4ExmINj08eC2DsWivIyMC0cl0l5YAcayak+7fCBcUvST
VpxOgA2/U+rWfwPBdzGGT3LYCvmX3LhxWiPaE6zavafWFwMg7GGBXZ9uCuwQ
dY057RsIZwRdcXGYFNDzci8YfE5qn3JLp3nE0hC+OGbJxGzTF7gY+5iOngkE
TiO7dywXKHb76CipW4KhkH3V82uFTRA0JsjW8TR6wuV79jghXlJ/MU8L1uPL
gOMM0mc2QwKR/t33OFQHnxMIIlbZVG2QgfhaxY5ZTB6PRNdZ60/unpCOhXlF
zJS2SBDYBdwvLJIg/e8qFJdspAkE9V6s4ezPTIiY5+fMvByI9O2JSL9k5sBA
WM87irVkzUJ8OF9i8CZfIrrGz/AmigalwAvcmMAkcxBoMo2VZ58OhbNdc1o8
GwGQ/JBT1/BpNjAmrcaBQiDSu+5b8Hc6VgWh9TF0tJtcgrVBgO/7dmC3cyi4
P+FUf0xqj5XK2R2PP2Wj8nI/3HrGZE+pv0m8o/xf9QwYajlj3EQq71Vx2p65
SCKYbsxzCssFIn3rnOqpN0usQUCbOntOWC8SKj/PO/9wId2/Nfal+F0i6FUv
qNkXBaF816XTSYpm94Ng+8bwFlUUpT4LZE8fUROk1Mdnrokctj/Z8KJ54pgn
bSBY6P/9+E8nD74bfZStPB+I9CyP/RImDthA4A1/HLsbl4fwXyqLWAtfEiGO
sD/h7Gggyi8JaqSpVaoMAAFFf41zP/OBZ6fKKOv9AKRXkfFTjQ94GeLy4Pg9
r3i5A4HAE3WUoZe9ADw+61JJ2Aai+a/v5xQ9E70gFF8+IZyicSyC9D5+ebDm
ni5AfKdVBHfhtAtA6LBIcMRAIIo3cZ9hfaEuHgS5G4rNCeaxKA557744g8V+
a/jrWDvU3hIIRi0sSj0iiWDPx3BRSD8IvHwCPGSsE+GJ5XRIw1gQnDaNtm4T
tgY71Vm/iEeUfUPJfNgQadYHw57wYOkmG01jMMS64tYDPK1hqcstV4AqCO4H
yYuapKTAkWvJPReiSO3tSwOrcXUKwjt4a4mvuPtByqH2drFXpP6T/bvwmnMa
cFpOFd84FwRfk3w+hcenwUROVRLt0WBgtxOZmdz0RHgZdvaGNVL7Kwk6SBTg
DILhP5u2h6wzoKR7TUDILQjpz88IP+K7U4JgQzmz6GVEBsLTXn+6iYmNRNeJ
H/oS/mTEQt/m3sdWo0Eg+F7p3v1AP/DFl1cLiASjeQmm4q0fZ3IwCJ2/18JP
mjeoBTkzK/8JhFjbzc4x2SzYt7tu7JxkENKn268+6mUh3c+e2kepXteyUHmh
2x92siQnomuNr2cSg56lQAaD7snPZsEQ9LF/XZlI6l+pM0F/vgTClTeVx6Vp
csBQnbnBmyEI6cvGj2w7ZI2C4AxTXtZtsRzEt3PvptHH22nomm2Y5vB6cgZ4
GmuefvAxEOY6f7SGviXCUTkq/YStQKQntatYpx3XDgZbiV3NFQ2R8F3dX7RQ
Jwjk3n1/0fuHiPjgRmWJmAfleTb3rs9UaORA1ueSUb2WIJTf9dDkXoXIRCCc
OGUtKZKbB7WE7twHO4KQnnTYwZO4fikImp4FOJ5qzkN8hHyON3cO5EKnhikD
G0Mwys8g2z/UfXc3+pYH4TqtvWd/BcI+l/uHr1sVwNGujTaqA0FIH9q3aqxn
bR2M4kE8ggvSMiak9hJQ1Xo0pgDxdbYYifbfKYDx79T53m+DUPwnd+iXc05j
EBxR+Wq8khULh2R3dAbrBYNs/tJ+zrexKI7w/7g682iqvvfxh1KmKEopSmmi
yFCi9DQRSpOhDKHMUpmHTHee7zWP916UJCIpIjIUKpLZm0qDKEWmUFTyO5+1
fndb6/vXXWc9w56evc/Zr2efc0nGVVQJ34vQ9/TK+Nb3EbBQ6wLzYDq2Piic
0NzuGQkUWTGbMz1spL94UN47crsv4PSvPjx0Agc7+NZzNZUX4ZP4Nn+QjIRD
+xw/OLdEwx4d74sOMZEQv0dhza2xaGT/edOB7sufr8HXDVfM72P93eV8PXdJ
fiwEXDG4c9YwEnjnZpjuTbHwMKQZ/2UsEt6n6XRs2eeL7K8tbazoKcaDLvuj
ufQRHDqnbvt1d+8bGxxEXKzzDg/3hbaEpPYYrD52BlMkm+x4uHbMenmBVSTi
uwJ/QWrfs4o/kcFc9sy7DGok3HRum1nXMC+f6/J+gftDh8jnuUNUZRxoh1gZ
miqHwmCFVb91fwSM9HaJbAtLBMaO4oKXSyIRvxVffZdWbBsJr1qlzrxNT5xv
/3SO5l8hDroWbrwQ8PRPNDx1fqt3TQgH/4npmhjV42F4q0K6614cen8jYxtD
SsQCB8Zt6/qbZ/AwKqWxOrohAkj7imZszZJBmc+Y6+6OQHz3HY89eG1/JPg4
3A4b9MHkoRXelbciET8SlK/o9WYyYSQWFu/Y/larMBKWEhpL6hLn5TMTvk9e
v44Hm1X/3Ky+RMJgY3PN1jEyuDTfIhGw+Koq+9rrsCYVOBHRZg5PIhC/fbLQ
/GCeNA6dv9Tum3x34wAOdIg+tJpNFIjUfu22Rz0SHL+6ZZQfSIWjqtbGduRI
xJdgwU7fNn4kdP9RtLR3TUX1SQ+rjxipSIQHs5Ype8Rw6DyVQP5GasxkOTcZ
XGYCR1rLI+A/JSqD9YUL0dbdR09URiC+NGt8uYa2LRKSTydI3pbkgVmV0dnL
IZGIJ93ebT+imxgJnT0qIYu0eci/RMiXA2E+qTA33bZRZTVu/v8b/r+8Ne1g
kv1BHjwSvip7VxeH8jn1dWom9li8W9p8/7mtgA9RpUdmoxojEF+S+aTHNtKI
hKEUHcWZTj7IBmqfeBAZifan+mUeY3tSIoHmWVS+aJaPyjv1ZVfrB/E0sJZv
tG7tw8ZHN6vqnxgDJL44Nolh8fN28Ink2GEG4o6y79abuDRh83XPGi+DKSze
l+mr9azmgI5P/4JZwIFmw+8T0Wc5MEKN1AqswEERL7Aeljoh+79eFZuKCL6A
t+g9oyOBA/GLMULDMjEQ1RwYZGSGA9VLsZsva8Yg/bul68/12IdC/ME9b3G1
kRDmaRS0ZSwWesQ7/bY3RKJ8T2TRwpsaG3BgMnBe9tGyOBjr+jTp5YhDvDii
S93Z6gIOfHnxg3e145B/w6KoqQBhAthpp684jNV37cDGz62VvkhesuCqa7UB
Bczx72IPYvMraFQkfex7PBhki7z6oIRDvLi/pONK5H4cdClYfH0jnYDs7R0P
r+p1YoBMn/3hB9dwcN9O0W9VQCjMmmn/ZeXj0L6fnxHwiNCOA92/Ss5p9aHw
Nc5pUKktEir1vu9sqEmEVSEfn+z/FIn4scB/ns3llieBHDh27bYZRQUHe2//
/ZM0kAi+VyYXfbPDId70IOOqnbUDDgre9t8pkUhC9tSeRMOxvTGQ+Uuyh3QL
BwkxOiRHVQJUi4kuNVmOg1UnPyoFlSfDrZ/CH3L1cIgfCew7vn45tUsnDla9
3F+BO4YDueKoCOeP83Ktw+13U1USQDLF1fQ+Gwe5NkmMZ7YUeL23drteAw6d
hyzI+xG7+Q0OznbcuOccS4Edd34WfRDFwYzXtRPfmamQ4c2jzG7EIX508lfx
sUSsv6PZrvqphamovMSvb9VZUkkQuufI7pg8HDqPIZCf8TxDPzqKPT90LFvK
wcbzj9HcTUtrHhi5qXFuYfNRwIvWv+m+/Babf1UMt+2lkTxk71n8yFauIRXw
xOIjyndwKH8rkOuv/my/MY0H+6UlTh58jEP5GP/Rh5ceYeUt2gohC1TSQGXA
6PCPVTjEg+492HnwwW4cREk21UkeS0P+NpV2eKddSgP6lSHlYiIO8kebtpyN
YEChb1aIVCMOOoPz9i97xECcwEhGUq1phxO0dxZpSJFx8OnHE05sAgc20lcq
ttTjoLfxl/Sndg4kWVpmyW/HwylueKmIoxOyP7Z3pmf3W1/4UcB4bRWFg+sH
O7aPnI6BF7uPlo634OB97ZPJHN8YpM9mXZE8/jYUFL+cWtiXgc0H2+ZWH8s4
uHYvuPUCNp4CvpvGDawt+IDF/9ElOfFBcchepdRxf9EpAszVXff+poSHgB4z
yVwhPyTH6/dOJ6RSYPKnIQMXioNfBwdi+rQSIEIjMV43Bod47kZa79mQUhws
OeByccwyAdkrTQsPyDYxIEXhsddGrL0fNjx5g1ea5yoF5jkHbIY58OF4wMGo
VBwcaMwfy9JIgqiguRWTz3GIx/bhfwtpdeLAbfrh83fmScjeP6epbWF4DBhd
dGvZMY2DQ0U+/+ptCWC+fwu/fiUevc9QEv/0dqkJHpSl78afZhNARbO7/AkJ
Bw9fcHabLUoBnebt8pvScYi/CvxXZTdOFF2LA5WLFJtubH16H0hUOqY6L19P
KAjV9U4At0bW0+LN2H39YMbowAsK2LXdiFUMxEHhl71NDl2psGf4ZGw8Vp6A
vwjsG2VyPKbPJ8HmjCrfamw98jcKSZCfTYWPdxiN1/pxiMeoFWQv7sGuUxed
FpbdyIVNB8Z7Ao/j0fkGgT9VnaP+xkdSYE6fYPXuMjZeGfZXD9ziwefhH01j
ATjEXzi+I7xcbB8uyI8qFOg933ATB7H5J0ZuNfIgk2ez/XUrDu0nBf4VIycq
rmDll5TwNAZf42Bo1N3n+MS8vMd3a3PKHx4EFWmNLAI8yreUv7ueZ38JW4/2
Xzh6wDcNKhJN53x9cPP/V8189s5ADg/CwxtMJiYYEDxn9d9/tnjIF1Wt8tJg
Ig4gM7RYzSnaCRZZL5PxXIqHk4x4ps3yKHAmDJmmnMHDgZHTVQano+B764I5
5dT/jf8OSZUiJ2QfoNdFOb7bD94qepZHLcfDrHyYqnNcDKTPdqc/MsdDzZXo
q+eKYpB+t+vKDWU2YSDcbPWrEZsftyf7jKJS4kD0zdk3P7HyBPkQiejE2BeR
mL+LcVkyRn6wa7Hz1yPn8bB7XQ65pzwO+aOODa1JyyCA3My7DUbVePReV47+
z1W7PuLBcatIoB3TD+kTBwK4qjMUoPn7/ycxhYPwaDebnSEJUEA6cuuSMB7l
Q6w3LBKq1cSDwYJLYed5Ccg+afiR+kp9Jrzx+ZE4QsTqxyE6yQSEQWUgKy2i
DI+4mntD7cmTb/GAn5Zq9msMQ/b3G9Nx1S5RsGc0Ne+3NB6cafdzhIOTQFm+
oVlOC494qXTp+xpvU+w519Ou8xQvCdk//tpf/7cyBp7YE6Z6sPFwbSM/hCoC
qNWzhaIH8eh9gZt73LS3YM/J7eQ9A4t/EJC97vh3v+VPsecJ49C+Oz+x+dZg
EeN5MgUeD9Rv6hDBI5764K8E/aYGHgZ2dwcE+afAbtHNKtVueMR30hStEqQw
f6uH/21uxK4F/o/+zLp+53ECNCRLrff0xUOPcMkCowVUuPnrbc43bDwF5xUt
nbQWHanEw/W6bYwIXeo8l9ItyNIuSIJ4vwCvS2vxIDW4i9phzAXp8gcR64/g
Ed+xUV7bEYTFV5v1XUbXFS7cl6ny3vINj84voPFiGVKkU1NAvkeu+8tzPMp3
ovjZ9q4oJJwLW3/+spjCxsNWfvHKltV84PZZZTrvwCOeUxa2Mr/UEA9lqYev
Bx3gI/tADYX75dZ8OFahMCCHxZ8gX7J/kdRjTibW3xwJ4+eeTCCIPnHzwcbn
sMKo+K9bTLSPaQgyzT700wkupR5WrkrE1h+nmLOq0VFQpFksdvENHntOL3mX
0hwFw1M5k1GLCRBCGhgtFndG9l12Cd+H4vzA+Od72YF4PKzUe/3dtDMGIjU9
xW914mHDxQ+3/X/GIP1q8avKR96FQdNQut4kFw+xE1ZyS9/HAVOiHr+vAY/y
EQJ9k2rF5CNY/BjQszZwDhCgO6sdmlv8YO1m/Nm1WP1kFe/vIy6IR/rKdqKj
odZU+F288si3y3iQm92xvKMqAUZ8FIaoWDwI8g21A2Qxl1ys/qpPXdf1JcCO
8yoeRb14xEPZB7p8db9g89HQxaNKNBH5DxvLC+3PZsKoy+31cVoEkO0JEF+m
Eo7kcvu9NUc/REH4TaXLr0h4WLZ3Semd6iRYfHd2jznWXgEPVXjEtlGowsoL
4gUv/ZyE7BPNPtzvEIqFk8sn2PV7CRCsd+RPkAoRyT91O5aYiMfDC8da128Z
eNgeGxcwUJkCER2BC8xe4hF/UQ8Mj9Z7jfVHk3CycX8Ksv97s8tuVCwRLn7O
DA0VI0B/y0mC9VUqkD41OW/VJKDzfAJ9F6+5gT1CydA3UtqVysDDw0dqB5rj
ufDw7ESmYiYe8ZcGXFt46hM8eJZ43uwu4yJ7jyt3W1ljKRDJ/nll5gwB5QMF
8jgFo/i93VxIWOJ7wioUW8+5vYu13PgwksRPsqLhEX9ZFdzMky/E5kfuv6Q3
bD509FxoavqER/u1Je+2b3XExotZyaVXFfHBQfzlETIQUD5BUJ78esMt1FI+
qLf+EL5kQQB332SPsGwqnB9dvP0B1v7SSih+/omJnjNWzW32Zzk4gzqe1LxC
iQAPXsLhsMXRsNpcc9bWnwCihltpzU7OILz1fZj2BQKMV77PDNwSDW9PxGYs
iCag/6kQ+Lu1VLhy4aQfGJBvbVbpJcD9wkLe9GNnuDMydtd5JQF2NQyw0+Rj
4c7EMKXSCttHLd31+veeWGS/0b1O783FcHR9msSrIhsSYUByS+8a7D6k8mgu
vVveH8bvjBo6rCJAS8azv4Mb4mGyYFzyEDZ/BPmEFT0E632Yf7dm41yyYTzy
d8OpsSG+nApGhSNvLmwggKt5lpe2aiKkK5gw5k4SEI8U6F91i3lwVZ4FbYfP
3JmlEWBY/3SbY3g4+AYuqf13HotfXWeNEbNEWDJ6+YlYOQFx50Ws7oMSH7D6
1vkRPLvm27OYfeLE2I5oaFwrqSM5gwd9yW01aWLJQFpJfPtQhIB4ZcVOSXNt
bQIMvpj0lFNPhnMn7f47dYmAeIvAX32N/iTNMBZEfm/7W+NFgJHcQrPOM8kQ
56tEjmYSgOR6z7fmLBEkx5bIvyohoPP059dr5y98SwAxI+1HF5hE5O9g3Em2
lXk8mEj4D+cuI8Be0/b1KWKp8MRYw2GDOgHxljtHt/3sN8HixbfWfJFGKrIX
of7ymD2bCFdr3M6vfE9A53EE8pmyj9LCFsmw2HnPrjPTePBniSwQ7eWCGaNa
OVCIgHgJgFHmUiIBncc5r//H66gGAcYGLnPlFvPA6y+h2d6BgPiJ/tHplRUu
BFDdWj57cQcPlbf70NLjdUdTof8Pf0q4h4DycwJ5ozFLJ0ebBweLcpaIryVA
0uqcFr+3fPixYZ26ogEB8ZAhk4y/5qcJ4JkwI3VOOA2UhKnmXhUElE8Q+Cva
MWUzLJ8GvHpZ9a3pBDBZLJ3f+oEK707K6Oz5RoBzS3NXdKyiQQix9qRCMAG+
lygs8FvHAs3Ll7QeVhKAaCvB+mbLQs8Zwtd/vBNpdIbP3JtqQTcJkH3suYj9
0WhsXQu9snIAi/+g7JQkt2ikf7i28fNHK39wOL56Em9GBM+GI8ov5V0gW+in
hEwSFn9Nf81sbWJBk/PAWryLAB5NHvYDobHIPrfIfglvKBy0Wj9kd/8jwI5j
FaNER38kf/Dt8R1SKhHuZfqs4K4novd4nbcsMgw9TwSPR9djnXL8IeZA+Vm5
eKx+TsGfNrjHQ1+r9N0VxQSUb5DaUjqd20oA/RLD+o+MeOS/rSF6t986Grp2
oLWrVNJYIOq6805VCgEsRddOJPokgv0HhaeWWP8L+KfjvpmBcR0iSEdekH2q
GQEl5i/fqXZi889KIcYzIRH5i04at3vuFQ2r8gtkqm8RQDK57JpjUDIUXljX
6tFGQLxSoP/72cH/VjBiAR+8wXnnR2zfOX2cpslLhv+2PTphpkqEj/VHKGpV
RKRP7L1QqMOPh3S/1ZPf8QRw3LiKxbBIhVc2tzcZYuulgDcGvdDAy5Zhz41V
3WELrqXOj3dqq0HHrfn6LgmY8idkY/Pd+bLhDgUiOr8y8rNyGM8jwHRiZj3d
nAcDjrc2/XhMQDxCYD8ke6jqQXoq2FgdEBvH2jeYr+73NoQH5bXaF5SdiCh/
JtA3Cb+4rywKk4t/+hRLIUBOqErbwW1pEF330b8nkYD4w+iVjhfv9IiI/x9/
LyX1EVv/6Ods/FVOpYHVt++hcmMEtF8K+WGbFq6NrUMzU6uvn6bB/o3D73MW
EuGZlvKJJSkstC79DMzy/L3XBZpwtpdumBKBctF054b/WGAldWt4aBsR9q+3
X/aQGg1+EXtpeo+IYKerwNwd4ALLVX+elvUiAq0bn6h2Oxr5u1F6LvD0Y3/Q
+azrOLaSCFEefrHh/FjYu1E8MtqKCNrLrMp2V8Ui/eUvlT5HBkWg65c+pnP7
xonQv+eOSHE5EcQKST/kJvwhayDu8mppIiTyNz67nx8POj928Wq3EhHvNzf1
XHjlOHbf0lp4P6YlHvlz+NNiJU6moes0vzfhjX9Y4FR3I+wPnQi3qQbP29kR
UK5QGEGUIYKp3kTQ0UeJQD/yn3g11n4Bz8tduPgj4x5xPs/Ifmve+p4IW5b/
mTo+GAFuKt786mNEWBv6YZ3Wu0RU3rnn2akhefP9U7vFmRLUHAvg0NBUu5oI
xo1HGGPVyeBz4NLGqj1ExO+OFYkIlwQTobwx5mDHBBHW6J98KW9OBMKmE4db
PidD91jHSFIEEZ3XDt78qu3ScyK8H3D4oLmVhMqjktc1fxiIB2rB0Z0PsHh7
HJvc8wiLz69Wkn8eYdcCXifQf/bWYcPVn4mw9aV64wus/XEvxwz31KVC/e/3
MHaGiPjErQKihvUFIvxdF3tsZjAVPk7+fbiLSkTnwQT+1BKX6lb8SYawliGD
vLtElJ9+zDTUNBPD5vProMTdGTxovLQvdXg1EfEH9B7a0N6jRtOpsFCpoKUE
iODStTSC8YwHxbW3jLy/ElH+TKBv+vezl893Hvgsv7zjSxgRnF3DZkyZNPCU
eltGe4b153TWm7JaGuo3Zf9+scICFzCci2xVicbixadiz31ZNgS9vidJ6CRC
uIqKl9tpNsh/HltgqEICsbYbF890ukDYds+gMKw9f/iye3EvopE/90Wq+pEq
ATCjVmmkNUaEz87FDPVv0YCTS0iRTCSCnoNdv1BvLJBCEgeGioiIj/f7vcs/
i5Wn/pMY81k4DvmL/n61N0Y0El2H6NeqJJqQQHrBOf7q1SQwN7Dhee8PgMlt
X0uMPUjoPe7SA9cJjQEkuP7fz7sazAAYjMcf88fi/bBFbV3SRDwsm3y21ZZL
RHyc079dlon1j4KffkrCygRUXvfTtvNnv8/316bSK00J3myw8d6RZKNNgt+u
lOMORyOBO2usep9CBNXOyuhDQknQ6W7QYpRARHz7xb1T92ufEGHvU1HSoU1J
yF/kaHWZyPB8/10fpinkroiDtBDDG4Ys7P7WqBT1VDwFbDnrMqzSiIi/bZLq
fWKzggR4Tp+95XkS1On3bImow8ZLK51YoJECav2iHweBhM5DRzk/Xfb3Ignc
alPCn8WSUHlJOzXJ5trz7dVwybGvN0oCjRsNZ5akYPFwWX88V4YLasyFzcQH
RMTbdrooWTVvJ6HzTun9SaPMFiI0x66z8d3NRf485v445J9KgTzyOouHB0go
X+zyX+GJvAAi9By0Dlw9jD0PPXW0tggkIp4msM9vt6gjnubCy6q7V+XyiNAa
t5l/RZYPK0ULh663EdF+3nSk84nIJyLo19irLdDnw4J1g8vFvEgoPyXw91hp
7lmZCR+mtqulhEmTAOc67Pn6Hw20ybjfludIEMvVCF6uR0f99qvE9PLxLa6w
88KYSYICCeRUw/iuUWwYuuXz1d6BBDk+sZcLXrFB9wxnVxqHBPVnmKa6e1xB
V2R0+cxHEvrfqSftl7p2amH6Z3NDSsVikP9sx2FabFQAPNNQUg6aJsGrZblW
inxXCFWVWhPqh9Xfd1MUTzUG9txTuHBJjgT5Spqj/SpxgL93KyNbnYTyRwJ/
Cw19Ar8kR8LrCBMbV3PsOuJzzpjRvPzFHyPh/EwSrLqrv/FeGxY/KydM2V0B
2HOWWbiqCAk0SgLWNOslACf4e1u/JAnx611ta8mLsfFLFHvT9M0uAfkL+Txd
e8Fyvr+EZXDNcgNskJE78F2YSgJ1/ehI7VuRYBvRl76RR0J5vUUSUzKP35DA
90GumJ8wDtrTt1ue+ksE+5j+b2STJDCIOv1nfI6I+Da/JS99ry42n2EsNOVy
EvgekXT9i813AV+jDso8ZvuQwGJGLGsmJgnV53HewtMX1ef7uz/APD7HLg7i
i1VDjf4RoaL8cEyHRQo8Ji1q2IW1X8DLyO0bm33vkeDJp2b1iy9IMNZ24bgb
Vn7pxITDq5AUmIpU7Oa7kRA/M9Za+LzmDwmdP5wMESdIYb836nGDr/9h/fa8
9/nfqySQqo58LZGeguqTr0Z0Z0bO9+eOZafEu5OSgG32wbdzMQkWZD1vtrLj
Qtloo12wLAnxMm1274rpJhI6z2EbaMI+gc33g2ffh2wkcGFb+czvQV8S4gk9
WZmrjANJsE00fEgDfZ8Hi7fMayVGt1LAWVejyLeFhPK9AnkTny/rfIcL3d5B
LWKrSMB9YW1LccTm31xvlhsWfwKeAAmff8yYYety+BW8PJUPzhcjDERGSCi/
JPB3O+f8nbRsPhDC4qldGSSI03xgnelHh0czPvbjX0mQd/DyOPcuHfXjpQUt
sY03XMEnW3vxoptYPP5zq1gjyYHjZ/yvHsL0v36srBkz5SD9gSNmNw/OBsDh
PO0uh4tkULC8v6dWyA0ct+JfyhSTIFdfd8TmWAzEVGafmJoigd7D0T4frxhk
310T+WKHPA6qnOMVZbF18lErM3KjRxyIXje+tz6bhPJFImobSp9i/QXF0d8s
mHHIPmITKQ03h8VNhOOlMnUyNEf9l8TfFAj6byrOHQwjwb7jlmutcAmQ/EDf
2iuchPi0PFuK8rWUBAF6M4+ZmQlwof9F/45hEuJrAv8adNbwpmo6TFZeePZ1
EptfAwodcs/n5S6J7V8PO3AgOn3F44EdZNDNU35lrYWDMF7Qt4YIMsrbXfie
e0AHR4aH3zeWrHPCwaJe/8pteSSoqN34VudhEjCMP8lbtpMQX3PRu7rE5gsJ
djn4Dme9SULl6Xp+6Yjxnu+/Qnerfp+bcXBWZHXCUlMyRL0SMxrSIYOD96lv
/90mwSktuQVba7F4s19uHv6SNP/9K80yNeteEniuUlvp/S0F+Yv/5zca1jjf
PoUXbhIp35LAfv9D75HLZHQ+4ojOuNbNfBLwF91YIdHEhb62u91K/1vf/v/+
vmcw8EdiPwlmxlSHFSa5yN/2MeZTyt8USGD+NV5kT0b5UoH8rWP0mjeLeHDp
7ve6VCIJlEt2n2zJ5wPr+fVtmXQS4mUq+74E+F8ho3xO7oB8JPsRNt96v29z
7OBDwcNNe3Ow8gX7+x3HZaUlR0kQPaW/WvUPH5X3xJdjvFQ0DTpL1g4Ia5Lh
o4xNF+8bHdTrZf1dg8nQxfpdemwTA52zfLx7Sd2gshvo//Z1C99OBtNnZ/Vf
0Dlw851y0S5vMmh4H7DbUM9B+gyClcbCK4GwvOrCs5iXZFgH53YbebiBbUx6
zUZdMoTFVX10YsfA2bn0FbeDyLB5o8Ro7t0YZM9+dXxDOhYvDudkfopJk0HP
5TO+LD8OaMUvS12UyPP/p/H6coWvGRZ/lwiW0i1xyH7pll7uqB0ZdD7dMfhM
JwOt70qLV0AgDK4ph498MvouRwrhd4rqZzLYVyyYEq0LRPZnFmditwoGbKTd
lNbG+gdM6r4EDyZArmlmjgTmV8CbvaslakWw+Kj2e1ezemkiss/7PbJb8TUH
FqxRTvrcRga3Y4bNuDgcfD8qDHHryZCS5k9fPpcEBx2E1Af3khEfE9ivcC65
yXkQA2OW6Q9u2mDlv/cRjds4L3c6oTH873sczNpfGlFPxPpn7oTtu0tkmFQ8
Wr/qARnpuaiun9j3iQzKTzTrem+QIUDKjNOyGvPvs4NXsTQV4l/KtRerkxH/
Om2xZemhM2Q4KceSXaqTOt+eNFm1rQrz7UvuvBEtvi8ZDvRYjEWtIcNoJTVr
iwIPzDbJuVfvJCN+dWo68Vs45i8qSOuj3gEesv+Si3/tZZ4K454uklHfyCj/
icZfNCRsyJEHz33jGr2HySg/cqHHaNkTFTIoTXo1dyungfgZq422QEb793S6
kKoh1l9bnG1/pxunIX8h8dcoS1zSoIZgpiVeTYZYx3MeZY4MdK5qUkeu3SzL
DaIC3nguLiJDvMs6OaclUXDn+KnLB3+R4cWag7i9xlHQZ7z3gqgOBVaZnSJX
tLsh+yZ7nC2uNxAC/vD7vUvJUDXUVdncjNVXVNY2dZoM49u/6R8Zj0H6jm6n
D8YV/m99tOiwZGLxedtGKPtHHLyvybQhxZNRPmUntKiE1WPl17nLKK6IR/an
FpreXfmYDIuzh5u7gQIbokxcm1cEIflp4+bFz1MZkLjj4tDQbTL8JxIxcFcz
Efo/lvWLNpARD162eYId3U+GAyfwr1wsE5G9J1U9JtUiCmK/V3o+UKHApsXg
WVeLg66nZ2oLrCkoz/yb81xfJpACkj9eLQn9iYNIn0rVMKz+6+XVCTuNk+Gd
GaX2SSYZ8V2B/5WbWpZY/oqBXSlWt32ayDBcn/+70mtebnacQjm+Ox6sQg7+
HtxBAdxc9najN2Swfpp9qNWFgvRwC3EGkiEUyBISOqe7nAIH4iPunGWQYU5/
exjLOhU2ZJg9OBZDRnxKYLfnxhyF7p4Ie3uMnpU9xebfO9nN/RGpYG8CNkET
ZLRf11376GjqbzJYkG7xwm/O22/RNR3dEpUMTbKmq/+IUdD5Gqlf2eVy2HrT
XRlwN8iVB/RzGR1tHDLiVxVpPz/MVZHhtmaqOZPFA7YKfcPN72S0Hxf4V/o+
RR3OTYXhO8dmfH5i9wufvRFv7/PA4Nz0CXU/CspHCvQXOiQX0R/zQN6/vkv8
EgXlT0bTLCApCpsPGbObcVex+XCeP8RMISN+lRDu69EsSgGZiYaMxXwGnM85
7DttRoEkixjR8W4GOpfE//hRev0Od5gwDH94R58CzQV3svqoUdCybcfM5XAK
HLKOa9V+EQUHmoUaHnIp0O8ezzM86I7sFwQ0l0ifC4JI4x8Wewco6H8qN7XU
d3wTpgIntU2t5p47FB4bF5/bQ4HxFkMF7vJYyPzyvqYtmALrGxQC9HVikb+2
gYD/9gvhIbDhqNtfrP5Nz4I3f9GNhz3kfaZ0bDwE+ZKhss9X+49QYG9CgHWo
TTyczV3zlhdOQby2fqghYQ2BAv41TbPu4fHIf569V+/kWgq4CetoZ6ZQQGhi
KMzBPQh6t3P3Sz2hoO/AnE65QTk0QYFXHwweGJYHIft9ZrovOOJMCLudXCS/
ngL3za/5qIUkAjPtwpMtuhTEd+86+nPjbLG43X+u+Ccvcf67eP8mo4pbo+BF
xVFPt+cU4Jz6fHT3VjyST2rc2d27NxbcOkpdvi6mwF9f43ZWTDJ4rFK50StO
QbxXUmJvfu1BbD1Qav+y5WEyLKi2XRHrQ0H8q1eqeWh5KAWi+jr+ib1NRv7l
7r1+cwYXD2OsV5amtRQgiR67K2FKQfJHovYsXkkibDRfwnmmRQFyQcO9sfpU
IGzNlTewpCB+RdZUiuB6YvWjSHhHjaYi+/PF6oN9n5Jh4XnjhKuZFHR+RiCX
fZ9WJiLChdLrL9LXYfP/WoXxJ6nXPJDD74hajdVDsH8/w1OY/vebgvKTuS/Z
0rFOFNg2Wth7fo6H/EV+pIQ/WMWHvPhPHeZY/AnyG6kNlxhn4imQU73gfM4K
JhjGXTrY/YYCJ8jJcrvPMNG5g+Ce0E0nH7kD98HRJN9qCjipL2ldvzAa9mRp
OtZg8Wvw930mXiUa6a+dVE5jtQbBl3Hy+DZPKjQYH/CTXO8Bh+0dX3WUUuBX
R1b2U8tYMGs1Kzw7TQGFT7+9GEGxyP4n3GlknsEDcyn7270qrN+D9ZhbMuJB
Ozpn/ZMxCuKxAv1nL7JVcJEUYHlfj733lwIXl/4Z3lkTD3K3t+vGHafCl55z
GvVLg5F+ETvn9b9QJohanXpTloj1h/hus+/ViSDVQR8OwMZDwGOjddbpLWuj
QPoFBcuG/kRkL/TOt/5/3x++UsRd1iVPhT0DW6Vf2+Bhzx4H2LFj/lzGYRdR
/nl3KjyosfzhzJ4/x+Gv+N1cAx8Li4psXa8XUUDl7Jvpl3PJcP9DQH5eFwXx
pwAZsfdvhimQcPWkf6lKCrJ/k/Pi7tKX2Hw/Gfr65lIqsFp1UmqweXy5b8zn
ghwVjXv3E9/HNtZU2Pe9Q2V9OQXZS2deemG3OAk+LTUnut+gwNT7xypaK7hw
UyVV9cpDCuJP9o1p/3SwePjw7KJSpz4X2SeWXtoNuimw64Xn/aP6VHR+RCBf
v+TGpkJbLrAdL/R8wNYPh6E4repNfJgOnjYSz6YgnvRVBFelgKei/F3ZBba9
RQsFfArrt0of50N29YYzHBEq2v9eF1njYCFKhU3ZTQ7JvnxU3svsys+uAXwY
crF5ZnuRivIXjTo5xvXrqSDv8yP0bBQTtpt4Nz1wpcLiwafOkY1MdG6gudwm
jG7iAbI7ZhY6G1Jh+t8zWtmRaCjXXHPOhEqF4zX4laddopF+gUP+ebkTwfBO
1XPt9RYqaKRKEUJiPWBvbV7ktC4VjmnIGxxOiYWW0KLDGkFU2KrgsFyzPBbZ
tzOSG/2y8OBHX3f7ix4Vkl5QFdZ9iYeuNSeujGH1F/BSgf4qqvS9rD4KXHlP
yf5zkwqtjHY1RedgGKl2jrofSAX8xE77Q2IJkFbbGTDXQUXfj2k9We6xcpYK
d56mkCTLgpG/1dYq35eNMuGmuML115LY/K1wPze6JAmSz9VlTmPxhHjq5VCG
lDEVzNtEuO+3J8FtpuryHyFUxIsWm2Zl5BCo0JOr/3z16STkv26c1WfhHg0r
49RO2JRSYefGFwXXqvHgWjujtfT3/DkNc6FvHrcX0+DwoRvCMIlH9i4uJ0L2
Po8FQ6EUK4ktVOgwML+aY5ICdpPPyMoGVMSPrreXhmk5UuHEmijZ9CspyN5e
6dyL8JUJ0N6jdM04kwox9tWdRyYp8N15jGpZRUVxwypVubBtGBsfmTPnA7F5
K7C/8MN1tOJsEhRcWpeTuYwKHwyuLMh25IKB1pjcUmy+C/jQIv3xhx4mVLBT
bN1pRuHCFjNrT5cgKuJBs4qhQ/dxVFjyo+uVZh4X+fcv+zaky0qBT4FNpLtN
VJQPF8jDX039GCjigrxhsWPKIhrK5w0wLvuW76OCmqqP1EgyH2gLjmyYcaCi
/XFu++jZal9svjT+afWv4iN/oX27zsS38cFqs1u1QR4VdqQ69S4WZ4FM5JkP
8eNUqGmS1qw5ykJ5/UZTzaC09x7gG7k+i1qPxV+f6ZZycjQU/vtktFiCBus9
i9mkW9GQ4GSz0Hg3DaK+5/K2LPFE9nQX2b8Fr4IhdbH6Lu+HVBhSGGlZ/S4W
wg9PcDR7qCgfcWpC6LzDFBVKh076q83FIvtXmX7X5X7j0fUZ7dozIVg/f6hN
jGI8wOKp1CnBYXsC3Dq9wFYHi3cBPz0xkmC9xBLTz5AlmMmEQKPqHpPNY1T4
9PL9aOrJBOTvb3KWy1MnFky2ljNZFVRg7/hD0wxIglVJr07v76ci3inQH4y8
kaifEw1mOoOKEtPYeNZoBIWmJMEAxdlH5ywN5kwqPeq2zJ+LIEoHFwstjYOG
v7MfF6VQ4aJZaXJlXAp8//t6+9R1KuKZc4p9yxTbqHCVGKP7uDQF7uUpBRwT
pSFeI/CnvtpsmHsxAaSscAvvitNg2V3O1N93KdDgWhCXh/W//qh9yiI3rN63
jTwyXGlo3AX2VKnNI9W3k2BZeGvoPmw+bqZP7/vZygWJtWvHbLuoiN9c2ShL
JYxSIT0s80rPLy4Mta4KfOlIQ/lpgb+Ns79P1fXO149tc3rm1lIerO11q4+m
0VC+zJXW/rT+NhXKSzvNZz7zAU96e/hrORXxGSOxl6s731NhojLrQ5hkGvI3
SVoVf2RnGqzwWjP+NJIGEMTIFcL6LT4oLOvR/+LNKfz1PTILVpzidZBCaWC/
amrVdA0L5QUnb+T8rAz2hN6OFU39x2lQWOcmtO55NOz0uGe4kEMDzUNfwlZ9
jQYDnYN/V3Kx/v1wOWgX3hPZr3D5YWV9KgQ+Xhr+JVNEQ/8jvdamU+HfHA3G
w0JLPs14woae8zUHdWjwq+Jy8GHlOJh5cli8z4KG8gWKIpA57EsD5fEXVYGH
45D/mRWSYSanCOi67XLVpl/3qLBxlxtFKo8GxjsyFrm7h4Dor3Tz69tpcDnv
5/UvvglgGmXWn3CEhnhmQ+DlTWlvaej7BRKu8q9qhemw+ssVS6UnIaBhxT4h
40EDfM1L2z2JCai8cKa5u/gbFoT6O8jGatEg5Vu19pOKJHDQTlvaaUb7P9/7
w8b7wvuTvYPR8HUw7cOUFw0kpr6TVn3C1nub4s3/ZdGgR2TRxt12BNCyFnJc
+GT+XNDJqgiNoEka6G5vp2VHz7f3lGm+dIRlHOxyWN7AP0yDTd7LTJeKpEKz
ktcDU08a4jECfX5F+2fnggTY5rcrekMYDdrzjilZbk2FzP2jB6nidBQ3Av2s
NMejTr+TIPXWtNi9zdj448P6mxR5EPWl+F4jFj8CPqMRTbjxdIyG8sW3obd8
8jw2Hn/anxYf5iF/0Ut3KbzXna/PE4sba0bdeWCxUfjwCqx8Qf4rp//mA7wc
Db4lLWzQ0E4D4zvawvbyNMRn9uc7zMSb0uDob1/7Aus0eCqqqFWHxQf6PsCD
7qfvXmDxU+F8dOYNFZY59SVqL6NDX+p4b/EKbB5bpBsZVWP9e52+wkSYDaV2
OXmshXSw3SyvtOIgG+UJp58tl9olfwmynUfohGYaKEnIxn5aEgNU9ZqNR2Xo
0OnlHyamGoP0RfPbW9X+C4EjWoWRDs50iDvt+f6W/yUI+mJe61tIA0UjhmuF
SxzEfBzbEN5IQ3x+Nfsv4cMoDfwe4ffL0OKQv5V7ZcY33iag6+5P1z8qKNBg
58WgfitrOlxd8l5kncI1KPfnhWhg8fPpd9Rs4aMEkMzKv6aIzTcBj7/asVIo
oJcG92KUfFa9S0D+KJ4Pu/tOz7f31pPtXoY7YuCtwdN25Wxsvi7f8pQpmgxV
Bcbfyh/SEF9cPvM79DLmzyjUatOoajLM/C1suXOIDj2hulbkOgKEhOAP2RDo
6NwML/YDQzuaDnS/6+Iyf+bbs8niIiOPP99e25z0iI6/CXDPnVpcgtW/JHjk
aZxZKhyaFNYseUVD/EWsd9ZTa5gGWiKR6R98U5G90kq9/IzjydDmIbb4eTwN
XPKZHZ0ePMi938UqS6AhfhI4FKdWHEFH+V2BPe7RIg8KJxX8W8IVJbHxeXyA
j3schdl3mVfHTdIQX2H3/HfgDbY+nMXvu/W+mIfstwRX/8ur4cGTa4rJegw6
yid1KWspf8XG67KH/jPZU9h97nB59HdjOjg38m4/j2SD3es/osUszF/tRMay
KjbKkxU9WvjfvbJLQLB3TXE7jdWPOxIsfCwGtN6c9vgvhg6nbh4xtvCKQfoj
zx7QFB2uwX8FtkN9z+lAi1YafP/jEsQnaaQsUafD+98PBkm5cWCf0/JF4jAd
8e9dhws09b3oUDxUZTnVGIf8LXxxzOCBEBFdh1y869RCwur/von76y4Wf9vs
fYUDrsHIzdeLgv+jo/fbZTblTV1ayICRkjbu/pZrkJ0QZaOnSIeKX/mhVQsS
If5TqWT7Bjri317fspPOYf1DiL8sp6eSCBy9r1PdWLwI+OKjCif+63g6iPi8
fSFknIjqo1f1w8n45Xx/XaiT3evkHQNHq3h2sIYO7fanvaJOJkPA1Nrd00p0
xA/tSmrdAizp4LNNLG3WLxkqXuM96il0xDsirvNOzr6jw6/x0KJzO4mgt/W5
rFIUtj6WmEfeT06e7+/xnE30L/P9pSSiWf7JNBEs5+zqL2/Cxk+fu+VYcios
7exKiN9JRzxw/MB9/4/n6cBx3CfGrUiFuL6VG//E0hHvOP3oxd32BDosGgrL
VO1LhSmD57lhd+ho3RSUZ1kyleaVjs2/V+34J+IMlA8VyPdyfkuWfE4FvSXL
VF/q0WGb1pD76FseSF29sGr6DB3xD488y1CeNx3KbsX/khbmI3vj8W9d35T4
IGkCu6XFGChf1JJsf73kOh1qI7OKrJg0cBSpMe76RgfSje5Qk2fYOjR1anlx
C+Z/1+6FKv/YKO8VZQ9H7jl5QcuSpC2icgwgFlDPfzbgQDqpMjC1jQ5PVrwJ
DmXHwL2/1jalyxlwYf25yqm7MSAkKaNGVGWAouWdrDv+XsifxOL4qT1D1+D0
7Da3bHMG+n9jUmSWlSibAScfPyj8+tML4l9f9VqSSwd1tztXk0bjYJC7PSW1
lI74uMAff9Cv+D87Iuz9Ml0g/BWbH9la5I3L45GcnrhlfNU4DUxjJHbwrRmw
+vchcaHtoTAiJry+Cmtv9LLu/cmXEkFovO/U4X90xOdevlv/Q0mSASZX5Ng+
UYnI30m1X2RNIw669hDxEdItioH/PCVfvcbaO1qcmcVxJULN46JfMvV0WFp0
+8ihimTY9vbOgpUjdMTfpGPsdpbtZ6BzVap94yNvghgw1GD5I51HBM5fL5nb
wgxosUkenetNRuW1tkX0Su+cb9/ttbGu9JREoEsv9NdookOsqNo0eQkX9KvU
etWm6Ihn2H24WXLdhIHWvfsBNu8VRRmwKfXYb3l1LvI3JCzT/+xHMuzow98S
SWCgfKVAnsQoeH/RgAsTAxuO6WTTgd88Y2S2lQ8a6Y0/P92jI75xcvHfc+Lv
6ZAkah106QQfYu6sSiYuZSCecU5C9cZlLJ70X0qJ1/jzYe3Wo8dvURgo3yMo
bzzGbxnvGh+O+Fw5dFiTAWNPasdGhegw5lF+9mEwA+KtpE2jDOig/eT1v+yz
DPAm9UxahnMQl18xKP6Ks+wy1Nha/6amMgB7KHOjVXCgqpBxThmLPwKLGWja
EgPx8Y4zP2IZUHXB693geAyyN7UYP5J0LRSmVcS/6I0yoNI2Ut352mUg8nR1
gjYxQFTW4doPnXgQW2Neo72DgfizwP7S92snEh8RoevOu5cGTgxY1Nblknx2
Xn7o4s/IGXs6rF9+zLg7nwFLZSfuFdBDIUUk+VPHMwZ6P7pGLCt9mzATXPZf
+aA5EAoSa6JxeUcZcDpx66z2g0TwXdlyZcKTMf9/VZA2NkxgAM/0ctjarkRU
3lF6bFTy0/n+IV1Y9ffxdAyUVk3/O1nLgLzQL6cM2olwSKLhwuF9DFBK3RVR
[truncated: 1,792,082 more chars]
